# Supplementary material for: Transcriptome Analysis of Pineal Glands in the Mouse Model of Alzheimer’s Disease
Source: Front Mol Neurosci. 2020 Jan 9;12:318. doi: 10.3389/fnmol.2019.00318 (PMC6962250; doi:10.3389/fnmol.2019.00318)
Supplement: TABLE S1 — Expression of protein-coding mRNAs. [file Table_1.XLSX]

## Sheet: Table S1
Supplementary Table S1. Expression of protein-coding mRNAs
		STAR-Cuffnorm					Salmon-edgeR
Gene ID	Gene name	Average	Avr.norm	Avr.FAD	Log2Fold	T.test	logFC	logCPM	P-Value	Description
ENSMUSG00000024442.5	0610009O20Rik	20.0973	19.7137	20.4809	0.0550769	0.566188	0.0675216	5.00997	0.711957	DAP3 binding cell death enhancer 1 [Source:MGI Symbol;Acc:MGI:1914089]
ENSMUSG00000033053.3	1700028P14Rik	3.84075	3.22696	4.45454	0.465104	0.733124	0.54077	1.06476	0.458609	RIKEN cDNA 1700028P14 gene [Source:MGI Symbol;Acc:MGI:1914733]
ENSMUSG00000035372.1	1810055G02Rik	5.97214	6.44867	5.4956	-0.230726	0.164949	-0.163766	2.85703	0.507007	RIKEN cDNA 1810055G02 gene [Source:MGI Symbol;Acc:MGI:1919306]
ENSMUSG00000062619.5	2310039H08Rik	13.1018	13.4959	12.7077	-0.0868238	0.479749	-0.0327771	2.39337	0.894601	RIKEN cDNA 2310039H08 gene [Source:MGI Symbol;Acc:MGI:1914351]
ENSMUSG00000049760.5	2410015M20Rik	92.5047	86.2193	98.7901	0.196356	0.431624	0.258858	5.26653	0.326845	RIKEN cDNA 2410015M20 gene [Source:MGI Symbol;Acc:MGI:2442174]
ENSMUSG00000043391.9	2510009E07Rik	18.685	18.5522	18.8178	0.0205077	0.981361	0.0586871	5.92297	0.805293	RIKEN cDNA 2510009E07 gene [Source:MGI Symbol;Acc:MGI:1919440]
ENSMUSG00000024273.7	2700062C07Rik	9.22103	9.06056	9.3815	0.0502192	0.828058	0.0585825	2.64867	0.822037	RIKEN cDNA 2700062C07 gene [Source:MGI Symbol;Acc:MGI:1915296]
ENSMUSG00000028060.14	2810403A07Rik	24.8024	25.4856	24.1192	-0.0795032	0.174465	-0.0395169	5.75071	0.805088	KH domain containing 4, pre-mRNA splicing factor [Source:MGI Symbol;Acc:MGI:1921450]
ENSMUSG00000094958.1	3110021N24Rik	2.57154	2.47952	2.66357	0.103302	0.581489	0.0351599	1.84398	0.893239	RIKEN cDNA 3110021N24 gene [Source:MGI Symbol;Acc:MGI:1920383]
ENSMUSG00000053553.11	3110082I17Rik	3.42341	3.20824	3.63858	0.181591	0.261473	0.231825	1.94589	0.398268	RIKEN cDNA 3110082I17 gene [Source:MGI Symbol;Acc:MGI:1920462]
ENSMUSG00000074629.2	4930518I15Rik	1.94604	2.33948	1.55261	-0.591487	0.118077	-0.473045	0.742811	0.151477	RIKEN cDNA 4930518I15 gene [Source:MGI Symbol;Acc:MGI:1921954]
ENSMUSG00000047466.9	8030462N17Rik	17.1321	16.9324	17.3319	0.0336413	0.80334	0.108922	5.32136	0.57484	RIKEN cDNA 8030462N17 gene [Source:MGI Symbol;Acc:MGI:2444951]
ENSMUSG00000039901.9	9130011E15Rik	9.15652	8.61145	9.70158	0.171964	0.0991499	0.173421	4.39221	0.339024	armadillo-like helical domain containing 3 [Source:MGI Symbol;Acc:MGI:1918867]
ENSMUSG00000075405.3	9430097D07Rik	1.1076	0.794307	1.4209	0.839037	0.116361	0.886753	0.510812	0.0389659	RIKEN cDNA 9430097D07 gene [Source:MGI Symbol;Acc:MGI:2441749]
ENSMUSG00000044730.16	9930104L06Rik	3.52944	4.04626	3.01262	-0.42557	0.0228312	-0.367606	2.96741	0.117563	RIKEN cDNA 9930104L06 gene [Source:MGI Symbol;Acc:MGI:3041172]
ENSMUSG00000069893.10	9930111J21Rik1	1.92181	1.98594	1.85767	-0.0963275	0.766522	-0.238211	3.52988	0.395245	RIKEN cDNA 9930111J21 gene 1 [Source:MGI Symbol;Acc:MGI:3041173]
ENSMUSG00000069892.9	9930111J21Rik2	1.97381	2.33856	1.60906	-0.539402	0.34524	-0.396033	4.93092	0.188018	RIKEN cDNA 9930111J21 gene 2 [Source:MGI Symbol;Acc:MGI:3711310]
ENSMUSG00000030111.9	A2m	16.3106	22.976	9.64522	-1.25224	0.121376	-1.16366	5.60164	0.0202815	alpha-2-macroglobulin [Source:MGI Symbol;Acc:MGI:2449119]
ENSMUSG00000047878.13	A4galt	6.79953	6.91263	6.68644	-0.0479959	0.942914	-0.0113457	3.19249	0.975127	alpha 1,4-galactosyltransferase [Source:MGI Symbol;Acc:MGI:3512453]
ENSMUSG00000075330.3	A930003A15Rik	68.5706	63.4387	73.7025	0.216351	0.45536	0.292435	4.74473	0.272256	RIKEN cDNA A930003A15 gene [Source:MGI Symbol;Acc:MGI:1915412]
ENSMUSG00000036678.8	Aaas	5.85518	5.47701	6.23336	0.186622	0.285771	0.248192	3.03771	0.269832	achalasia, adrenocortical insufficiency, alacrimia [Source:MGI Symbol;Acc:MGI:2443767]
ENSMUSG00000029482.4	Aacs	8.40372	7.85396	8.95348	0.189028	0.69464	0.219208	4.20184	0.461202	acetoacetyl-CoA synthetase [Source:MGI Symbol;Acc:MGI:1926144]
ENSMUSG00000021482.10	Aaed1	13.2024	13.4107	12.9941	-0.0455237	0.87239	-0.0332006	4.77852	0.876239	AhpC/TSA antioxidant enzyme domain containing 1 [Source:MGI Symbol;Acc:MGI:1913379]
ENSMUSG00000037257.8	Aagab	30.664	28.5347	32.7932	0.200677	0.306072	0.256975	6.79631	0.246848	alpha- and gamma-adaptin binding protein [Source:MGI Symbol;Acc:MGI:1914189]
ENSMUSG00000057230.13	Aak1	24.6801	24.8003	24.5599	-0.0140529	0.990355	0.0318733	7.86374	0.897386	AP2 associated kinase 1 [Source:MGI Symbol;Acc:MGI:1098687]
ENSMUSG00000035642.16	Aamdc	26.8138	27.0234	26.6042	-0.0225592	0.993442	0.0395696	3.47496	0.864452	adipogenesis associated Mth938 domain containing [Source:MGI Symbol;Acc:MGI:1913523]
ENSMUSG00000006299.13	Aamp	63.9268	60.7076	67.1459	0.145423	0.160867	0.189648	6.23658	0.298255	angio-associated migratory protein [Source:MGI Symbol;Acc:MGI:107809]
ENSMUSG00000020804.12	Aanat	7.95975	4.13907	11.7804	1.50902	0.557011	1.49499	3.01914	0.0899891	arylalkylamine N-acetyltransferase [Source:MGI Symbol;Acc:MGI:1328365]
ENSMUSG00000027628.10	Aar2	18.6755	19.056	18.295	-0.0588017	0.659305	-0.0173847	5.15161	0.940431	AAR2 splicing factor homolog [Source:MGI Symbol;Acc:MGI:1915545]
ENSMUSG00000031960.14	Aars	20.3719	20.0153	20.7285	0.0505107	0.62421	0.0947212	6.28503	0.606571	alanyl-tRNA synthetase [Source:MGI Symbol;Acc:MGI:2384560]
ENSMUSG00000023938.7	Aars2	5.55318	5.47165	5.63472	0.0423674	0.693071	0.113647	3.66815	0.611788	alanyl-tRNA synthetase 2, mitochondrial [Source:MGI Symbol;Acc:MGI:2681839]
ENSMUSG00000075528.13	Aarsd1	20.711	18.711	22.7109	0.279496	0.183692	0.286981	4.47424	0.184477	alanyl-tRNA synthetase domain containing 1 [Source:MGI Symbol;Acc:MGI:1916934]
ENSMUSG00000055923.16	Aasdh	7.82819	8.1115	7.54489	-0.104468	0.594078	-0.0862451	4.46885	0.694037	aminoadipate-semialdehyde dehydrogenase [Source:MGI Symbol;Acc:MGI:2442517]
ENSMUSG00000025894.11	Aasdhppt	15.9614	13.9542	17.9687	0.364794	0.0400385	0.407109	5.00285	0.0320418	aminoadipate-semialdehyde dehydrogenase-phosphopantetheinyl transferase [Source:MGI Symbol;Acc:MGI:1914868]
ENSMUSG00000029695.13	Aass	5.86935	5.288	6.4507	0.286735	0.547311	0.353876	3.90497	0.252615	aminoadipate-semialdehyde synthase [Source:MGI Symbol;Acc:MGI:1353573]
ENSMUSG00000018697.14	Aatf	14.4032	14.0616	14.7449	0.0684503	0.574592	0.103774	4.21046	0.612787	apoptosis antagonizing transcription factor [Source:MGI Symbol;Acc:MGI:1929608]
ENSMUSG00000025375.15	Aatk	1.61253	1.4444	1.78066	0.301937	0.709616	0.347653	2.59356	0.48874	apoptosis-associated tyrosine kinase [Source:MGI Symbol;Acc:MGI:1197518]
ENSMUSG00000057880.12	Abat	28.2037	27.0793	29.3282	0.115098	0.63599	0.177407	6.30077	0.428509	4-aminobutyrate aminotransferase [Source:MGI Symbol;Acc:MGI:2443582]
ENSMUSG00000015243.4	Abca1	29.5718	33.5049	25.6387	-0.38605	0.328898	-0.324689	7.76614	0.260124	ATP-binding cassette, sub-family A (ABC1), member 1 [Source:MGI Symbol;Acc:MGI:99607]
ENSMUSG00000026944.18	Abca2	20.8782	21.8658	19.8906	-0.136588	0.540602	-0.0955761	6.84756	0.720575	ATP-binding cassette, sub-family A (ABC1), member 2 [Source:MGI Symbol;Acc:MGI:99606]
ENSMUSG00000024130.15	Abca3	22.9367	22.689	23.1844	0.0311582	0.716141	0.0826381	6.62755	0.744613	ATP-binding cassette, sub-family A (ABC1), member 3 [Source:MGI Symbol;Acc:MGI:1351617]
ENSMUSG00000028125.14	Abca4	57.0775	54.9762	59.1788	0.106273	0.779737	0.158486	8.16385	0.525193	ATP-binding cassette, sub-family A (ABC1), member 4 [Source:MGI Symbol;Acc:MGI:109424]
ENSMUSG00000018800.14	Abca5	15.6651	14.7595	16.5708	0.167	0.220838	0.210599	6.5134	0.240707	ATP-binding cassette, sub-family A (ABC1), member 5 [Source:MGI Symbol;Acc:MGI:2386607]
ENSMUSG00000035722.15	Abca7	6.40086	6.81824	5.98348	-0.188414	0.340545	-0.155748	4.94565	0.485538	ATP-binding cassette, sub-family A (ABC1), member 7 [Source:MGI Symbol;Acc:MGI:1351646]
ENSMUSG00000041828.15	Abca8a	5.86795	5.37645	6.35946	0.24225	0.491189	0.267074	4.59139	0.367306	ATP-binding cassette, sub-family A (ABC1), member 8a [Source:MGI Symbol;Acc:MGI:2386846]
ENSMUSG00000020620.14	Abca8b	2.10233	1.99062	2.21405	0.153465	0.500071	0.186646	3.65154	0.439817	ATP-binding cassette, sub-family A (ABC1), member 8b [Source:MGI Symbol;Acc:MGI:1351668]
ENSMUSG00000041797.7	Abca9	13.5215	15.6417	11.4014	-0.456183	0.453638	-0.425536	5.98357	0.313825	ATP-binding cassette, sub-family A (ABC1), member 9 [Source:MGI Symbol;Acc:MGI:2386796]
ENSMUSG00000031974.8	Abcb10	5.63417	5.89284	5.37549	-0.132567	0.703328	-0.0832854	4.07084	0.74496	ATP-binding cassette, sub-family B (MDR/TAP), member 10 [Source:MGI Symbol;Acc:MGI:1860508]
ENSMUSG00000040584.8	Abcb1a	16.5363	15.0404	18.0321	0.261723	0.811859	0.287855	5.88504	0.455544	ATP-binding cassette, sub-family B (MDR/TAP), member 1A [Source:MGI Symbol;Acc:MGI:97570]
ENSMUSG00000042476.12	Abcb4	1.83876	1.99915	1.67837	-0.25233	0.655767	-0.202213	2.50896	0.574925	ATP-binding cassette, sub-family B (MDR/TAP), member 4 [Source:MGI Symbol;Acc:MGI:97569]
ENSMUSG00000026198.15	Abcb6	4.52921	4.48977	4.56865	0.0251272	0.77435	0.127141	3.36718	0.613316	ATP-binding cassette, sub-family B (MDR/TAP), member 6 [Source:MGI Symbol;Acc:MGI:1921354]
ENSMUSG00000031333.7	Abcb7	9.46829	9.4818	9.45478	-0.00411631	0.932594	0.0398936	5.14859	0.849493	ATP-binding cassette, sub-family B (MDR/TAP), member 7 [Source:MGI Symbol;Acc:MGI:109533]
ENSMUSG00000028973.18	Abcb8	18.1963	17.5906	18.8021	0.0960912	0.582371	0.157163	5.16617	0.499402	ATP-binding cassette, sub-family B (MDR/TAP), member 8 [Source:MGI Symbol;Acc:MGI:1351667]
ENSMUSG00000029408.13	Abcb9	5.93181	6.30426	5.55936	-0.181409	0.420156	-0.1162	3.88855	0.631114	ATP-binding cassette, sub-family B (MDR/TAP), member 9 [Source:MGI Symbol;Acc:MGI:1861729]
ENSMUSG00000023088.17	Abcc1	25.8912	26.1128	25.6696	-0.0246963	0.974473	0.00449678	6.93934	0.982858	ATP-binding cassette, sub-family C (CFTR/MRP), member 1 [Source:MGI Symbol;Acc:MGI:102676]
ENSMUSG00000032842.13	Abcc10	3.1164	3.73775	2.49505	-0.583103	0.0378139	-0.413793	3.92251	0.0750331	ATP-binding cassette, sub-family C (CFTR/MRP), member 10 [Source:MGI Symbol;Acc:MGI:2386976]
ENSMUSG00000020865.16	Abcc3	1.08412	1.1256	1.04264	-0.11045	0.627943	-0.0454725	2.03997	0.895933	ATP-binding cassette, sub-family C (CFTR/MRP), member 3 [Source:MGI Symbol;Acc:MGI:1923658]
ENSMUSG00000032849.14	Abcc4	8.44527	9.36794	7.5226	-0.316501	0.447798	-0.284447	5.12837	0.324234	ATP-binding cassette, sub-family C (CFTR/MRP), member 4 [Source:MGI Symbol;Acc:MGI:2443111]
ENSMUSG00000022822.15	Abcc5	35.6034	34.6963	36.5105	0.0735296	0.72732	0.107985	6.44752	0.59495	ATP-binding cassette, sub-family C (CFTR/MRP), member 5 [Source:MGI Symbol;Acc:MGI:1351644]
ENSMUSG00000030249.15	Abcc9	3.79414	4.25816	3.33012	-0.354658	0.480974	-0.327753	4.17989	0.411908	ATP-binding cassette, sub-family C (CFTR/MRP), member 9 [Source:MGI Symbol;Acc:MGI:1352630]
ENSMUSG00000031378.14	Abcd1	6.06555	7.10402	5.02709	-0.498912	0.0737922	-0.433888	3.85417	0.0720155	ATP-binding cassette, sub-family D (ALD), member 1 [Source:MGI Symbol;Acc:MGI:1349215]
ENSMUSG00000055782.9	Abcd2	1.95409	1.70044	2.20773	0.376656	0.928055	0.433182	3.01977	0.409956	ATP-binding cassette, sub-family D (ALD), member 2 [Source:MGI Symbol;Acc:MGI:1349467]
ENSMUSG00000028127.10	Abcd3	32.8473	31.9155	33.7791	0.0818736	0.732687	0.105455	6.32775	0.643532	ATP-binding cassette, sub-family D (ALD), member 3 [Source:MGI Symbol;Acc:MGI:1349216]
ENSMUSG00000021240.6	Abcd4	3.50167	3.82053	3.18281	-0.263469	0.0969928	-0.296292	2.93377	0.187531	ATP-binding cassette, sub-family D (ALD), member 4 [Source:MGI Symbol;Acc:MGI:1349217]
ENSMUSG00000058355.8	Abce1	25.5291	26.1278	24.9304	-0.067681	0.522088	-0.0157235	6.06356	0.932189	ATP-binding cassette, sub-family E (OABP), member 1 [Source:MGI Symbol;Acc:MGI:1195458]
ENSMUSG00000038762.15	Abcf1	39.1474	37.5451	40.7497	0.118164	0.432988	0.156078	6.42982	0.452945	ATP-binding cassette, sub-family F (GCN20), member 1 [Source:MGI Symbol;Acc:MGI:1351658]
ENSMUSG00000028953.10	Abcf2	24.3894	24.2428	24.5359	0.0173408	0.839547	0.106066	5.42979	0.5676	ATP-binding cassette, sub-family F (GCN20), member 2 [Source:MGI Symbol;Acc:MGI:1351657]
ENSMUSG00000003234.15	Abcf3	26.3969	25.7961	26.9978	0.0656889	0.464703	0.0939434	5.81625	0.585478	ATP-binding cassette, sub-family F (GCN20), member 3 [Source:MGI Symbol;Acc:MGI:1351656]
ENSMUSG00000024030.6	Abcg1	16.3391	14.2366	18.4416	0.373363	0.0936959	0.431522	5.25302	0.0494312	ATP binding cassette subfamily G member 1 [Source:MGI Symbol;Acc:MGI:107704]
ENSMUSG00000029802.13	Abcg2	29.0395	31.0832	26.9959	-0.203397	0.641386	-0.179836	5.66401	0.591713	ATP binding cassette subfamily G member 2 (Junior blood group) [Source:MGI Symbol;Acc:MGI:1347061]
ENSMUSG00000032131.16	Abcg4	1.9103	2.0328	1.7878	-0.185287	0.543421	-0.125282	2.36649	0.671908	ATP binding cassette subfamily G member 4 [Source:MGI Symbol;Acc:MGI:1890594]
ENSMUSG00000033157.16	Abhd10	7.45508	7.07162	7.83855	0.148546	0.0804254	0.169231	3.88785	0.376149	abhydrolase domain containing 10 [Source:MGI Symbol;Acc:MGI:2442422]
ENSMUSG00000040532.14	Abhd11	17.8855	18.2913	17.4796	-0.0654894	0.753042	0.0557922	3.77758	0.812695	abhydrolase domain containing 11 [Source:MGI Symbol;Acc:MGI:1916008]
ENSMUSG00000032046.15	Abhd12	35.3233	36.5472	34.0994	-0.100015	0.159289	-0.0528477	5.54327	0.7528	abhydrolase domain containing 12 [Source:MGI Symbol;Acc:MGI:1923442]
ENSMUSG00000040396.12	Abhd13	11.5041	11.3414	11.6668	0.0408102	0.670718	0.0968329	5.22484	0.59063	abhydrolase domain containing 13 [Source:MGI Symbol;Acc:MGI:1916154]
ENSMUSG00000042210.17	Abhd14a	15.8504	16.2072	15.4936	-0.0649602	0.657905	-0.00679203	3.63865	0.976878	abhydrolase domain containing 14A [Source:MGI Symbol;Acc:MGI:1915894]
ENSMUSG00000042073.15	Abhd14b	48.2037	48.429	47.9785	-0.0134817	0.949614	0.0153151	5.68032	0.957815	abhydrolase domain containing 14b [Source:MGI Symbol;Acc:MGI:1923741]
ENSMUSG00000000686.11	Abhd15	1.12408	0.873038	1.37512	0.655447	0.461741	0.622696	1.07651	0.252573	abhydrolase domain containing 15 [Source:MGI Symbol;Acc:MGI:1914727]
ENSMUSG00000007036.15	Abhd16a	36.6888	35.8763	37.5012	0.0639066	0.674098	0.100023	5.60206	0.637496	abhydrolase domain containing 16A [Source:MGI Symbol;Acc:MGI:99476]
ENSMUSG00000003346.14	Abhd17a	44.8473	46.0692	43.6254	-0.078635	0.796231	-0.0195216	5.32612	0.934244	abhydrolase domain containing 17A [Source:MGI Symbol;Acc:MGI:106388]
ENSMUSG00000047368.3	Abhd17b	12.3519	10.9429	13.7608	0.330568	0.066532	0.384617	4.27817	0.0753311	abhydrolase domain containing 17B [Source:MGI Symbol;Acc:MGI:1917816]
ENSMUSG00000038459.10	Abhd17c	4.06523	4.09269	4.03777	-0.0194916	0.901146	0.0765989	2.52044	0.776691	abhydrolase domain containing 17C [Source:MGI Symbol;Acc:MGI:1917428]
ENSMUSG00000039202.12	Abhd2	197.649	203.144	192.154	-0.0802415	0.710492	-0.0284264	9.7633	0.894913	abhydrolase domain containing 2 [Source:MGI Symbol;Acc:MGI:1914344]
ENSMUSG00000002475.15	Abhd3	23.0117	22.6174	23.406	0.0494454	0.754459	0.0309685	4.93726	0.874035	abhydrolase domain containing 3 [Source:MGI Symbol;Acc:MGI:2147183]
ENSMUSG00000040997.13	Abhd4	17.8809	18.0587	17.7032	-0.0286778	0.716341	-0.0104499	4.73366	0.951416	abhydrolase domain containing 4 [Source:MGI Symbol;Acc:MGI:1915938]
ENSMUSG00000032540.16	Abhd5	9.30429	8.97269	9.63589	0.102878	0.883922	0.152518	4.27766	0.62303	abhydrolase domain containing 5 [Source:MGI Symbol;Acc:MGI:1914719]
ENSMUSG00000025277.14	Abhd6	7.69384	7.69091	7.69677	0.00109929	0.943068	0.0666412	3.35618	0.79076	abhydrolase domain containing 6 [Source:MGI Symbol;Acc:MGI:1913332]
ENSMUSG00000007950.9	Abhd8	43.4574	43.2276	43.6872	0.0152587	0.946728	0.0823893	5.72091	0.73386	abhydrolase domain containing 8 [Source:MGI Symbol;Acc:MGI:1918946]
ENSMUSG00000058835.14	Abi1	23.7403	23.7946	23.686	-0.00660114	0.952639	0.0451052	5.58466	0.810087	abl-interactor 1 [Source:MGI Symbol;Acc:MGI:104913]
ENSMUSG00000026782.15	Abi2	16.7718	18.0766	15.467	-0.224937	0.0345046	-0.190894	5.72951	0.270902	abl-interactor 2 [Source:MGI Symbol;Acc:MGI:106913]
ENSMUSG00000018381.15	Abi3	1.14787	1.27967	1.01607	-0.332773	0.82008	-0.314276	1.77014	0.444085	ABI gene family, member 3 [Source:MGI Symbol;Acc:MGI:1913860]
ENSMUSG00000035258.14	Abi3bp	11.4474	15.1638	7.73099	-0.971902	0.161659	-0.916171	5.18249	0.0340306	ABI gene family, member 3 (NESH) binding protein [Source:MGI Symbol;Acc:MGI:2444583]
ENSMUSG00000026842.16	Abl1	14.545	16.4841	12.6058	-0.386992	0.00552044	-0.325923	5.91475	0.0572252	c-abl oncogene 1, non-receptor tyrosine kinase [Source:MGI Symbol;Acc:MGI:87859]
ENSMUSG00000026596.13	Abl2	7.30757	7.42763	7.18752	-0.0474084	0.632635	-0.0205356	5.41049	0.910831	v-abl Abelson murine leukemia viral oncogene 2 (arg, Abelson-related gene) [Source:MGI Symbol;Acc:MGI:87860]
ENSMUSG00000025085.16	Ablim1	45.392	45.4919	45.292	-0.00635185	0.973214	0.00156166	7.44003	0.994269	actin-binding LIM protein 1 [Source:MGI Symbol;Acc:MGI:1194500]
ENSMUSG00000029095.17	Ablim2	1.22743	1.05606	1.3988	0.405495	0.157096	0.292482	1.53663	0.415398	actin-binding LIM protein 2 [Source:MGI Symbol;Acc:MGI:2385758]
ENSMUSG00000032735.14	Ablim3	1.0383	1.0809	0.995697	-0.118451	0.99553	-0.207033	1.89115	0.626598	actin binding LIM protein family, member 3 [Source:MGI Symbol;Acc:MGI:2442582]
ENSMUSG00000017631.18	Abr	26.8401	27.3895	26.2908	-0.0590636	0.578944	-0.0159182	6.45247	0.926586	active BCR-related gene [Source:MGI Symbol;Acc:MGI:107771]
ENSMUSG00000078453.3	Abracl	46.1323	37.7864	54.4783	0.527816	0.102717	0.573632	4.30786	0.0421134	ABRA C-terminal like [Source:MGI Symbol;Acc:MGI:1920362]
ENSMUSG00000036376.3	Abt1	2.213	2.14402	2.28199	0.0899709	0.442565	0.0897461	2.86578	0.692434	activator of basal transcription 1 [Source:MGI Symbol;Acc:MGI:1353636]
ENSMUSG00000030083.11	Abtb1	7.67962	8.28257	7.07668	-0.227006	0.166937	-0.149494	3.47004	0.51287	ankyrin repeat and BTB (POZ) domain containing 1 [Source:MGI Symbol;Acc:MGI:1933148]
ENSMUSG00000032724.5	Abtb2	1.60288	1.45113	1.75464	0.273989	0.248111	0.298329	2.30579	0.287241	ankyrin repeat and BTB (POZ) domain containing 2 [Source:MGI Symbol;Acc:MGI:2139365]
ENSMUSG00000057093.14	AC074312.5	2.85287	2.72306	2.98268	0.131379	0.491552	0.173342	3.02796	0.499298	zinc finger protein 607B [Source:MGI Symbol;Acc:MGI:2148237]
ENSMUSG00000038543.13	AC092855.1	6.36344	6.5077	6.21916	-0.065428	0.698602	0.103575	1.57725	0.802708	cDNA sequence BC028528 [Source:MGI Symbol;Acc:MGI:2385885]
ENSMUSG00000044768.16	AC099860.1	6.24998	6.27987	6.22009	-0.0138004	0.966641	0.0742898	4.65849	0.742366	DNA segment, Chr 1, ERATO Doi 622, expressed [Source:MGI Symbol;Acc:MGI:1277184]
ENSMUSG00000025102.14	AC102077.1	8.18328	8.24258	8.12397	-0.0209102	0.870986	0.0388359	2.72816	0.878248	RIKEN cDNA 3110040N11 gene [Source:MGI Symbol;Acc:MGI:1914540]
ENSMUSG00000024410.14	AC102096.1	13.4342	13.1421	13.7264	0.0627628	0.51105	0.0644749	4.42979	0.727637	regulator of MON1-CCZ1 [Source:MGI Symbol;Acc:MGI:1916528]
ENSMUSG00000073555.1	AC102225.2	2.2484	2.86125	1.63555	-0.806869	0.223531	-0.815994	2.23581	0.0649714	predicted gene 4951 [Source:MGI Symbol;Acc:MGI:3644953]
ENSMUSG00000069727.5	AC102628.1	4.9632	4.97043	4.95596	-0.0042054	0.988512	0.0892857	3.57824	0.655433	zinc finger protein 975 [Source:MGI Symbol;Acc:MGI:3648690]
ENSMUSG00000043687.15	AC103360.3	21.7702	20.263	23.2773	0.200079	0.315416	0.192896	3.27308	0.480191	RIKEN cDNA 1190005I06 gene [Source:MGI Symbol;Acc:MGI:1916168]
ENSMUSG00000057715.13	AC103635.1	2.29841	2.28505	2.31177	0.0167692	0.538816	0.130302	2.53526	0.850072	RIKEN cDNA A830018L16 gene [Source:MGI Symbol;Acc:MGI:2444149]
ENSMUSG00000068099.4	AC104325.1	1.00741	0.771523	1.24329	0.688385	0.156825	0.708075	0.0416098	0.0872979	RIKEN cDNA 1500009C09 gene [Source:MGI Symbol;Acc:MGI:1923755]
ENSMUSG00000116048.1	AC108412.2	44.7422	46.5974	42.8871	-0.119708	0.577848	-0.073327	6.54591	0.746847	septin 2 [Source:MGI Symbol;Acc:MGI:97298]
ENSMUSG00000024592.15	AC109152.2	9.864	8.98862	10.7394	0.256738	0.13415	0.236478	3.97543	0.275931	RIKEN cDNA C330018D20 gene [Source:MGI Symbol;Acc:MGI:1924672]
ENSMUSG00000074166.7	AC109227.1	4.94684	4.83426	5.05942	0.0656777	0.664026	0.115004	3.51299	0.602545	expressed sequence AW146154 [Source:MGI Symbol;Acc:MGI:2142212]
ENSMUSG00000006204.6	AC110885.1	5.2251	5.25641	5.19379	-0.0172887	0.754211	0.148508	5.06573	0.826653	RIKEN cDNA 5430419D17 gene [Source:MGI Symbol;Acc:MGI:1918645]
ENSMUSG00000052794.13	AC113182.4	5.32585	5.65369	4.99801	-0.177839	0.236624	-0.136629	3.332	0.547547	RIKEN cDNA 1700030K09 gene [Source:MGI Symbol;Acc:MGI:1919504]
ENSMUSG00000092329.1	AC114005.5	5.08959	5.57247	4.6067	-0.274585	0.522143	-0.327422	4.06496	0.41946	predicted gene 20388 [Source:MGI Symbol;Acc:MGI:5141853]
ENSMUSG00000071103.9	AC114558.6	9.11096	9.2176	9.00433	-0.0337718	0.751503	0.0250905	3.83655	0.894456	RIKEN cDNA 1700029J07 gene [Source:MGI Symbol;Acc:MGI:1916729]
ENSMUSG00000038005.15	AC114920.2	26.0933	23.2154	28.9712	0.319532	0.186788	0.272486	4.17426	0.224421	histone PARylation factor 1 [Source:MGI Symbol;Acc:MGI:1919862]
ENSMUSG00000072763.2	AC116718.1	3.85714	3.81126	3.90302	0.0343247	0.888652	0.0314889	3.53238	0.878226	RIKEN cDNA 5430403G16 gene [Source:MGI Symbol;Acc:MGI:1924450]
ENSMUSG00000006010.14	AC121113.1	28.1623	27.3465	28.9782	0.0836143	0.215648	0.123269	5.93835	0.465357	odr4 GPCR localization factor homolog [Source:MGI Symbol;Acc:MGI:2385108]
ENSMUSG00000030924.16	AC122423.2	3.76559	3.6189	3.91229	0.112461	0.658283	0.106419	2.67297	0.696174	RNA exonuclease 5 [Source:MGI Symbol;Acc:MGI:1919402]
ENSMUSG00000027811.9	AC122462.1	1.97521	1.85116	2.09927	0.181454	0.266205	0.182592	1.59705	0.529132	RIKEN cDNA 4930579G24 gene [Source:MGI Symbol;Acc:MGI:1923189]
ENSMUSG00000090015.8	AC123679.2	13.1538	15.7078	10.5999	-0.567428	0.0703487	-0.0425635	4.00627	0.859728	predicted gene 15446 [Source:MGI Symbol;Acc:MGI:3709333]
ENSMUSG00000036873.13	AC123684.1	21.6427	19.5497	23.7357	0.279912	0.0921819	0.307483	4.50272	0.130544	RIKEN cDNA 2410004B18 gene [Source:MGI Symbol;Acc:MGI:1913671]
ENSMUSG00000039244.10	AC123686.4	4.19897	4.51217	3.88578	-0.215616	0.120814	-0.182609	2.63949	0.441644	RIKEN cDNA E130309D02 gene [Source:MGI Symbol;Acc:MGI:2442621]
ENSMUSG00000030780.15	AC124566.2	15.5602	16.0252	15.0953	-0.0862476	0.558013	-0.0264553	4.80798	0.891936	cDNA sequence BC017158 [Source:MGI Symbol;Acc:MGI:2384572]
ENSMUSG00000031889.9	AC124713.2	9.05399	8.64766	9.46032	0.12958	0.0665771	0.165409	4.25446	0.357359	RIKEN cDNA D230025D16 gene [Source:MGI Symbol;Acc:MGI:2443049]
ENSMUSG00000032840.7	AC125061.1	6.34736	6.71004	5.98468	-0.165048	0.289225	-0.125052	4.60169	0.524857	RIKEN cDNA 2410131K14 gene [Source:MGI Symbol;Acc:MGI:1924042]
ENSMUSG00000042744.16	AC126938.1	12.7631	13.7086	11.8175	-0.214153	0.362289	-0.184503	7.14488	0.411252	HECT domain E3 ubiquitin protein ligase 4 [Source:MGI Symbol;Acc:MGI:3647820]
ENSMUSG00000032743.15	AC127333.1	14.8664	14.9849	14.748	-0.0229853	0.697387	0.0206392	5.90567	0.898665	RIKEN cDNA D430042O09 gene [Source:MGI Symbol;Acc:MGI:2442760]
ENSMUSG00000047635.6	AC127339.2	6.84688	6.59501	7.09875	0.106192	0.589391	0.0131495	3.39196	0.953473	RIKEN cDNA 2810006K23 gene [Source:MGI Symbol;Acc:MGI:1919900]
ENSMUSG00000053080.10	AC129188.1	6.81963	8.12332	5.51595	-0.55846	0.113288	-0.493828	4.48417	0.0683997	RIKEN cDNA 2700081O15 gene [Source:MGI Symbol;Acc:MGI:1919667]
ENSMUSG00000021458.17	AC130827.2	12.1507	13.4942	10.8072	-0.320348	0.342381	-0.355038	4.94326	0.165504	RIKEN cDNA 2010111I01 gene [Source:MGI Symbol;Acc:MGI:1919311]
ENSMUSG00000024571.14	AC131065.2	26.6765	26.6234	26.7295	0.00573937	0.945334	0.0380341	4.79698	0.839328	predicted gene 16286 [Source:MGI Symbol;Acc:MGI:3833940]
ENSMUSG00000040139.14	AC131791.1	2.97762	3.17217	2.78308	-0.188787	0.319361	-0.176496	2.10045	0.526782	RIKEN cDNA 9430038I01 gene [Source:MGI Symbol;Acc:MGI:1924502]
ENSMUSG00000039349.5	AC131992.1	6.65332	6.92359	6.38305	-0.117275	0.696389	-0.0704336	3.68223	0.83597	RIKEN cDNA C130074G19 gene [Source:MGI Symbol;Acc:MGI:2444831]
ENSMUSG00000050875.11	AC132242.1	5.72642	5.56344	5.88941	0.082144	0.535686	0.144919	2.60633	0.733521	RIKEN cDNA A730017C20 gene [Source:MGI Symbol;Acc:MGI:2442934]
ENSMUSG00000074873.3	AC132303.1	2.03943	2.2258	1.85305	-0.264419	0.0799863	-0.210128	1.89584	0.414963	expressed sequence AI606181 [Source:MGI Symbol;Acc:MGI:2147586]
ENSMUSG00000070709.12	AC139063.2	3.83058	3.74277	3.91838	0.0661509	0.382192	0.0997196	3.73038	0.612038	zinc finger protein 974 [Source:MGI Symbol;Acc:MGI:1920680]
ENSMUSG00000026388.15	AC139867.2	4.47707	3.45181	5.50232	0.672688	0.0457686	0.563466	0.787703	0.0576496	RIKEN cDNA 3110009E18 gene [Source:MGI Symbol;Acc:MGI:1920353]
ENSMUSG00000026090.16	AC140321.1	1.18557	1.24245	1.12869	-0.138531	0.503173	-0.133215	2.04306	0.7676	RIKEN cDNA 2010300C02 gene [Source:MGI Symbol;Acc:MGI:1919347]
ENSMUSG00000045411.16	AC152939.2	14.6299	17.077	12.1828	-0.487205	0.00275934	-0.411646	4.62377	0.0227669	RIKEN cDNA 2410002F23 gene [Source:MGI Symbol;Acc:MGI:1914226]
ENSMUSG00000074862.11	AC153919.1	2.62535	2.367	2.88369	0.28486	0.104687	0.29118	2.33066	0.239043	cDNA sequence BC025920 [Source:MGI Symbol;Acc:MGI:2670983]
ENSMUSG00000054091.9	AC155158.1	37.2424	36.0198	38.465	0.0947523	0.344104	0.155245	4.61752	0.419164	RIKEN cDNA 1810037I17 gene [Source:MGI Symbol;Acc:MGI:1914954]
ENSMUSG00000114004.1	AC155937.9	8.28937	8.33947	8.23928	-0.0174374	0.953841	0.14866	2.08362	0.674542	predicted gene, 48552 [Source:MGI Symbol;Acc:MGI:6098105]
ENSMUSG00000056004.16	AC157555.1	11.3373	10.675	11.9995	0.168735	0.618915	0.201713	5.04295	0.632459	RIKEN cDNA 9330182L06 gene [Source:MGI Symbol;Acc:MGI:2443264]
ENSMUSG00000078786.9	AC157561.9	2.75567	2.92497	2.58637	-0.177489	0.400591	-0.0634358	3.54754	0.794903	cDNA sequence BC024978 [Source:MGI Symbol;Acc:MGI:3041247]
ENSMUSG00000063455.16	AC157667.1	2.64568	3.06147	2.2299	-0.457246	0.076399	-0.4078	4.43432	0.0852901	RIKEN cDNA D630045J12 gene [Source:MGI Symbol;Acc:MGI:2669829]
ENSMUSG00000058833.11	AC157774.6	30.8278	28.7032	32.9524	0.199171	0.280423	0.272518	3.51954	0.280068	required for excision 1-B domain containing [Source:MGI Symbol;Acc:MGI:1913712]
ENSMUSG00000039801.7	AC158971.1	7.58734	7.99955	7.17513	-0.156913	0.300524	-0.109012	5.94213	0.543166	ciliogenesis and planar polarity effector 1 [Source:MGI Symbol;Acc:MGI:1920942]
ENSMUSG00000026051.8	AC159092.1	260.274	287.14	233.408	-0.298902	0.524653	-0.248635	6.95694	0.582074	RIKEN cDNA 1500015O10 gene [Source:MGI Symbol;Acc:MGI:1926146]
ENSMUSG00000036948.17	AC159257.5	11.0223	12.4749	9.56961	-0.382497	0.0583935	-0.308286	4.13004	0.13358	cDNA sequence BC037034 [Source:MGI Symbol;Acc:MGI:2385896]
ENSMUSG00000030663.12	AC160535.1	51.2972	47.9784	54.6161	0.186941	0.181489	0.248564	5.51377	0.167887	RIKEN cDNA 1110004F10 gene [Source:MGI Symbol;Acc:MGI:1929274]
ENSMUSG00000033488.11	AC161108.3	13.2257	11.6753	14.7762	0.339814	0.244419	0.298428	3.8292	0.294101	crystallin zeta like 2 [Source:MGI Symbol;Acc:MGI:2448516]
ENSMUSG00000010290.7	AC161207.1	13.7561	12.8147	14.6974	0.197761	0.145378	0.244407	4.90555	0.197603	expressed sequence AI597479 [Source:MGI Symbol;Acc:MGI:2138299]
ENSMUSG00000070814.15	AC161792.1	4.00825	3.8983	4.1182	0.079167	0.327089	0.10262	3.29153	0.625093	zinc finger SWIM-type containing 9 [Source:MGI Symbol;Acc:MGI:2447816]
ENSMUSG00000051339.10	AC162528.2	4.93632	5.49457	4.37807	-0.327714	0.351	-0.29329	4.96844	0.238146	RIKEN cDNA 2900026A02 gene [Source:MGI Symbol;Acc:MGI:1920194]
ENSMUSG00000072762.9	AC162689.1	6.48903	5.7005	7.27756	0.352367	0.158537	0.306379	3.24989	0.199835	RIKEN cDNA 4930522L14 gene [Source:MGI Symbol;Acc:MGI:1925270]
ENSMUSG00000070858.12	AC163329.3	6.89648	5.97036	7.82259	0.389828	0.19579	0.279004	0.698322	0.406689	predicted gene 1673 [Source:MGI Symbol;Acc:MGI:2686519]
ENSMUSG00000031824.15	AC163442.1	22.8106	23.5524	22.0688	-0.0938659	0.87991	-0.0576164	6.23185	0.815878	RIKEN cDNA 6430548M08 gene [Source:MGI Symbol;Acc:MGI:2443793]
ENSMUSG00000027942.16	AC163616.2	74.5164	71.3379	77.6948	0.123149	0.186355	0.174247	6.328	0.315253	RIKEN cDNA 4933434E20 gene [Source:MGI Symbol;Acc:MGI:1914027]
ENSMUSG00000066647.6	AC164703.3	2.234	2.35103	2.11696	-0.151302	0.206027	-0.167202	2.82613	0.452225	predicted gene 5113 [Source:MGI Symbol;Acc:MGI:3644651]
ENSMUSG00000030982.18	AC165086.3	17.7136	17.6834	17.7438	0.00491525	0.911068	0.0186948	5.67743	0.918209	VPS35 endosomal protein sorting factor like [Source:MGI Symbol;Acc:MGI:1918767]
ENSMUSG00000032666.16	AC166332.1	2.27104	2.26306	2.27901	0.0101292	0.893891	0.0791466	3.86142	0.769493	RIKEN cDNA 1700025G04 gene [Source:MGI Symbol;Acc:MGI:1916649]
ENSMUSG00000029190.19	AC167815.1	25.4329	25.4707	25.3952	-0.00428703	0.921956	0.0504258	6.79555	0.766253	DNA segment, Chr 5, ERATO Doi 579, expressed [Source:MGI Symbol;Acc:MGI:1261849]
ENSMUSG00000039620.17	AC168051.1	4.62044	4.50073	4.74015	0.0747737	0.57972	0.0941981	3.34169	0.690679	tRNA methyltransferase 9B [Source:MGI Symbol;Acc:MGI:2442328]
ENSMUSG00000036138.16	Acaa1a	33.3983	32.0045	34.7921	0.120485	0.439239	0.136243	5.57881	0.507521	acetyl-Coenzyme A acyltransferase 1A [Source:MGI Symbol;Acc:MGI:2148491]
ENSMUSG00000036880.9	Acaa2	64.2831	49.069	79.4973	0.696095	0.734151	0.777508	5.88553	0.177704	acetyl-Coenzyme A acyltransferase 2 (mitochondrial 3-oxoacyl-Coenzyme A thiolase) [Source:MGI Symbol;Acc:MGI:1098623]
ENSMUSG00000020532.18	Acaca	17.285	11.9722	22.5979	0.916502	0.198812	0.926401	7.15031	0.0274278	acetyl-Coenzyme A carboxylase alpha [Source:MGI Symbol;Acc:MGI:108451]
ENSMUSG00000042010.16	Acacb	8.83962	6.79244	10.8868	0.680579	0.661478	0.715855	5.75648	0.15017	acetyl-Coenzyme A carboxylase beta [Source:MGI Symbol;Acc:MGI:2140940]
ENSMUSG00000029456.12	Acad10	12.0582	11.3479	12.7685	0.170168	0.472184	0.220093	5.24481	0.425217	acyl-Coenzyme A dehydrogenase family, member 10 [Source:MGI Symbol;Acc:MGI:1919235]
ENSMUSG00000090150.10	Acad11	16.5958	14.9933	18.1982	0.279471	0.49957	0.320791	5.17775	0.26788	acyl-Coenzyme A dehydrogenase family, member 11 [Source:MGI Symbol;Acc:MGI:2143169]
ENSMUSG00000042647.13	Acad12	4.32193	3.72172	4.92215	0.403319	0.0305639	0.407322	3.64666	0.060776	acyl-Coenzyme A dehydrogenase family, member 12 [Source:MGI Symbol;Acc:MGI:2443320]
ENSMUSG00000031969.16	Acad8	30.0967	31.4371	28.7562	-0.128593	0.651167	-0.0820782	5.89886	0.797676	acyl-Coenzyme A dehydrogenase family, member 8 [Source:MGI Symbol;Acc:MGI:1914198]
ENSMUSG00000027710.14	Acad9	11.0098	11.0369	10.9827	-0.00710386	0.957831	0.0693046	4.8694	0.688493	acyl-Coenzyme A dehydrogenase family, member 9 [Source:MGI Symbol;Acc:MGI:1914272]
ENSMUSG00000026003.5	Acadl	59.6137	48.3583	70.869	0.551392	0.512331	0.604298	6.23857	0.15315	acyl-Coenzyme A dehydrogenase, long-chain [Source:MGI Symbol;Acc:MGI:87866]
ENSMUSG00000062908.12	Acadm	49.3416	33.192	65.4912	0.980467	0.26831	0.985632	6.07052	0.0410634	acyl-Coenzyme A dehydrogenase, medium chain [Source:MGI Symbol;Acc:MGI:87867]
ENSMUSG00000029545.13	Acads	11.6912	8.87858	14.5039	0.70804	0.347618	0.71011	3.89905	0.0937581	acyl-Coenzyme A dehydrogenase, short chain [Source:MGI Symbol;Acc:MGI:87868]
ENSMUSG00000030861.15	Acadsb	32.6851	31.4197	33.9505	0.111767	0.533794	0.158456	6.73159	0.431993	acyl-Coenzyme A dehydrogenase, short/branched chain [Source:MGI Symbol;Acc:MGI:1914135]
ENSMUSG00000018574.14	Acadvl	45.8095	34.8824	56.7367	0.701783	0.613344	0.768029	6.12252	0.136027	acyl-Coenzyme A dehydrogenase, very long chain [Source:MGI Symbol;Acc:MGI:895149]
ENSMUSG00000030607.7	Acan	1.74118	2.56142	0.920941	-1.47576	0.562505	-1.39757	3.09527	0.153735	aggrecan [Source:MGI Symbol;Acc:MGI:99602]
ENSMUSG00000049076.10	Acap2	16.889	17.6073	16.1706	-0.122802	0.56354	-0.106108	5.95814	0.609627	ArfGAP with coiled-coil, ankyrin repeat and PH domains 2 [Source:MGI Symbol;Acc:MGI:1925868]
ENSMUSG00000029033.16	Acap3	7.18958	7.87413	6.50502	-0.275566	0.0151619	-0.274714	4.61923	0.118023	ArfGAP with coiled-coil, ankyrin repeat and PH domains 3 [Source:MGI Symbol;Acc:MGI:2153589]
ENSMUSG00000032047.5	Acat1	73.9123	70.5719	77.2526	0.130491	0.590578	0.181029	7.46835	0.463774	acetyl-Coenzyme A acetyltransferase 1 [Source:MGI Symbol;Acc:MGI:87870]
ENSMUSG00000023832.13	Acat2	8.24841	6.70507	9.79175	0.546314	0.0691142	0.652628	4.02945	0.018108	acetyl-Coenzyme A acetyltransferase 2 [Source:MGI Symbol;Acc:MGI:87871]
ENSMUSG00000026499.5	Acbd3	16.5325	15.9468	17.1181	0.102251	0.335758	0.125302	5.25339	0.491417	acyl-Coenzyme A binding domain containing 3 [Source:MGI Symbol;Acc:MGI:2181074]
ENSMUSG00000056938.16	Acbd4	19.1615	18.513	19.8101	0.0976938	0.60851	0.188938	4.8019	0.343519	acyl-Coenzyme A binding domain containing 4 [Source:MGI Symbol;Acc:MGI:1914381]
ENSMUSG00000026781.16	Acbd5	34.8966	34.2385	35.5548	0.0544238	0.659992	0.113521	6.29223	0.529922	acyl-Coenzyme A binding domain containing 5 [Source:MGI Symbol;Acc:MGI:1921409]
ENSMUSG00000033701.13	Acbd6	8.41957	9.16363	7.6755	-0.255658	0.0430021	-0.271777	3.54327	0.18408	acyl-Coenzyme A binding domain containing 6 [Source:MGI Symbol;Acc:MGI:1919732]
ENSMUSG00000026644.7	Acbd7	4.00962	3.17121	4.84803	0.612367	0.0626985	0.595016	0.571478	0.0564497	acyl-Coenzyme A binding domain containing 7 [Source:MGI Symbol;Acc:MGI:1925495]
ENSMUSG00000040272.14	Accs	3.64272	3.81202	3.47342	-0.134198	0.419564	-0.189128	3.02786	0.4643	1-aminocyclopropane-1-carboxylate synthase (non-functional) [Source:MGI Symbol;Acc:MGI:1919717]
ENSMUSG00000038000.10	Acd	4.30477	4.34018	4.26937	-0.0237325	0.840982	-0.00153682	3.40953	0.994271	adrenocortical dysplasia [Source:MGI Symbol;Acc:MGI:87873]
ENSMUSG00000020681.14	Ace	68.3949	67.4315	69.3582	0.0406432	0.677706	0.0897045	7.74232	0.847301	angiotensin I converting enzyme (peptidyl-dipeptidase A) 1 [Source:MGI Symbol;Acc:MGI:87874]
ENSMUSG00000038007.14	Acer2	2.74687	2.34027	3.15347	0.430266	0.32465	0.571042	2.93066	0.23412	alkaline ceramidase 2 [Source:MGI Symbol;Acc:MGI:1920932]
ENSMUSG00000030760.14	Acer3	7.1481	7.12716	7.16905	0.00845616	0.912983	0.0716599	5.21226	0.759364	alkaline ceramidase 3 [Source:MGI Symbol;Acc:MGI:1913440]
ENSMUSG00000023328.14	Ache	1.20963	1.0012	1.41805	0.50218	0.5996	0.475443	0.849354	0.32496	acetylcholinesterase [Source:MGI Symbol;Acc:MGI:87876]
ENSMUSG00000022185.19	Acin1	35.5982	38.1442	33.0521	-0.206724	0.00297846	-0.171895	6.71901	0.281923	apoptotic chromatin condensation inducer 1 [Source:MGI Symbol;Acc:MGI:1891824]
ENSMUSG00000037872.5	Ackr1	18.1675	20.1818	16.1531	-0.321248	0.550726	-0.217678	3.6708	0.522304	atypical chemokine receptor 1 (Duffy blood group) [Source:MGI Symbol;Acc:MGI:1097689]
ENSMUSG00000044337.5	Ackr3	6.6811	5.43107	7.93113	0.546291	0.395448	0.625583	3.70829	0.122784	atypical chemokine receptor 3 [Source:MGI Symbol;Acc:MGI:109562]
ENSMUSG00000079355.5	Ackr4	1.37531	1.65702	1.09359	-0.599509	0.550907	-0.596565	0.770024	0.318628	atypical chemokine receptor 4 [Source:MGI Symbol;Acc:MGI:2181676]
ENSMUSG00000020917.17	Acly	395.44	383.985	406.894	0.083603	0.764923	0.146308	10.0883	0.589861	ATP citrate lyase [Source:MGI Symbol;Acc:MGI:103251]
ENSMUSG00000070985.3	Acnat1	5.81192	5.54385	6.07999	0.133179	0.512169	0.136331	2.71039	0.674267	acyl-coenzyme A amino acid N-acyltransferase 1 [Source:MGI Symbol;Acc:MGI:2140197]
ENSMUSG00000028405.9	Aco1	16.1517	16.4636	15.8398	-0.055719	0.633438	-0.00684573	5.38806	0.973802	aconitase 1 [Source:MGI Symbol;Acc:MGI:87879]
ENSMUSG00000022477.13	Aco2	163.627	138.64	188.614	0.444089	0.319985	0.504437	8.21485	0.121522	aconitase 2, mitochondrial [Source:MGI Symbol;Acc:MGI:87880]
ENSMUSG00000072949.6	Acot1	3.15058	2.09022	4.21094	1.01049	0.0440845	0.956024	2.32857	0.00591279	acyl-CoA thioesterase 1 [Source:MGI Symbol;Acc:MGI:1349396]
ENSMUSG00000034853.16	Acot11	9.2319	8.869	9.59479	0.113479	0.992754	0.126161	5.09872	0.733011	acyl-CoA thioesterase 11 [Source:MGI Symbol;Acc:MGI:1913736]
ENSMUSG00000006717.7	Acot13	56.0488	50.7333	61.3644	0.274469	0.170319	0.316012	4.39962	0.174745	acyl-CoA thioesterase 13 [Source:MGI Symbol;Acc:MGI:1914084]
ENSMUSG00000021226.7	Acot2	4.26113	4.1175	4.40477	0.0972989	0.689783	0.106115	2.91794	0.674185	acyl-CoA thioesterase 2 [Source:MGI Symbol;Acc:MGI:2159605]
ENSMUSG00000021228.15	Acot3	1.2008	1.11438	1.28721	0.208005	0.507935	0.3508	0.798527	0.446958	acyl-CoA thioesterase 3 [Source:MGI Symbol;Acc:MGI:2159619]
ENSMUSG00000043487.4	Acot6	2.27373	2.08163	2.46582	0.24435	0.181307	0.219669	2.635	0.363239	acyl-CoA thioesterase 6 [Source:MGI Symbol;Acc:MGI:1921287]
ENSMUSG00000028937.14	Acot7	26.4041	21.7551	31.053	0.513377	0.0932795	0.575845	4.53805	0.0432083	acyl-CoA thioesterase 7 [Source:MGI Symbol;Acc:MGI:1917275]
ENSMUSG00000017307.15	Acot8	9.31512	8.54627	10.084	0.238697	0.196601	0.17159	2.988	0.494807	acyl-CoA thioesterase 8 [Source:MGI Symbol;Acc:MGI:2158201]
ENSMUSG00000025287.15	Acot9	12.455	10.9015	14.0086	0.361789	0.207238	0.384918	3.88145	0.147675	acyl-CoA thioesterase 9 [Source:MGI Symbol;Acc:MGI:1928939]
ENSMUSG00000020777.16	Acox1	106.078	92.7415	119.415	0.364701	0.137529	0.417117	8.11154	0.10357	acyl-Coenzyme A oxidase 1, palmitoyl [Source:MGI Symbol;Acc:MGI:1330812]
ENSMUSG00000021751.13	Acox2	1.37488	1.78144	0.96832	-0.87949	0.269119	-0.813186	1.25825	0.230523	acyl-Coenzyme A oxidase 2, branched chain [Source:MGI Symbol;Acc:MGI:1934852]
ENSMUSG00000029098.16	Acox3	11.3195	12.1327	10.5062	-0.207666	0.132484	-0.164612	4.85919	0.387089	acyl-Coenzyme A oxidase 3, pristanoyl [Source:MGI Symbol;Acc:MGI:1933156]
ENSMUSG00000044573.16	Acp1	12.221	14.7727	9.66928	-0.61145	0.101829	0.197283	5.33528	0.279851	acid phosphatase 1, soluble [Source:MGI Symbol;Acc:MGI:87881]
ENSMUSG00000002103.15	Acp2	20.6908	21.4314	19.9502	-0.103321	0.439599	-0.0583694	5.96552	0.750377	acid phosphatase 2, lysosomal [Source:MGI Symbol;Acc:MGI:87882]
ENSMUSG00000001348.15	Acp5	6.57892	4.63011	8.52774	0.881117	0.571648	0.962489	2.44511	0.189723	acid phosphatase 5, tartrate resistant [Source:MGI Symbol;Acc:MGI:87883]
ENSMUSG00000028093.15	Acp6	5.63367	6.0899	5.17744	-0.234179	0.364299	-0.27287	3.1123	0.319644	acid phosphatase 6, lysophosphatidic [Source:MGI Symbol;Acc:MGI:1931010]
ENSMUSG00000032561.15	Acpp	1.03579	1.62243	0.449142	-1.85291	0.25559	-1.68544	1.66028	0.0225216	acid phosphatase, prostate [Source:MGI Symbol;Acc:MGI:1928480]
ENSMUSG00000072770.9	Acrbp	5.1917	5.6098	4.7736	-0.232872	0.408751	-0.239222	2.65092	0.426658	proacrosin binding protein [Source:MGI Symbol;Acc:MGI:1859515]
ENSMUSG00000032281.11	Acsbg1	1.17526	0.658803	1.69171	1.36056	0.00567234	1.45315	1.2294	6.54233e-05	acyl-CoA synthetase bubblegum family member 1 [Source:MGI Symbol;Acc:MGI:2385656]
ENSMUSG00000076435.3	Acsf2	6.16656	6.61814	5.71498	-0.211677	0.311881	-0.13757	3.86719	0.570717	acyl-CoA synthetase family member 2 [Source:MGI Symbol;Acc:MGI:2388287]
ENSMUSG00000015016.8	Acsf3	10.178	9.6935	10.6624	0.137449	0.415785	0.162159	3.87939	0.502726	acyl-CoA synthetase family member 3 [Source:MGI Symbol;Acc:MGI:2182591]
ENSMUSG00000018796.13	Acsl1	29.2198	18.1121	40.3274	1.1548	0.357964	1.19664	6.25197	0.0358875	acyl-CoA synthetase long-chain family member 1 [Source:MGI Symbol;Acc:MGI:102797]
ENSMUSG00000032883.15	Acsl3	15.6689	13.4283	17.9096	0.415464	0.106826	0.452607	4.97843	0.054805	acyl-CoA synthetase long-chain family member 3 [Source:MGI Symbol;Acc:MGI:1921455]
ENSMUSG00000031278.12	Acsl4	7.12915	6.68053	7.57777	0.181809	0.519307	0.264575	4.6015	0.325244	acyl-CoA synthetase long-chain family member 4 [Source:MGI Symbol;Acc:MGI:1354713]
ENSMUSG00000024981.6	Acsl5	4.17596	3.64589	4.70602	0.368235	0.774963	0.406461	3.65037	0.401225	acyl-CoA synthetase long-chain family member 5 [Source:MGI Symbol;Acc:MGI:1919129]
ENSMUSG00000020333.17	Acsl6	71.0124	70.6627	71.3621	0.0142092	0.797524	0.0568381	7.28713	0.829646	acyl-CoA synthetase long-chain family member 6 [Source:MGI Symbol;Acc:MGI:894291]
ENSMUSG00000027452.11	Acss1	5.78031	4.98975	6.57086	0.397115	0.965908	0.460335	3.86961	0.431596	acyl-CoA synthetase short-chain family member 1 [Source:MGI Symbol;Acc:MGI:1915988]
ENSMUSG00000027605.18	Acss2	10.1714	8.83516	11.5077	0.381266	0.128089	0.429231	4.30804	0.0704269	acyl-CoA synthetase short-chain family member 2 [Source:MGI Symbol;Acc:MGI:1890410]
ENSMUSG00000035948.13	Acss3	10.403	10.3748	10.4313	0.00783339	0.891999	0.0691689	4.9741	0.861554	acyl-CoA synthetase short-chain family member 3 [Source:MGI Symbol;Acc:MGI:2685720]
ENSMUSG00000035783.8	Acta2	31.3151	39.1191	23.5111	-0.734532	0.286533	-0.623711	5.15703	0.140382	actin, alpha 2, smooth muscle, aorta [Source:MGI Symbol;Acc:MGI:87909]
ENSMUSG00000029580.14	Actb	590.527	585.903	595.15	0.0225921	0.865793	0.09404	9.43441	0.648185	actin, beta [Source:MGI Symbol;Acc:MGI:87904]
ENSMUSG00000062825.15	Actg1	168.017	157.874	178.161	0.174408	0.371121	0.26939	9.11334	0.226119	actin, gamma, cytoplasmic 1 [Source:MGI Symbol;Acc:MGI:87906]
ENSMUSG00000059430.14	Actg2	2.27047	3.15091	1.39003	-1.18066	0.203273	-0.997772	0.928113	0.221631	actin, gamma 2, smooth muscle, enteric [Source:MGI Symbol;Acc:MGI:104589]
ENSMUSG00000027671.14	Actl6a	14.584	13.968	15.2	0.121949	0.485372	0.132736	4.33993	0.530834	actin-like 6A [Source:MGI Symbol;Acc:MGI:1861453]
ENSMUSG00000029712.14	Actl6b	4.58015	4.12964	5.03066	0.284733	0.30796	0.281898	2.38753	0.406083	actin-like 6B [Source:MGI Symbol;Acc:MGI:1933548]
ENSMUSG00000015143.15	Actn1	47.1317	48.6751	45.5884	-0.0945172	0.405171	-0.056428	6.78033	0.749257	actinin, alpha 1 [Source:MGI Symbol;Acc:MGI:2137706]
ENSMUSG00000054808.15	Actn4	45.794	50.773	40.8148	-0.314969	0.0175503	-0.2532	6.9409	0.163657	actinin alpha 4 [Source:MGI Symbol;Acc:MGI:1890773]
ENSMUSG00000021076.6	Actr10	27.7691	24.6749	30.8633	0.32285	0.0853814	0.380153	6.23329	0.0627386	ARP10 actin-related protein 10 [Source:MGI Symbol;Acc:MGI:1891654]
ENSMUSG00000025228.4	Actr1a	37.6467	37.429	37.8645	0.0166903	0.822009	0.0800861	6.06079	0.660475	ARP1 actin-related protein 1A, centractin alpha [Source:MGI Symbol;Acc:MGI:1858964]
ENSMUSG00000037351.9	Actr1b	24.9027	24.824	24.9815	0.00912161	0.924844	0.0524555	5.76855	0.77971	ARP1 actin-related protein 1B, centractin beta [Source:MGI Symbol;Acc:MGI:1917446]
ENSMUSG00000020152.7	Actr2	45.1165	45.0708	45.1621	0.00291871	0.96987	0.0557352	6.72371	0.768323	ARP2 actin-related protein 2 [Source:MGI Symbol;Acc:MGI:1913963]
ENSMUSG00000026341.16	Actr3	54.8523	53.5281	56.1764	0.0696657	0.65059	0.13623	6.5848	0.48967	ARP3 actin-related protein 3 [Source:MGI Symbol;Acc:MGI:1921367]
ENSMUSG00000056367.14	Actr3b	2.72799	2.72423	2.73175	0.00397562	0.977182	0.0554824	1.83606	0.850395	ARP3 actin-related protein 3B [Source:MGI Symbol;Acc:MGI:2661120]
ENSMUSG00000037761.16	Actr5	3.51994	3.61881	3.42108	-0.0810666	0.56758	-0.00696773	2.75122	0.975673	ARP5 actin-related protein 5 [Source:MGI Symbol;Acc:MGI:1924748]
ENSMUSG00000019948.4	Actr6	13.1294	12.1318	14.1271	0.219678	0.083119	0.232857	3.95227	0.249469	ARP6 actin-related protein 6 [Source:MGI Symbol;Acc:MGI:1914269]
ENSMUSG00000015971.5	Actr8	16.5323	15.7396	17.325	0.138459	0.125641	0.127332	4.66711	0.481284	ARP8 actin-related protein 8 [Source:MGI Symbol;Acc:MGI:1860775]
ENSMUSG00000026836.15	Acvr1	21.9223	21.2608	22.5838	0.0870907	0.420034	0.139024	5.45173	0.442387	activin A receptor, type 1 [Source:MGI Symbol;Acc:MGI:87911]
ENSMUSG00000000532.11	Acvr1b	11.0071	11.3864	10.6277	-0.0994787	0.313774	-0.0546321	5.01386	0.755945	activin A receptor, type 1B [Source:MGI Symbol;Acc:MGI:1338944]
ENSMUSG00000026834.13	Acvr1c	1.2724	0.436433	2.10837	2.27229	0.0231087	2.3041	2.82003	0.0017185	activin A receptor, type IC [Source:MGI Symbol;Acc:MGI:2661081]
ENSMUSG00000052155.5	Acvr2a	7.13685	6.83794	7.43576	0.12092	0.0945819	0.178227	4.74334	0.301203	activin receptor IIA [Source:MGI Symbol;Acc:MGI:102806]
ENSMUSG00000061393.14	Acvr2b	3.27227	3.71179	2.83275	-0.389913	0.0924694	-0.370409	2.77042	0.168271	activin receptor IIB [Source:MGI Symbol;Acc:MGI:87912]
ENSMUSG00000000530.16	Acvrl1	9.39627	10.1198	8.67277	-0.222611	0.605911	-0.195674	4.07583	0.529719	activin A receptor, type II-like 1 [Source:MGI Symbol;Acc:MGI:1338946]
ENSMUSG00000023262.13	Acy1	6.21089	6.41959	6.00219	-0.096991	0.624506	-0.0921643	2.97926	0.727237	aminoacylase 1 [Source:MGI Symbol;Acc:MGI:87913]
ENSMUSG00000024866.9	Acy3	1.05614	0.919779	1.1925	0.374637	0.232838	0.456398	0.215119	0.153661	aspartoacylase (aminoacylase) 3 [Source:MGI Symbol;Acc:MGI:1918920]
ENSMUSG00000008822.15	Acyp1	20.3868	19.1545	21.6191	0.174629	0.153031	0.180967	2.84772	0.436422	acylphosphatase 1, erythrocyte (common) type [Source:MGI Symbol;Acc:MGI:1913454]
ENSMUSG00000060923.5	Acyp2	33.0984	27.8012	38.3956	0.465794	0.0193593	0.59447	3.86972	0.011073	acylphosphatase 2, muscle type [Source:MGI Symbol;Acc:MGI:1922822]
ENSMUSG00000017697.3	Ada	1.71532	1.79009	1.64055	-0.125853	0.732165	-0.274263	1.13067	0.530817	adenosine deaminase [Source:MGI Symbol;Acc:MGI:87916]
ENSMUSG00000027259.15	Adal	19.2707	17.2888	21.2527	0.297813	0.276826	0.372945	4.98161	0.213389	adenosine deaminase-like [Source:MGI Symbol;Acc:MGI:1923144]
ENSMUSG00000054693.14	Adam10	24.2693	25.5605	22.9781	-0.153656	0.24888	-0.102953	6.18877	0.556372	a disintegrin and metallopeptidase domain 10 [Source:MGI Symbol;Acc:MGI:109548]
ENSMUSG00000020926.16	Adam11	1.55971	2.0533	1.06611	-0.945591	0.0194203	-0.852568	2.62218	0.00652415	a disintegrin and metallopeptidase domain 11 [Source:MGI Symbol;Acc:MGI:1098667]
ENSMUSG00000054555.11	Adam12	5.66201	6.48188	4.84214	-0.420768	0.413307	-0.338307	5.23786	0.332244	a disintegrin and metallopeptidase domain 12 (meltrin alpha) [Source:MGI Symbol;Acc:MGI:105378]
ENSMUSG00000028041.17	Adam15	19.2575	19.0233	19.4918	0.0350999	0.854907	0.0755505	5.27109	0.734607	a disintegrin and metallopeptidase domain 15 (metargidin) [Source:MGI Symbol;Acc:MGI:1333882]
ENSMUSG00000052593.15	Adam17	10.2449	10.5642	9.92567	-0.089941	0.906546	-0.00842479	5.06842	0.973297	a disintegrin and metallopeptidase domain 17 [Source:MGI Symbol;Acc:MGI:1096335]
ENSMUSG00000011256.16	Adam19	2.48676	2.96078	2.01274	-0.556817	0.556311	-0.419435	3.69302	0.434173	a disintegrin and metallopeptidase domain 19 (meltrin beta) [Source:MGI Symbol;Acc:MGI:105377]
ENSMUSG00000072647.6	Adam1a	8.70425	8.87532	8.53319	-0.056714	0.7144	0.0596106	4.63324	0.738271	a disintegrin and metallopeptidase domain 1a [Source:MGI Symbol;Acc:MGI:2429504]
ENSMUSG00000040537.17	Adam22	7.69326	7.97584	7.41068	-0.106032	0.506226	-0.0708792	5.45206	0.727271	a disintegrin and metallopeptidase domain 22 [Source:MGI Symbol;Acc:MGI:1340046]
ENSMUSG00000025964.15	Adam23	2.98487	3.20629	2.76345	-0.214433	0.911822	-0.178547	3.36972	0.774276	a disintegrin and metallopeptidase domain 23 [Source:MGI Symbol;Acc:MGI:1345162]
ENSMUSG00000027318.17	Adam33	1.01772	1.2942	0.741244	-0.804043	0.433003	-0.60808	1.60808	0.267709	a disintegrin and metallopeptidase domain 33 [Source:MGI Symbol;Acc:MGI:1341813]
ENSMUSG00000072972.3	Adam4	3.79152	4.10684	3.47621	-0.240511	0.430335	-0.206418	2.635	0.525841	a disintegrin and metallopeptidase domain 4 [Source:MGI Symbol;Acc:MGI:104731]
ENSMUSG00000031555.15	Adam9	21.4041	21.9245	20.8836	-0.0701769	0.682705	-0.00460234	5.91756	0.981655	a disintegrin and metallopeptidase domain 9 (meltrin gamma) [Source:MGI Symbol;Acc:MGI:105376]
ENSMUSG00000022893.14	Adamts1	37.1382	31.1875	43.0888	0.466342	0.406698	0.54495	6.91735	0.143244	a disintegrin-like and metallopeptidase (reprolysin type) with thrombospondin type 1 motif, 1 [Source:MGI Symbol;Acc:MGI:109249]
ENSMUSG00000024299.16	Adamts10	17.2487	23.2508	11.2466	-1.04779	0.14843	-0.976	5.86354	0.0177036	a disintegrin-like and metallopeptidase (reprolysin type) with thrombospondin type 1 motif, 10 [Source:MGI Symbol;Acc:MGI:2449112]
ENSMUSG00000047497.10	Adamts12	1.60826	2.3458	0.870714	-1.42981	0.34721	-1.28758	3.26726	0.0803571	a disintegrin-like and metallopeptidase (reprolysin type) with thrombospondin type 1 motif, 12 [Source:MGI Symbol;Acc:MGI:2146046]
ENSMUSG00000033453.8	Adamts15	3.46966	3.90584	3.03349	-0.364653	0.307765	-0.267619	3.78717	0.358634	a disintegrin-like and metallopeptidase (reprolysin type) with thrombospondin type 1 motif, 15 [Source:MGI Symbol;Acc:MGI:2449569]
ENSMUSG00000058145.16	Adamts17	1.35537	2.24314	0.467598	-2.26218	0.103309	-1.97175	2.72054	0.00150455	a disintegrin-like and metallopeptidase (reprolysin type) with thrombospondin type 1 motif, 17 [Source:MGI Symbol;Acc:MGI:3588195]
ENSMUSG00000036545.8	Adamts2	11.6139	15.5634	7.66433	-1.02193	0.244162	-0.944113	5.83996	0.0599878	a disintegrin-like and metallopeptidase (reprolysin type) with thrombospondin type 1 motif, 2 [Source:MGI Symbol;Acc:MGI:1347356]
ENSMUSG00000043635.12	Adamts3	9.05795	9.89779	8.2181	-0.268301	0.549213	-0.249526	4.36647	0.409489	a disintegrin-like and metallopeptidase (reprolysin type) with thrombospondin type 1 motif, 3 [Source:MGI Symbol;Acc:MGI:3045353]
ENSMUSG00000022894.5	Adamts5	2.79487	2.96185	2.62789	-0.172594	0.897515	-0.0886951	3.91173	0.78802	a disintegrin-like and metallopeptidase (reprolysin type) with thrombospondin type 1 motif, 5 (aggrecanase-2) [Source:MGI Symbol;Acc:MGI:1346321]
ENSMUSG00000046169.10	Adamts6	1.61126	2.10152	1.121	-0.906645	0.245002	-0.778055	2.89042	0.121822	a disintegrin-like and metallopeptidase (reprolysin type) with thrombospondin type 1 motif, 6 [Source:MGI Symbol;Acc:MGI:1347348]
ENSMUSG00000030022.14	Adamts9	7.18304	9.22232	5.14376	-0.842306	0.444761	-0.685361	5.49518	0.232213	a disintegrin-like and metallopeptidase (reprolysin type) with thrombospondin type 1 motif, 9 [Source:MGI Symbol;Acc:MGI:1916320]
ENSMUSG00000066113.16	Adamtsl1	10.0383	13.1569	6.91974	-0.927034	0.364087	-0.836224	4.93949	0.0827141	ADAMTS-like 1 [Source:MGI Symbol;Acc:MGI:1924989]
ENSMUSG00000070469.12	Adamtsl3	10.4459	10.8499	10.042	-0.111625	0.74668	-0.0768388	5.63171	0.876817	ADAMTS-like 3 [Source:MGI Symbol;Acc:MGI:3028499]
ENSMUSG00000015850.11	Adamtsl4	3.5925	3.77083	3.41417	-0.143345	0.29461	-0.0907941	3.3453	0.677685	ADAMTS-like 4 [Source:MGI Symbol;Acc:MGI:2389008]
ENSMUSG00000043822.18	Adamtsl5	2.19327	2.0272	2.35934	0.218893	0.446179	0.364398	1.7358	0.307821	ADAMTS-like 5 [Source:MGI Symbol;Acc:MGI:1913798]
ENSMUSG00000056413.16	Adap1	2.18561	1.96594	2.40528	0.290982	0.0759295	0.29233	1.99169	0.262238	ArfGAP with dual PH domains 1 [Source:MGI Symbol;Acc:MGI:2442201]
ENSMUSG00000020709.15	Adap2	4.40892	5.34297	3.47487	-0.620683	0.204891	-0.567878	2.66369	0.108367	ArfGAP with dual PH domains 2 [Source:MGI Symbol;Acc:MGI:2663075]
ENSMUSG00000027951.16	Adar	16.3252	16.4862	16.1642	-0.0284523	0.823791	-0.0100953	5.83906	0.953066	adenosine deaminase, RNA-specific [Source:MGI Symbol;Acc:MGI:1889575]
ENSMUSG00000020262.15	Adarb1	9.42446	9.99683	8.85209	-0.175453	0.567254	-0.127415	5.41257	0.60896	adenosine deaminase, RNA-specific, B1 [Source:MGI Symbol;Acc:MGI:891999]
ENSMUSG00000031949.17	Adat1	3.25524	3.2382	3.27229	0.0151041	0.955547	0.062879	3.00843	0.804072	adenosine deaminase, tRNA-specific 1 [Source:MGI Symbol;Acc:MGI:1353631]
ENSMUSG00000019808.8	Adat2	1.26698	1.26605	1.2679	0.00210544	0.789881	0.32107	0.510848	0.341088	adenosine deaminase, tRNA-specific 2 [Source:MGI Symbol;Acc:MGI:1914007]
ENSMUSG00000021044.15	Adck1	8.42006	7.73598	9.10414	0.234939	0.0659306	0.222625	3.73455	0.274884	aarF domain containing kinase 1 [Source:MGI Symbol;Acc:MGI:1919363]
ENSMUSG00000046947.12	Adck2	6.25253	6.72347	5.78159	-0.217741	0.181764	-0.109286	3.69325	0.620055	aarF domain containing kinase 2 [Source:MGI Symbol;Acc:MGI:1889336]
ENSMUSG00000026489.13	Adck3	8.10426	4.72476	11.4838	1.28128	0.141479	1.32371	4.4971	0.0125849	coenzyme Q8A [Source:MGI Symbol;Acc:MGI:1914676]
ENSMUSG00000003762.13	Adck4	17.9481	18.5051	17.391	-0.0895819	0.649993	-0.0701506	4.80919	0.749088	coenzyme Q8B [Source:MGI Symbol;Acc:MGI:1924139]
ENSMUSG00000022550.18	Adck5	5.41675	5.08348	5.75003	0.177752	0.364656	0.139202	3.12742	0.579711	aarF domain containing kinase 5 [Source:MGI Symbol;Acc:MGI:2679274]
ENSMUSG00000020431.5	Adcy1	7.17113	5.10734	9.23492	0.854527	0.0824914	0.907633	5.85051	0.0162124	adenylate cyclase 1 [Source:MGI Symbol;Acc:MGI:99677]
ENSMUSG00000021536.7	Adcy2	65.095	71.0305	59.1594	-0.263832	0.442287	-0.224119	7.52612	0.397942	adenylate cyclase 2 [Source:MGI Symbol;Acc:MGI:99676]
ENSMUSG00000020654.15	Adcy3	9.22822	5.97888	12.4776	1.06139	0.0283191	1.10921	4.77599	0.00365084	adenylate cyclase 3 [Source:MGI Symbol;Acc:MGI:99675]
ENSMUSG00000022220.14	Adcy4	2.7124	2.93613	2.48868	-0.238534	0.776567	-0.155264	2.99637	0.686967	adenylate cyclase 4 [Source:MGI Symbol;Acc:MGI:99674]
ENSMUSG00000022840.8	Adcy5	5.38184	5.82368	4.94	-0.237421	0.406749	-0.207342	4.66594	0.405809	adenylate cyclase 5 [Source:MGI Symbol;Acc:MGI:99673]
ENSMUSG00000022994.9	Adcy6	16.5921	18.2839	14.9004	-0.295221	0.1364	-0.259761	6.0642	0.179662	adenylate cyclase 6 [Source:MGI Symbol;Acc:MGI:87917]
ENSMUSG00000031659.13	Adcy7	3.40978	4.376	2.44356	-0.840629	0.305422	-0.842421	3.87502	0.0596215	adenylate cyclase 7 [Source:MGI Symbol;Acc:MGI:102891]
ENSMUSG00000005580.11	Adcy9	7.19051	7.87051	6.51052	-0.273684	0.11653	-0.233228	4.46038	0.243143	adenylate cyclase 9 [Source:MGI Symbol;Acc:MGI:108450]
ENSMUSG00000029778.12	Adcyap1r1	8.42016	7.46454	9.37579	0.328886	0.22246	0.378599	5.02947	0.124034	adenylate cyclase activating polypeptide 1 receptor 1 [Source:MGI Symbol;Acc:MGI:108449]
ENSMUSG00000029106.14	Add1	69.9213	71.9754	67.8671	-0.0847926	0.467305	-0.0504554	7.47505	0.784899	adducin 1 (alpha) [Source:MGI Symbol;Acc:MGI:87918]
ENSMUSG00000025026.14	Add3	65.6312	64.7184	66.5441	0.0401354	0.470329	0.0902154	7.57151	0.599179	adducin 3 (gamma) [Source:MGI Symbol;Acc:MGI:1351615]
ENSMUSG00000031486.15	Adgra2	9.22477	10.4134	8.0361	-0.373878	0.416828	-0.295782	5.16846	0.368414	adhesion G protein-coupled receptor A2 [Source:MGI Symbol;Acc:MGI:1925810]
ENSMUSG00000029090.12	Adgra3	10.9663	11.9008	10.0318	-0.246477	0.173081	-0.173904	5.04128	0.398138	adhesion G protein-coupled receptor A3 [Source:MGI Symbol;Acc:MGI:1917943]
ENSMUSG00000034730.17	Adgrb1	8.65046	9.10319	8.19772	-0.151149	0.84841	-0.0987238	5.32172	0.778791	adhesion G protein-coupled receptor B1 [Source:MGI Symbol;Acc:MGI:1933736]
ENSMUSG00000028782.14	Adgrb2	2.71917	3.31663	2.12172	-0.644486	0.0286308	-0.595098	3.2457	0.0220885	adhesion G protein-coupled receptor B2 [Source:MGI Symbol;Acc:MGI:2451244]
ENSMUSG00000004730.14	Adgre1	5.78107	6.61394	4.94821	-0.418604	0.382071	-0.388302	3.63572	0.259847	adhesion G protein-coupled receptor E1 [Source:MGI Symbol;Acc:MGI:106912]
ENSMUSG00000002885.14	Adgre5	10.7721	11.0229	10.5213	-0.0671891	0.9543	-0.0269579	4.55701	0.924274	adhesion G protein-coupled receptor E5 [Source:MGI Symbol;Acc:MGI:1347095]
ENSMUSG00000056492.6	Adgrf5	12.1842	14.1885	10.18	-0.478989	0.47268	-0.384146	5.81165	0.316928	adhesion G protein-coupled receptor F5 [Source:MGI Symbol;Acc:MGI:2182928]
ENSMUSG00000031785.16	Adgrg1	3.60537	3.58862	3.62212	0.0134042	0.932706	0.102888	3.12077	0.754451	adhesion G protein-coupled receptor G1 [Source:MGI Symbol;Acc:MGI:1340051]
ENSMUSG00000060470.7	Adgrg3	1.13628	1.55836	0.714194	-1.12564	0.464255	-0.910433	1.03915	0.128641	adhesion G protein-coupled receptor G3 [Source:MGI Symbol;Acc:MGI:1859670]
ENSMUSG00000039116.5	Adgrg6	2.88305	3.15601	2.61009	-0.274001	0.647	-0.240156	3.63297	0.542113	adhesion G protein-coupled receptor G6 [Source:MGI Symbol;Acc:MGI:1916151]
ENSMUSG00000013033.16	Adgrl1	15.1778	17.623	12.7326	-0.468932	0.0418441	-0.434346	6.22125	0.0346589	adhesion G protein-coupled receptor L1 [Source:MGI Symbol;Acc:MGI:1929461]
ENSMUSG00000028184.12	Adgrl2	4.74593	5.45723	4.03463	-0.435732	0.371113	-0.381443	4.00072	0.333599	adhesion G protein-coupled receptor L2 [Source:MGI Symbol;Acc:MGI:2139714]
ENSMUSG00000037605.16	Adgrl3	1.74428	1.60943	1.87914	0.223525	0.338987	0.279963	2.73697	0.278442	adhesion G protein-coupled receptor L3 [Source:MGI Symbol;Acc:MGI:2441950]
ENSMUSG00000039167.11	Adgrl4	9.2521	10.3803	8.12387	-0.353611	0.494242	-0.31919	4.61163	0.420355	adhesion G protein-coupled receptor L4 [Source:MGI Symbol;Acc:MGI:2655562]
ENSMUSG00000069170.14	Adgrv1	12.5815	12.6474	12.5156	-0.015118	0.845639	0.116172	6.73291	0.594499	adhesion G protein-coupled receptor V1 [Source:MGI Symbol;Acc:MGI:1274784]
ENSMUSG00000074207.10	Adh1	3.63861	3.42107	3.85615	0.172714	0.853132	0.235608	1.73093	0.544981	alcohol dehydrogenase 1 (class I) [Source:MGI Symbol;Acc:MGI:87921]
ENSMUSG00000028138.8	Adh5	52.455	51.2212	53.6888	0.0678787	0.587449	0.134192	5.67961	0.487622	alcohol dehydrogenase 5 (class III), chi polypeptide [Source:MGI Symbol;Acc:MGI:87929]
ENSMUSG00000025911.14	Adhfe1	2.20786	1.58129	2.83444	0.841961	0.502383	0.877983	2.47795	0.12048	alcohol dehydrogenase, iron containing, 1 [Source:MGI Symbol;Acc:MGI:1923437]
ENSMUSG00000020629.12	Adi1	19.3086	16.2296	22.3876	0.46407	0.0107762	0.400138	4.26445	0.0416565	acireductone dioxygenase 1 [Source:MGI Symbol;Acc:MGI:2144929]
ENSMUSG00000026457.14	Adipor1	46.392	47.011	45.7731	-0.0384984	0.773928	0.0127906	6.56504	0.948377	adiponectin receptor 1 [Source:MGI Symbol;Acc:MGI:1919924]
ENSMUSG00000030168.13	Adipor2	28.4267	25.5877	31.2658	0.289139	0.430374	0.353189	6.23409	0.201666	adiponectin receptor 2 [Source:MGI Symbol;Acc:MGI:93830]
ENSMUSG00000039197.10	Adk	20.7242	20.6663	20.7821	0.00805959	0.988055	0.0772701	4.19582	0.714381	adenosine kinase [Source:MGI Symbol;Acc:MGI:87930]
ENSMUSG00000030790.15	Adm	2.07522	1.98525	2.1652	0.12518	0.622481	0.0595374	0.951482	0.868004	adrenomedullin [Source:MGI Symbol;Acc:MGI:108058]
ENSMUSG00000051149.15	Adnp	2.70714	3.41069	2.00358	-0.76748	0.0895892	-0.762436	4.37743	0.0114601	activity-dependent neuroprotective protein [Source:MGI Symbol;Acc:MGI:1338758]
ENSMUSG00000053950.10	Adnp2	6.89285	7.08296	6.70274	-0.0795999	0.274996	-0.015478	4.48647	0.93125	ADNP homeobox 2 [Source:MGI Symbol;Acc:MGI:2448562]
ENSMUSG00000057134.5	Ado	6.56049	6.2885	6.83249	0.119694	0.166457	0.155726	4.23115	0.386712	2-aminoethanethiol (cysteamine) dioxygenase [Source:MGI Symbol;Acc:MGI:2685083]
ENSMUSG00000042429.8	Adora1	34.3741	35.9636	32.7847	-0.133514	0.85772	-0.0670245	6.61618	0.826844	adenosine A1 receptor [Source:MGI Symbol;Acc:MGI:99401]
ENSMUSG00000018500.2	Adora2b	3.16148	3.03389	3.28906	0.116508	0.99528	0.160343	1.87293	0.684038	adenosine A2b receptor [Source:MGI Symbol;Acc:MGI:99403]
ENSMUSG00000025236.11	Adpgk	16.1274	17.0778	15.1771	-0.170224	0.133465	-0.0965121	4.72541	0.582453	ADP-dependent glucokinase [Source:MGI Symbol;Acc:MGI:1919391]
ENSMUSG00000002844.8	Adprh	27.9576	28.1898	27.7254	-0.0239624	0.992984	0.0275366	4.74103	0.901197	ADP-ribosylarginine hydrolase [Source:MGI Symbol;Acc:MGI:1098234]
ENSMUSG00000031448.12	Adprhl1	5.82776	5.41946	6.23607	0.202489	0.560482	0.210537	3.0486	0.537712	ADP-ribosylhydrolase like 1 [Source:MGI Symbol;Acc:MGI:2442168]
ENSMUSG00000042558.16	Adprhl2	12.9597	13.3753	12.5441	-0.092568	0.529199	-0.058741	3.85042	0.782942	ADP-ribosylhydrolase like 2 [Source:MGI Symbol;Acc:MGI:2140364]
ENSMUSG00000020910.16	Adprm	10.5129	10.0841	10.9418	0.117768	0.152032	0.17776	3.29118	0.388863	ADP-ribose/CDP-alcohol diphosphatase, manganese dependent [Source:MGI Symbol;Acc:MGI:1913608]
ENSMUSG00000045875.13	Adra1a	15.4326	15.5286	15.3365	-0.0179575	0.770109	-0.000363904	5.30899	0.999102	adrenergic receptor, alpha 1a [Source:MGI Symbol;Acc:MGI:104773]
ENSMUSG00000050541.14	Adra1b	5.7004	7.73836	3.66242	-1.07923	0.250433	-1.01496	3.42057	0.0904787	adrenergic receptor, alpha 1b [Source:MGI Symbol;Acc:MGI:104774]
ENSMUSG00000033717.5	Adra2a	1.49358	1.69517	1.292	-0.391814	0.150487	-0.375955	1.88774	0.184454	adrenergic receptor, alpha 2a [Source:MGI Symbol;Acc:MGI:87934]
ENSMUSG00000045318.6	Adra2c	6.85397	6.27035	7.43759	0.246291	0.345418	0.317639	3.8851	0.241765	adrenergic receptor, alpha 2c [Source:MGI Symbol;Acc:MGI:87936]
ENSMUSG00000035283.4	Adrb1	27.4248	28.4052	26.4444	-0.10319	0.995484	-0.0347759	5.45187	0.917844	adrenergic receptor, beta 1 [Source:MGI Symbol;Acc:MGI:87937]
ENSMUSG00000045730.3	Adrb2	3.44303	3.61522	3.27084	-0.144423	0.662005	-0.119989	2.24669	0.763592	adrenergic receptor, beta 2 [Source:MGI Symbol;Acc:MGI:87938]
ENSMUSG00000024858.13	Adrbk1	13.5293	14.3182	12.7404	-0.168442	0.121008	-0.161178	5.07138	0.38964	G protein-coupled receptor kinase 2 [Source:MGI Symbol;Acc:MGI:87940]
ENSMUSG00000042249.11	Adrbk2	10.813	10.4313	11.1946	0.10188	0.496344	0.154416	5.62841	0.482337	G protein-coupled receptor kinase 3 [Source:MGI Symbol;Acc:MGI:87941]
ENSMUSG00000039041.15	Adrm1	17.3004	16.6434	17.9573	0.109614	0.551115	0.204208	4.48279	0.340867	adhesion regulating molecule 1 [Source:MGI Symbol;Acc:MGI:1929289]
ENSMUSG00000022407.10	Adsl	15.962	16.2802	15.6438	-0.057532	0.5946	-0.0712475	4.6983	0.689071	adenylosuccinate lyase [Source:MGI Symbol;Acc:MGI:103202]
ENSMUSG00000015961.8	Adss	21.1181	20.0898	22.1463	0.140609	0.119171	0.208458	5.32762	0.244672	adenylosuccinate synthetase, non muscle [Source:MGI Symbol;Acc:MGI:87948]
ENSMUSG00000011148.14	Adssl1	8.92873	6.645	11.2125	0.754762	0.0605336	0.812341	3.34489	0.0157427	adenylosuccinate synthetase like 1 [Source:MGI Symbol;Acc:MGI:87947]
ENSMUSG00000020473.13	Aebp1	36.6986	40.3723	33.0248	-0.289816	0.735398	-0.260413	6.46505	0.485859	AE binding protein 1 [Source:MGI Symbol;Acc:MGI:1197012]
ENSMUSG00000030232.18	Aebp2	19.3542	19.9592	18.7493	-0.0902135	0.473003	-0.0579011	5.52374	0.75895	AE binding protein 2 [Source:MGI Symbol;Acc:MGI:1338038]
ENSMUSG00000030609.18	Aen	6.5481	6.44324	6.65296	0.0462106	0.686402	0.0183555	3.90304	0.932257	apoptosis enhancing nuclease [Source:MGI Symbol;Acc:MGI:1915298]
ENSMUSG00000054452.10	Aes	143.502	142.055	144.949	0.0290907	0.789437	0.0848657	6.89876	0.672285	amino-terminal enhancer of split [Source:MGI Symbol;Acc:MGI:95806]
ENSMUSG00000029094.12	Afap1	11.5563	11.9474	11.1651	-0.0976943	0.54554	-0.0747995	5.73228	0.723123	actin filament associated protein 1 [Source:MGI Symbol;Acc:MGI:1917542]
ENSMUSG00000033032.15	Afap1l1	8.59995	10.7288	6.47114	-0.729393	0.169463	-0.703219	4.43825	0.0600453	actin filament associated protein 1-like 1 [Source:MGI Symbol;Acc:MGI:2147199]
ENSMUSG00000025083.18	Afap1l2	3.09354	3.07998	3.1071	0.01265	0.821933	0.0686122	3.00941	0.822536	actin filament associated protein 1-like 2 [Source:MGI Symbol;Acc:MGI:2147658]
ENSMUSG00000029313.18	Aff1	15.2444	16.081	14.4078	-0.158505	0.324815	-0.113545	6.43775	0.541177	AF4/FMR2 family, member 1 [Source:MGI Symbol;Acc:MGI:1100819]
ENSMUSG00000031189.12	Aff2	4.0817	4.5003	3.66311	-0.296952	0.436195	-0.219675	3.59426	0.520462	AF4/FMR2 family, member 2 [Source:MGI Symbol;Acc:MGI:1202294]
ENSMUSG00000037138.17	Aff3	4.27144	5.30392	3.23896	-0.711528	0.112138	-0.672821	4.08939	0.0278068	AF4/FMR2 family, member 3 [Source:MGI Symbol;Acc:MGI:106927]
ENSMUSG00000049470.13	Aff4	59.4559	54.8075	64.1042	0.226047	0.149824	0.280868	8.62695	0.171426	AF4/FMR2 family, member 4 [Source:MGI Symbol;Acc:MGI:2136171]
ENSMUSG00000031967.15	Afg3l1	10.0715	10.3526	9.79038	-0.0805557	0.444079	-0.0814701	4.84827	0.652239	AFG3-like AAA ATPase 1 [Source:MGI Symbol;Acc:MGI:1928277]
ENSMUSG00000024527.9	Afg3l2	23.4241	22.5272	24.321	0.110533	0.42948	0.165456	5.63327	0.39849	AFG3-like AAA ATPase 2 [Source:MGI Symbol;Acc:MGI:1916847]
ENSMUSG00000017718.15	Afmid	1.86726	2.2081	1.52643	-0.532646	0.078784	-0.409028	1.80059	0.139788	arylformamidase [Source:MGI Symbol;Acc:MGI:2448704]
ENSMUSG00000049659.15	Aftph	32.8795	31.0298	34.7292	0.162495	0.040002	0.211045	6.35286	0.226114	aftiphilin [Source:MGI Symbol;Acc:MGI:1923012]
ENSMUSG00000031521.5	Aga	16.6471	17.9233	15.3709	-0.221639	0.217756	-0.195306	3.70542	0.389888	aspartylglucosaminidase [Source:MGI Symbol;Acc:MGI:104873]
ENSMUSG00000055013.15	Agap1	16.7794	16.856	16.7029	-0.0131679	0.872885	0.00621626	6.56328	0.980517	ArfGAP with GTPase domain, ankyrin repeat and PH domain 1 [Source:MGI Symbol;Acc:MGI:2653690]
ENSMUSG00000025422.9	Agap2	1.04963	1.08974	1.00952	-0.110324	0.677174	-0.0281083	2.08156	0.933014	ArfGAP with GTPase domain, ankyrin repeat and PH domain 2 [Source:MGI Symbol;Acc:MGI:3580016]
ENSMUSG00000023353.14	Agap3	16.8018	17.4118	16.1918	-0.104804	0.474168	-0.0438437	5.19269	0.813084	ArfGAP with GTPase domain, ankyrin repeat and PH domain 3 [Source:MGI Symbol;Acc:MGI:2183446]
ENSMUSG00000040812.14	Agbl2	2.75427	3.00019	2.50836	-0.258306	0.455277	-0.2216	2.98691	0.544779	ATP/GTP binding protein-like 2 [Source:MGI Symbol;Acc:MGI:2443254]
ENSMUSG00000038836.15	Agbl3	16.7224	14.8017	18.6431	0.332881	0.119011	0.349066	3.79086	0.114195	ATP/GTP binding protein-like 3 [Source:MGI Symbol;Acc:MGI:1923473]
ENSMUSG00000061298.14	Agbl4	4.95716	5.24921	4.6651	-0.170191	0.473421	-0.251757	2.77981	0.401941	ATP/GTP binding protein-like 4 [Source:MGI Symbol;Acc:MGI:1918244]
ENSMUSG00000029165.16	Agbl5	5.34422	5.49227	5.19617	-0.0799532	0.649691	-0.0764679	3.78386	0.741247	ATP/GTP binding protein-like 5 [Source:MGI Symbol;Acc:MGI:2441745]
ENSMUSG00000015452.14	Ager	1.32484	1.52104	1.12864	-0.430477	0.0490285	-0.486616	0.607021	0.119883	advanced glycosylation end product-specific receptor [Source:MGI Symbol;Acc:MGI:893592]
ENSMUSG00000026159.13	Agfg1	14.6975	14.506	14.8891	0.0376044	0.640203	0.0520387	5.61146	0.757773	ArfGAP with FG repeats 1 [Source:MGI Symbol;Acc:MGI:1333754]
ENSMUSG00000029722.15	Agfg2	12.4425	10.6847	14.2004	0.410383	0.0707751	0.461745	4.58884	0.0483781	ArfGAP with FG repeats 2 [Source:MGI Symbol;Acc:MGI:2443267]
ENSMUSG00000021681.8	Aggf1	23.0043	20.9483	25.0602	0.258564	0.026241	0.29855	5.66409	0.0892862	angiogenic factor with G patch and FHA domains 1 [Source:MGI Symbol;Acc:MGI:1913799]
ENSMUSG00000029916.11	Agk	6.68128	6.62666	6.7359	0.0235883	0.795235	-0.00355793	3.9203	0.986915	acylglycerol kinase [Source:MGI Symbol;Acc:MGI:1917173]
ENSMUSG00000033400.14	Agl	12.4229	12.4817	12.364	-0.013675	0.855016	0.020418	5.89218	0.918364	amylo-1,6-glucosidase, 4-alpha-glucanotransferase [Source:MGI Symbol;Acc:MGI:1924809]
ENSMUSG00000050103.18	Agmo	3.523	3.21112	3.83488	0.256107	0.827117	0.265974	2.5513	0.541449	alkylglycerol monooxygenase [Source:MGI Symbol;Acc:MGI:2442495]
ENSMUSG00000041530.16	Ago1	8.84847	9.1601	8.53685	-0.101659	0.373208	-0.0685239	5.46277	0.704713	argonaute RISC catalytic subunit 1 [Source:MGI Symbol;Acc:MGI:2446630]
ENSMUSG00000036698.11	Ago2	8.72288	9.39424	8.05152	-0.222515	0.194592	-0.182824	6.36816	0.346193	argonaute RISC catalytic subunit 2 [Source:MGI Symbol;Acc:MGI:2446632]
ENSMUSG00000028842.15	Ago3	7.07235	7.52458	6.62012	-0.184752	0.217435	-0.139774	6.23484	0.448785	argonaute RISC catalytic subunit 3 [Source:MGI Symbol;Acc:MGI:2446634]
ENSMUSG00000042500.11	Ago4	5.18776	4.99129	5.38422	0.109327	0.264914	0.13212	4.57832	0.470766	argonaute RISC catalytic subunit 4 [Source:MGI Symbol;Acc:MGI:1924100]
ENSMUSG00000034254.17	Agpat1	27.188	28.3707	26.0053	-0.125592	0.371018	-0.070766	5.14429	0.709547	1-acylglycerol-3-phosphate O-acyltransferase 1 (lysophosphatidic acid acyltransferase, alpha) [Source:MGI Symbol;Acc:MGI:1932075]
ENSMUSG00000026922.13	Agpat2	14.8467	6.49599	23.1974	1.83634	0.311339	1.89402	3.8193	0.0116254	1-acylglycerol-3-phosphate O-acyltransferase 2 (lysophosphatidic acid acyltransferase, beta) [Source:MGI Symbol;Acc:MGI:1914762]
ENSMUSG00000001211.15	Agpat3	81.5311	84.4391	78.623	-0.10296	0.774793	-0.0753804	7.12893	0.758363	1-acylglycerol-3-phosphate O-acyltransferase 3 [Source:MGI Symbol;Acc:MGI:1336186]
ENSMUSG00000023827.8	Agpat4	7.87232	7.8882	7.85643	-0.00582132	0.952577	-0.00970713	3.38843	0.97418	1-acylglycerol-3-phosphate O-acyltransferase 4 (lysophosphatidic acid acyltransferase, delta) [Source:MGI Symbol;Acc:MGI:1915512]
ENSMUSG00000031467.10	Agpat5	26.5777	22.7545	30.401	0.417967	0.0161676	0.494626	5.98847	0.00890448	1-acylglycerol-3-phosphate O-acyltransferase 5 (lysophosphatidic acid acyltransferase, epsilon) [Source:MGI Symbol;Acc:MGI:1196345]
ENSMUSG00000029314.14	Agpat9	33.0639	29.7526	36.3752	0.289937	0.255288	0.358277	5.97719	0.174202	glycerol-3-phosphate acyltransferase 3 [Source:MGI Symbol;Acc:MGI:3603816]
ENSMUSG00000042410.15	Agps	12.4465	12.9799	11.9131	-0.123732	0.515217	-0.10011	5.41991	0.614109	alkylglycerone phosphate synthase [Source:MGI Symbol;Acc:MGI:2443065]
ENSMUSG00000041936.18	Agrn	25.1946	27.4064	22.9828	-0.253954	0.226585	-0.180111	7.02904	0.406775	agrin [Source:MGI Symbol;Acc:MGI:87961]
ENSMUSG00000031980.9	Agt	2.94014	2.62983	3.25045	0.305668	0.736751	0.355584	1.81448	0.374234	angiotensinogen (serpin peptidase inhibitor, clade A, member 8) [Source:MGI Symbol;Acc:MGI:87963]
ENSMUSG00000021557.15	Agtpbp1	28.9046	27.1086	30.7006	0.179514	0.325269	0.192535	6.52836	0.315361	ATP/GTP binding protein 1 [Source:MGI Symbol;Acc:MGI:2159437]
ENSMUSG00000029007.8	Agtrap	20.4852	20.7237	20.2467	-0.0335966	0.950771	0.015557	5.70114	0.939264	angiotensin II, type I receptor-associated protein [Source:MGI Symbol;Acc:MGI:1339977]
ENSMUSG00000026491.13	Ahctf1	17.2202	17.4807	16.9597	-0.0436544	0.629948	0.0127474	6.7387	0.94195	AT hook containing transcription factor 1 [Source:MGI Symbol;Acc:MGI:1915033]
ENSMUSG00000027597.15	Ahcy	7.77542	8.7188	6.83204	-0.351815	0.195451	-0.697665	4.26475	0.190642	S-adenosylhomocysteine hydrolase [Source:MGI Symbol;Acc:MGI:87968]
ENSMUSG00000027893.14	Ahcyl1	51.4798	51.168	51.7916	0.0174777	0.931196	0.0552069	7.13559	0.792538	S-adenosylhomocysteine hydrolase-like 1 [Source:MGI Symbol;Acc:MGI:2385184]
ENSMUSG00000029772.17	Ahcyl2	108.463	113.007	103.918	-0.120964	0.683409	-0.0991421	8.24354	0.752652	S-adenosylhomocysteine hydrolase-like 2 [Source:MGI Symbol;Acc:MGI:1921590]
ENSMUSG00000037692.14	Ahdc1	8.22089	9.18518	7.2566	-0.340014	0.0618183	-0.322966	5.12021	0.092587	AT hook, DNA binding motif, containing 1 [Source:MGI Symbol;Acc:MGI:2444218]
ENSMUSG00000019986.17	Ahi1	57.872	49.8224	65.9216	0.403958	0.129564	0.446819	7.52815	0.0867379	Abelson helper integration site 1 [Source:MGI Symbol;Acc:MGI:87971]
ENSMUSG00000069833.12	Ahnak	104.29	104.347	104.233	-0.00156526	0.967239	0.0580037	10.3808	0.867755	AHNAK nucleoprotein (desmoyokin) [Source:MGI Symbol;Acc:MGI:1316648]
ENSMUSG00000072812.4	Ahnak2	2.96325	3.31251	2.61398	-0.34168	0.666121	-0.269287	2.49113	0.611739	AHNAK nucleoprotein 2 [Source:MGI Symbol;Acc:MGI:2144831]
ENSMUSG00000019256.17	Ahr	2.73591	2.55404	2.91778	0.19209	0.367262	0.181716	3.51794	0.426957	aryl-hydrocarbon receptor [Source:MGI Symbol;Acc:MGI:105043]
ENSMUSG00000021037.7	Ahsa1	91.354	90.2904	92.4176	0.0335954	0.771506	0.108312	6.37967	0.659275	AHA1, activator of heat shock protein ATPase 1 [Source:MGI Symbol;Acc:MGI:2387603]
ENSMUSG00000020288.13	Ahsa2	9.5929	8.45855	10.7272	0.342798	0.248369	0.408886	4.68577	0.133042	AHA1, activator of heat shock protein ATPase 2 [Source:MGI Symbol;Acc:MGI:1916133]
ENSMUSG00000024970.4	AI846148	4.81463	4.93215	4.69711	-0.0704448	0.577893	-0.0385419	3.45797	0.864719	spindlin interactor and repressor of chromatin binding [Source:MGI Symbol;Acc:MGI:2147611]
ENSMUSG00000042901.10	Aida	12.9558	12.9253	12.9862	0.00678434	0.920088	0.0950457	4.65907	0.621988	axin interactor, dorsalization associated [Source:MGI Symbol;Acc:MGI:1919737]
ENSMUSG00000024397.14	Aif1	5.79413	7.15568	4.43259	-0.690941	0.0649909	-0.60099	1.62971	0.0869981	allograft inflammatory factor 1 [Source:MGI Symbol;Acc:MGI:1343098]
ENSMUSG00000036932.14	Aifm1	20.2375	18.6656	21.8095	0.224577	0.359734	0.253358	4.99985	0.258881	apoptosis-inducing factor, mitochondrion-associated 1 [Source:MGI Symbol;Acc:MGI:1349419]
ENSMUSG00000020085.15	Aifm2	6.26329	5.23741	7.28918	0.476901	0.562227	0.49544	3.3017	0.239846	apoptosis-inducing factor, mitochondrion-associated 2 [Source:MGI Symbol;Acc:MGI:1918611]
ENSMUSG00000022763.17	Aifm3	15.0451	16.0343	14.0558	-0.189993	0.543122	-0.132464	4.90636	0.724858	apoptosis-inducing factor, mitochondrion-associated 3 [Source:MGI Symbol;Acc:MGI:1919418]
ENSMUSG00000019806.13	Aig1	28.9328	26.8561	31.0095	0.207461	0.20272	0.407305	4.51872	0.0432503	androgen-induced 1 [Source:MGI Symbol;Acc:MGI:1913503]
ENSMUSG00000019866.14	Aim1	1.97655	2.06257	1.89053	-0.125651	0.845565	-0.113288	3.19468	0.759916	crystallin beta-gamma domain containing 1 [Source:MGI Symbol;Acc:MGI:109544]
ENSMUSG00000028029.10	Aimp1	23.161	22.7556	23.5664	0.0505145	0.587557	0.10607	3.99864	0.597225	aminoacyl tRNA synthetase complex-interacting multifunctional protein 1 [Source:MGI Symbol;Acc:MGI:102774]
ENSMUSG00000029610.13	Aimp2	8.57553	8.37493	8.77613	0.0675074	0.629766	0.101935	2.57485	0.715708	aminoacyl tRNA synthetase complex-interacting multifunctional protein 2 [Source:MGI Symbol;Acc:MGI:2385237]
ENSMUSG00000024847.14	Aip	35.65	36.414	34.8861	-0.061842	0.814963	0.00962832	4.79103	0.96711	aryl-hydrocarbon receptor-interacting protein [Source:MGI Symbol;Acc:MGI:109622]
ENSMUSG00000040554.10	Aipl1	58.2792	60.1372	56.4211	-0.0920229	0.333229	-0.0330112	6.46897	0.85687	aryl hydrocarbon receptor-interacting protein-like 1 [Source:MGI Symbol;Acc:MGI:2148800]
ENSMUSG00000022178.11	Ajuba	3.11865	3.18178	3.05553	-0.058408	0.722523	-0.0519158	2.93131	0.890474	ajuba LIM protein [Source:MGI Symbol;Acc:MGI:1341886]
ENSMUSG00000026817.14	Ak1	31.7475	33.8157	29.6793	-0.188237	0.288641	-0.127824	5.35759	0.547307	adenylate kinase 1 [Source:MGI Symbol;Acc:MGI:87977]
ENSMUSG00000028792.14	Ak2	32.7713	31.796	33.7466	0.0858958	0.594614	0.126149	4.81913	0.579094	adenylate kinase 2 [Source:MGI Symbol;Acc:MGI:87978]
ENSMUSG00000024782.7	Ak3	33.3975	34.0543	32.7407	-0.0567529	0.927969	-0.00782334	5.88215	0.97629	adenylate kinase 3 [Source:MGI Symbol;Acc:MGI:1860835]
ENSMUSG00000028527.18	Ak4	1.24845	1.223	1.2739	0.0588355	0.985064	0.159483	1.95873	0.584239	adenylate kinase 4 [Source:MGI Symbol;Acc:MGI:87979]
ENSMUSG00000078941.9	Ak6	34.3325	31.9753	36.6897	0.198414	0.268587	0.280675	4.85813	0.183288	adenylate kinase 6 [Source:MGI Symbol;Acc:MGI:5510732]
ENSMUSG00000041323.6	Ak7	4.04992	3.46407	4.63577	0.420342	0.773943	0.464416	3.07049	0.523157	adenylate kinase 7 [Source:MGI Symbol;Acc:MGI:1926051]
ENSMUSG00000026807.8	Ak8	4.25717	3.99253	4.52182	0.1796	0.934767	0.269767	2.18775	0.534859	adenylate kinase 8 [Source:MGI Symbol;Acc:MGI:1916120]
ENSMUSG00000091415.5	Ak9	1.54391	1.45503	1.63279	0.166287	0.715749	0.184826	3.45448	0.706005	adenylate kinase 9 [Source:MGI Symbol;Acc:MGI:2685080]
ENSMUSG00000018428.15	Akap1	15.0968	13.9658	16.2279	0.216581	0.42402	0.300946	5.17546	0.261092	A kinase (PRKA) anchor protein 1 [Source:MGI Symbol;Acc:MGI:104729]
ENSMUSG00000047804.15	Akap10	13.3182	13.6661	12.9704	-0.0753788	0.446887	-0.0573799	5.25018	0.735884	A kinase (PRKA) anchor protein 10 [Source:MGI Symbol;Acc:MGI:1890218]
ENSMUSG00000022016.16	Akap11	50.4255	49.0484	51.8025	0.0788163	0.450154	0.128047	7.91705	0.475166	A kinase (PRKA) anchor protein 11 [Source:MGI Symbol;Acc:MGI:2684060]
ENSMUSG00000038587.9	Akap12	37.6017	37.5165	37.6869	0.00653596	0.895801	0.0709931	7.19882	0.827439	A kinase (PRKA) anchor protein (gravin) 12 [Source:MGI Symbol;Acc:MGI:1932576]
ENSMUSG00000066406.15	Akap13	21.2699	21.1879	21.3519	0.0111273	0.876425	0.0452619	7.5444	0.785296	A kinase (PRKA) anchor protein 13 [Source:MGI Symbol;Acc:MGI:2676556]
ENSMUSG00000059708.12	Akap17b	9.45342	9.66589	9.24095	-0.0648614	0.624305	-0.0324664	5.24669	0.870867	A kinase (PRKA) anchor protein 17B [Source:MGI Symbol;Acc:MGI:2443758]
ENSMUSG00000038729.23	Akap2	7.07237	6.66307	7.48167	0.167172	0.984332	0.285965	4.96153	0.536584	A kinase (PRKA) anchor protein 2 [Source:MGI Symbol;Acc:MGI:1306795]
ENSMUSG00000061603.8	Akap6	13.6252	7.03076	20.2197	1.52401	0.0135424	1.58494	6.44003	0.000109013	A kinase (PRKA) anchor protein 6 [Source:MGI Symbol;Acc:MGI:3050566]
ENSMUSG00000039166.16	Akap7	17.0448	17.4041	16.6855	-0.0608281	0.402147	-0.0398473	4.67904	0.822817	A kinase (PRKA) anchor protein 7 [Source:MGI Symbol;Acc:MGI:1859150]
ENSMUSG00000024045.5	Akap8	29.2503	30.7422	27.7584	-0.147295	0.28853	-0.122633	6.38801	0.507827	A kinase (PRKA) anchor protein 8 [Source:MGI Symbol;Acc:MGI:1928488]
ENSMUSG00000002625.9	Akap8l	46.5311	48.6803	44.3818	-0.133371	0.490992	-0.100084	6.33121	0.650084	A kinase (PRKA) anchor protein 8-like [Source:MGI Symbol;Acc:MGI:1860606]
ENSMUSG00000040407.17	Akap9	25.6046	26.4899	24.7194	-0.0998001	0.398636	-0.061833	7.84692	0.726164	A kinase (PRKA) anchor protein (yotiao) 9 [Source:MGI Symbol;Acc:MGI:2178217]
ENSMUSG00000031023.5	Akip1	5.28112	5.56671	4.99554	-0.156184	0.446301	-0.0756942	1.85026	0.793933	A kinase (PRKA) interacting protein 1 [Source:MGI Symbol;Acc:MGI:3041226]
ENSMUSG00000023075.9	Akirin1	15.5861	15.5096	15.6627	0.0141715	0.970082	0.0432046	5.03447	0.853203	akirin 1 [Source:MGI Symbol;Acc:MGI:1915300]
ENSMUSG00000028291.7	Akirin2	21.8615	21.483	22.2401	0.0499712	0.48231	0.0612023	4.29613	0.727265	akirin 2 [Source:MGI Symbol;Acc:MGI:1889364]
ENSMUSG00000039158.11	Akna	5.21951	5.29428	5.14474	-0.041337	0.952061	0.0186094	4.37678	0.950318	AT-hook transcription factor [Source:MGI Symbol;Acc:MGI:2140340]
ENSMUSG00000028692.14	Akr1a1	234.454	231.215	237.693	0.0398675	0.748104	0.100765	7.67754	0.609175	aldo-keto reductase family 1, member A1 (aldehyde reductase) [Source:MGI Symbol;Acc:MGI:1929955]
ENSMUSG00000061758.13	Akr1b10	24.1899	20.0408	28.3391	0.49986	0.0343368	0.550531	4.40157	0.0188817	aldo-keto reductase family 1, member B10 (aldose reductase) [Source:MGI Symbol;Acc:MGI:1915111]
ENSMUSG00000001642.18	Akr1b3	81.6523	74.2025	89.102	0.263989	0.31131	0.355228	6.64916	0.16089	aldo-keto reductase family 1, member B3 (aldose reductase) [Source:MGI Symbol;Acc:MGI:1353494]
ENSMUSG00000029762.6	Akr1b8	4.78829	3.55479	6.02179	0.760428	0.0208957	0.87001	1.98412	0.00632782	aldo-keto reductase family 1, member B8 [Source:MGI Symbol;Acc:MGI:107673]
ENSMUSG00000021213.12	Akr1c13	2.71891	1.74207	3.69575	1.08506	0.0257715	1.02722	1.34798	0.0113947	aldo-keto reductase family 1, member C13 [Source:MGI Symbol;Acc:MGI:1351662]
ENSMUSG00000033715.15	Akr1c14	1.98283	1.7012	2.26447	0.412623	0.107318	0.461099	1.74128	0.0992572	aldo-keto reductase family 1, member C14 [Source:MGI Symbol;Acc:MGI:2145458]
ENSMUSG00000045410.18	Akr1e1	16.263	16.1437	16.3822	0.02116	0.942524	0.073504	5.3313	0.75082	aldo-keto reductase family 1, member E1 [Source:MGI Symbol;Acc:MGI:1914758]
ENSMUSG00000028743.7	Akr7a5	21.3694	18.9059	23.8329	0.33412	0.17188	0.353094	4.07	0.185267	aldo-keto reductase family 7, member A5 (aflatoxin aldehyde reductase) [Source:MGI Symbol;Acc:MGI:107796]
ENSMUSG00000001729.14	Akt1	37.6328	39.8388	35.4267	-0.169337	0.00807207	-0.100958	5.98119	0.551743	thymoma viral proto-oncogene 1 [Source:MGI Symbol;Acc:MGI:87986]
ENSMUSG00000011096.17	Akt1s1	14.5833	14.8529	14.3136	-0.0533604	0.764333	0.01752	3.89858	0.933183	AKT1 substrate 1 (proline-rich) [Source:MGI Symbol;Acc:MGI:1914855]
ENSMUSG00000004056.15	Akt2	27.8039	27.6057	28.0021	0.0205701	0.992752	0.0421175	5.91236	0.856546	thymoma viral proto-oncogene 2 [Source:MGI Symbol;Acc:MGI:104874]
ENSMUSG00000019699.16	Akt3	27.8676	26.8053	28.9299	0.11004	0.249766	0.129103	5.939	0.454571	thymoma viral proto-oncogene 3 [Source:MGI Symbol;Acc:MGI:1345147]
ENSMUSG00000031667.16	Aktip	41.7471	40.9765	42.5176	0.0532625	0.653203	0.101716	5.69313	0.567346	thymoma viral proto-oncogene 1 interacting protein [Source:MGI Symbol;Acc:MGI:3693832]
ENSMUSG00000079144.7	AL365322.1	3.99476	3.81669	4.17283	0.128705	0.405844	0.179816	2.80809	0.476549	RIKEN cDNA A130010J15 gene [Source:MGI Symbol;Acc:MGI:2441776]
ENSMUSG00000028393.10	Alad	106.017	89.3958	122.639	0.456133	0.21238	0.505306	6.50146	0.30917	aminolevulinate, delta-, dehydratase [Source:MGI Symbol;Acc:MGI:96853]
ENSMUSG00000032786.16	Alas1	39.76	35.8936	43.6263	0.28147	0.135023	0.333573	5.95581	0.103379	aminolevulinic acid synthase 1 [Source:MGI Symbol;Acc:MGI:87989]
ENSMUSG00000025270.13	Alas2	39.0674	49.1248	29.01	-0.759902	0.724147	-0.659149	5.55605	0.382485	aminolevulinic acid synthase 2, erythroid [Source:MGI Symbol;Acc:MGI:87990]
ENSMUSG00000022636.13	Alcam	36.5491	31.2206	41.8776	0.423679	0.492089	0.515273	6.57397	0.117991	activated leukocyte cell adhesion molecule [Source:MGI Symbol;Acc:MGI:1313266]
ENSMUSG00000007833.15	Aldh16a1	5.66723	5.51697	5.81749	0.0765232	0.466067	0.106101	4.01779	0.588801	aldehyde dehydrogenase 16 family, member A1 [Source:MGI Symbol;Acc:MGI:1916998]
ENSMUSG00000025007.13	Aldh18a1	8.88176	9.75283	8.01069	-0.283894	0.0842906	-0.230777	4.40924	0.249948	aldehyde dehydrogenase 18 family, member A1 [Source:MGI Symbol;Acc:MGI:1888908]
ENSMUSG00000053279.7	Aldh1a1	11.5284	10.8567	12.2001	0.168313	0.702975	0.214835	3.90547	0.584475	aldehyde dehydrogenase family 1, subfamily A1 [Source:MGI Symbol;Acc:MGI:1353450]
ENSMUSG00000013584.5	Aldh1a2	9.64757	7.97618	11.319	0.50497	0.202371	0.56047	3.79727	0.048955	aldehyde dehydrogenase family 1, subfamily A2 [Source:MGI Symbol;Acc:MGI:107928]
ENSMUSG00000024747.3	Aldh1a7	1.23511	0.699493	1.77073	1.33997	0.522663	1.5031	0.821268	0.0780884	aldehyde dehydrogenase family 1, subfamily A7 [Source:MGI Symbol;Acc:MGI:1347050]
ENSMUSG00000035561.5	Aldh1b1	2.75621	2.76311	2.7493	-0.00723127	0.94836	0.0528613	1.94655	0.884	aldehyde dehydrogenase 1 family, member B1 [Source:MGI Symbol;Acc:MGI:1919785]
ENSMUSG00000030088.15	Aldh1l1	5.74378	5.39885	6.08871	0.173483	0.885792	0.223013	3.58213	0.621113	aldehyde dehydrogenase 1 family, member L1 [Source:MGI Symbol;Acc:MGI:1340024]
ENSMUSG00000029455.14	Aldh2	71.9917	62.7485	81.2349	0.372519	0.0768337	0.42377	6.75578	0.0380905	aldehyde dehydrogenase 2, mitochondrial [Source:MGI Symbol;Acc:MGI:99600]
ENSMUSG00000019102.10	Aldh3a1	2.34142	2.33731	2.34553	0.00506794	0.969684	0.122878	1.36061	0.749016	aldehyde dehydrogenase family 3, subfamily A1 [Source:MGI Symbol;Acc:MGI:1353451]
ENSMUSG00000010025.19	Aldh3a2	19.5189	18.814	20.2237	0.104235	0.42719	0.161441	5.30247	0.394813	aldehyde dehydrogenase family 3, subfamily A2 [Source:MGI Symbol;Acc:MGI:1353452]
ENSMUSG00000024885.8	Aldh3b1	3.88482	4.15138	3.61825	-0.198299	0.587182	-0.225605	2.2285	0.571702	aldehyde dehydrogenase 3 family, member B1 [Source:MGI Symbol;Acc:MGI:1914939]
ENSMUSG00000028737.15	Aldh4a1	8.25756	8.19211	8.32302	0.0228725	0.976624	0.0815141	4.24123	0.765113	aldehyde dehydrogenase 4 family, member A1 [Source:MGI Symbol;Acc:MGI:2443883]
ENSMUSG00000035936.6	Aldh5a1	7.17925	6.54996	7.80854	0.253566	0.0740224	0.319475	4.71939	0.107058	aldhehyde dehydrogenase family 5, subfamily A1 [Source:MGI Symbol;Acc:MGI:2441982]
ENSMUSG00000021238.11	Aldh6a1	23.0584	18.9448	27.172	0.520318	0.274974	0.568196	5.70028	0.0805512	aldehyde dehydrogenase family 6, subfamily A1 [Source:MGI Symbol;Acc:MGI:1915077]
ENSMUSG00000053644.13	Aldh7a1	33.5797	34.0039	33.1555	-0.0364499	0.82757	0.00558767	5.74503	0.975766	aldehyde dehydrogenase family 7, member A1 [Source:MGI Symbol;Acc:MGI:108186]
ENSMUSG00000026687.14	Aldh9a1	16.6666	14.9644	18.3688	0.295725	0.0918105	0.318361	4.94605	0.113975	aldehyde dehydrogenase 9, subfamily A1 [Source:MGI Symbol;Acc:MGI:1861622]
ENSMUSG00000030695.16	Aldoa	962.034	872.896	1051.17	0.26812	0.246183	0.338192	9.8086	0.169713	aldolase A, fructose-bisphosphate [Source:MGI Symbol;Acc:MGI:87994]
ENSMUSG00000017390.15	Aldoc	26.3441	19.6516	33.0365	0.749414	0.00894346	0.796269	4.88975	0.000520113	aldolase C, fructose-bisphosphate [Source:MGI Symbol;Acc:MGI:101863]
ENSMUSG00000039427.14	Alg1	20.1851	19.9381	20.4322	0.0353184	0.736469	0.0771361	4.56666	0.71768	asparagine-linked glycosylation 1 (beta-1,4-mannosyltransferase) [Source:MGI Symbol;Acc:MGI:2384774]
ENSMUSG00000075470.2	Alg10b	19.2751	17.9738	20.5763	0.195088	0.0901411	0.254179	6.3458	0.16169	asparagine-linked glycosylation 10B (alpha-1,2-glucosyltransferase) [Source:MGI Symbol;Acc:MGI:2146159]
ENSMUSG00000063362.13	Alg11	12.7962	11.8807	13.7117	0.206782	0.105678	0.232909	5.43722	0.204415	asparagine-linked glycosylation 11 (alpha-1,2-mannosyltransferase) [Source:MGI Symbol;Acc:MGI:2142632]
ENSMUSG00000035845.17	Alg12	5.5502	5.56964	5.53076	-0.0101063	0.882236	-0.0155608	3.11748	0.942202	asparagine-linked glycosylation 12 (alpha-1,6-mannosyltransferase) [Source:MGI Symbol;Acc:MGI:2385025]
ENSMUSG00000041718.15	Alg13	2.89256	3.11015	2.67497	-0.217458	0.348563	-0.195067	1.72642	0.492204	asparagine-linked glycosylation 13 [Source:MGI Symbol;Acc:MGI:1914824]
ENSMUSG00000039887.11	Alg14	19.5271	19.2228	19.8314	0.0449717	0.700857	0.0766996	4.48173	0.712385	asparagine-linked glycosylation 14 [Source:MGI Symbol;Acc:MGI:1914039]
ENSMUSG00000039740.6	Alg2	36.7946	36.0759	37.5134	0.0563716	0.657193	0.124789	6.10211	0.571319	asparagine-linked glycosylation 2 (alpha-1,3-mannosyltransferase) [Source:MGI Symbol;Acc:MGI:1914731]
ENSMUSG00000033809.14	Alg3	6.25596	6.3899	6.12202	-0.0617844	0.63671	0.0083069	2.66209	0.971798	asparagine-linked glycosylation 3 (alpha-1,3-mannosyltransferase) [Source:MGI Symbol;Acc:MGI:1098592]
ENSMUSG00000036632.9	Alg5	11.3749	11.6984	11.0514	-0.0820834	0.617159	-0.0573324	3.45756	0.798267	asparagine-linked glycosylation 5 (dolichyl-phosphate beta-glucosyltransferase) [Source:MGI Symbol;Acc:MGI:1913498]
ENSMUSG00000073792.11	Alg6	4.43926	4.6029	4.27562	-0.106409	0.0741577	-0.0556502	3.52536	0.777288	asparagine-linked glycosylation 6 (alpha-1,3,-glucosyltransferase) [Source:MGI Symbol;Acc:MGI:2444031]
ENSMUSG00000035704.17	Alg8	3.2159	3.36285	3.06895	-0.131938	0.192854	-0.0399163	2.33197	0.866406	asparagine-linked glycosylation 8 (alpha-1,3-glucosyltransferase) [Source:MGI Symbol;Acc:MGI:2141959]
ENSMUSG00000032059.13	Alg9	4.91632	4.79906	5.03358	0.068833	0.420537	0.0939095	3.33077	0.656012	asparagine-linked glycosylation 9 (alpha 1,2 mannosyltransferase) [Source:MGI Symbol;Acc:MGI:1924753]
ENSMUSG00000079036.10	Alkbh1	9.60364	10.1553	9.05198	-0.165928	0.166221	-0.241564	4.45977	0.191828	alkB homolog 1, histone H2A dioxygenase [Source:MGI Symbol;Acc:MGI:2384034]
ENSMUSG00000044339.12	Alkbh2	2.45546	2.50465	2.40626	-0.0578164	0.980495	-0.0531592	0.707917	0.883543	alkB homolog 2, alpha-ketoglutarate-dependent dioxygenase [Source:MGI Symbol;Acc:MGI:2141032]
ENSMUSG00000040174.14	Alkbh3	9.95638	11.0308	8.88193	-0.312595	0.0408175	-0.226148	3.44046	0.281052	alkB homolog 3, alpha-ketoglutarate-dependent dioxygenase [Source:MGI Symbol;Acc:MGI:1916363]
ENSMUSG00000039754.10	Alkbh4	4.56136	4.72911	4.39362	-0.106157	0.524719	-0.04611	2.41662	0.851019	alkB homolog 4, lysine demethylase [Source:MGI Symbol;Acc:MGI:1919291]
ENSMUSG00000042650.3	Alkbh5	22.2629	21.5368	22.9891	0.0941413	0.435613	0.140802	6.36822	0.433073	alkB homolog 5, RNA demethylase [Source:MGI Symbol;Acc:MGI:2144489]
ENSMUSG00000042831.13	Alkbh6	29.6304	31.438	27.8228	-0.176242	0.528509	-0.0613076	4.25488	0.798711	alkB homolog 6 [Source:MGI Symbol;Acc:MGI:2142037]
ENSMUSG00000002661.14	Alkbh7	12.7187	12.8627	12.5747	-0.0326753	0.939595	-0.0171502	2.75975	0.946058	alkB homolog 7 [Source:MGI Symbol;Acc:MGI:1913650]
ENSMUSG00000025899.14	Alkbh8	8.86469	8.61727	9.11211	0.0805547	0.557147	0.120973	5.14629	0.535862	alkB homolog 8, tRNA methyltransferase [Source:MGI Symbol;Acc:MGI:1914917]
ENSMUSG00000063810.7	Alms1	14.0805	13.5505	14.6105	0.108649	0.335648	0.165411	6.80562	0.359737	ALMS1, centrosome and basal body associated [Source:MGI Symbol;Acc:MGI:1934606]
ENSMUSG00000000320.10	Alox12	1.63866	1.92252	1.35479	-0.504921	0.478564	-0.360465	1.95544	0.333245	arachidonate 12-lipoxygenase [Source:MGI Symbol;Acc:MGI:87998]
ENSMUSG00000060063.9	Alox5ap	10.0285	8.87273	11.1843	0.334024	0.487235	0.726688	2.99568	0.0342975	arachidonate 5-lipoxygenase activating protein [Source:MGI Symbol;Acc:MGI:107505]
ENSMUSG00000028028.11	Alpk1	4.09796	4.75359	3.44233	-0.465632	0.367891	-0.409059	3.80691	0.230926	alpha-kinase 1 [Source:MGI Symbol;Acc:MGI:1918731]
ENSMUSG00000028766.10	Alpl	44.1079	57.1307	31.0851	-0.878043	0.166218	-0.810278	6.20595	0.0491376	alkaline phosphatase, liver/bone/kidney [Source:MGI Symbol;Acc:MGI:87983]
ENSMUSG00000026024.14	Als2	12.6997	12.6967	12.7026	0.000670247	0.96752	0.0164625	5.83917	0.92718	alsin Rho guanine nucleotide exchange factor [Source:MGI Symbol;Acc:MGI:1921268]
ENSMUSG00000044037.15	Als2cl	2.76774	3.1469	2.38858	-0.39778	0.593105	-0.31266	3.36742	0.437182	ALS2 C-terminal like [Source:MGI Symbol;Acc:MGI:2447532]
ENSMUSG00000014603.2	Alx3	2.81558	2.84841	2.78276	-0.0336365	0.85595	-0.0408456	1.86678	0.92103	aristaless-like homeobox 3 [Source:MGI Symbol;Acc:MGI:1277097]
ENSMUSG00000040310.12	Alx4	12.8908	14.4594	11.3222	-0.35285	0.144859	-0.297302	5.51053	0.201867	aristaless-like homeobox 4 [Source:MGI Symbol;Acc:MGI:108359]
ENSMUSG00000025134.2	Alyref	7.5907	7.6919	7.48949	-0.038473	0.736585	-0.00833501	4.22198	0.966208	Aly/REF export factor [Source:MGI Symbol;Acc:MGI:1341044]
ENSMUSG00000060244.1	Alyref2	2.18735	2.28275	2.09195	-0.125926	0.249166	-0.0372746	0.702703	0.89155	Aly/REF export factor 2 [Source:MGI Symbol;Acc:MGI:1913144]
ENSMUSG00000022244.7	Amacr	6.97129	5.8012	8.14138	0.488922	0.179998	0.55496	3.53554	0.0773139	alpha-methylacyl-CoA racemase [Source:MGI Symbol;Acc:MGI:1098273]
ENSMUSG00000040506.16	Ambra1	26.0795	25.3205	26.8384	0.0839941	0.716445	0.0883772	6.46198	0.751936	autophagy/beclin 1 regulator 1 [Source:MGI Symbol;Acc:MGI:2443564]
ENSMUSG00000075232.5	Amd1	33.577	30.6595	36.4944	0.251342	0.041677	0.240396	6.94068	0.192671	S-adenosylmethionine decarboxylase 1 [Source:MGI Symbol;Acc:MGI:88004]
ENSMUSG00000036820.11	Amdhd2	7.08382	7.82171	6.34594	-0.301649	0.130575	-0.309124	3.08524	0.195148	amidohydrolase domain containing 2 [Source:MGI Symbol;Acc:MGI:2443978]
ENSMUSG00000050332.7	Amer1	2.49667	2.91942	2.07391	-0.493327	0.273317	-0.450173	3.8132	0.164897	APC membrane recruitment 1 [Source:MGI Symbol;Acc:MGI:1919595]
ENSMUSG00000021986.8	Amer2	17.497	18.294	16.7	-0.131531	0.690186	-0.0799354	6.56739	0.76527	APC membrane recruitment 2 [Source:MGI Symbol;Acc:MGI:1919375]
ENSMUSG00000031751.14	Amfr	60.5305	57.4253	63.6357	0.14815	0.186868	0.203827	7.26133	0.258719	autocrine motility factor receptor [Source:MGI Symbol;Acc:MGI:1345634]
ENSMUSG00000048534.7	Amica1	1.17327	1.10738	1.23915	0.162205	0.698758	0.141958	0.93095	0.814333	junction adhesion molecule like [Source:MGI Symbol;Acc:MGI:2685484]
ENSMUSG00000050947.9	Amigo1	8.68871	8.49062	8.88681	0.0657962	0.614047	0.135841	4.81211	0.536945	adhesion molecule with Ig like domain 1 [Source:MGI Symbol;Acc:MGI:2653612]
ENSMUSG00000048218.6	Amigo2	4.40209	4.3468	4.45739	0.0362455	0.928738	0.0784044	3.00808	0.767278	adhesion molecule with Ig like domain 2 [Source:MGI Symbol;Acc:MGI:2145995]
ENSMUSG00000032593.5	Amigo3	1.33715	1.55303	1.12127	-0.46995	0.0188075	-0.354838	1.20161	0.192709	adhesion molecule with Ig like domain 3 [Source:MGI Symbol;Acc:MGI:2444854]
ENSMUSG00000042225.3	Ammecr1	5.08586	4.63512	5.5366	0.256395	0.246438	0.273019	4.20213	0.222726	Alport syndrome, mental retardation, midface hypoplasia and elliptocytosis chromosomal region gene 1 [Source:MGI Symbol;Acc:MGI:1860206]
ENSMUSG00000041915.8	Ammecr1l	11.1323	11.1827	11.0819	-0.0130698	0.906889	0.0225344	5.15821	0.902151	AMME chromosomal region gene 1-like [Source:MGI Symbol;Acc:MGI:2442711]
ENSMUSG00000068250.13	Amn1	9.35755	9.31804	9.39707	0.0121849	0.928135	0.0649586	3.27486	0.764137	antagonist of mitotic exit network 1 [Source:MGI Symbol;Acc:MGI:2442933]
ENSMUSG00000041688.16	Amot	10.5294	11.3099	9.74883	-0.214282	0.224031	-0.171905	5.59317	0.419062	angiomotin [Source:MGI Symbol;Acc:MGI:108440]
ENSMUSG00000013076.17	Amotl1	14.0241	15.5032	12.545	-0.305448	0.217528	-0.236597	6.33173	0.306142	angiomotin-like 1 [Source:MGI Symbol;Acc:MGI:1922973]
ENSMUSG00000032531.15	Amotl2	8.73246	9.32825	8.13667	-0.197168	0.606076	-0.152438	4.65496	0.617411	angiomotin-like 2 [Source:MGI Symbol;Acc:MGI:1929286]
ENSMUSG00000027889.17	Ampd2	61.0252	65.8095	56.241	-0.226674	0.586931	-0.190942	7.25555	0.501211	adenosine monophosphate deaminase 2 [Source:MGI Symbol;Acc:MGI:88016]
ENSMUSG00000005686.17	Ampd3	9.68818	9.41541	9.96095	0.0812587	0.802503	0.0655933	4.80297	0.794016	adenosine monophosphate deaminase 3 [Source:MGI Symbol;Acc:MGI:1096344]
ENSMUSG00000021314.12	Amph	56.7006	50.0575	63.3437	0.339616	0.162075	0.352052	6.99257	0.16578	amphiphysin [Source:MGI Symbol;Acc:MGI:103574]
ENSMUSG00000032607.12	Amt	5.82139	5.97454	5.66823	-0.0759281	0.775492	0.0380635	3.38316	0.874747	aminomethyltransferase [Source:MGI Symbol;Acc:MGI:3646700]
ENSMUSG00000074264.12	Amy1	43.0512	45.7621	40.3402	-0.181935	0.427151	-0.118793	5.60282	0.584533	amylase 1, salivary [Source:MGI Symbol;Acc:MGI:88019]
ENSMUSG00000020610.16	Amz2	19.1466	17.4009	20.8923	0.263809	0.031234	0.297091	4.69084	0.109436	archaelysin family metallopeptidase 2 [Source:MGI Symbol;Acc:MGI:104837]
ENSMUSG00000014355.10	Anapc1	34.601	35.4337	33.7682	-0.0694568	0.434581	-0.0270986	7.5486	0.873627	anaphase promoting complex subunit 1 [Source:MGI Symbol;Acc:MGI:103097]
ENSMUSG00000036977.8	Anapc10	6.19531	5.8619	6.52872	0.155433	0.369778	0.149372	4.4243	0.420066	anaphase promoting complex subunit 10 [Source:MGI Symbol;Acc:MGI:1916249]
ENSMUSG00000025135.12	Anapc11	35.1033	33.4875	36.7189	0.1329	0.461178	0.185464	4.57355	0.408944	anaphase promoting complex subunit 11 [Source:MGI Symbol;Acc:MGI:1913406]
ENSMUSG00000035048.13	Anapc13	84.564	84.1597	84.9682	0.0137943	0.955844	0.0741737	4.04776	0.741404	anaphase promoting complex subunit 13 [Source:MGI Symbol;Acc:MGI:1916260]
ENSMUSG00000030649.18	Anapc15	17.1774	16.9123	17.4425	0.044534	0.760066	0.0955522	3.7121	0.708772	anaphase prompoting complex C subunit 15 [Source:MGI Symbol;Acc:MGI:1922680]
ENSMUSG00000020107.10	Anapc16	35.4759	34.0861	36.8657	0.113096	0.342693	0.100066	5.03646	0.592801	anaphase promoting complex subunit 16 [Source:MGI Symbol;Acc:MGI:1289325]
ENSMUSG00000026965.12	Anapc2	20.8862	21.7696	20.0029	-0.122111	0.439662	-0.0865813	5.37889	0.639909	anaphase promoting complex subunit 2 [Source:MGI Symbol;Acc:MGI:2139135]
ENSMUSG00000029176.13	Anapc4	20.182	20.201	20.163	-0.00271819	0.937431	0.0362762	5.76572	0.826063	anaphase promoting complex subunit 4 [Source:MGI Symbol;Acc:MGI:1098673]
ENSMUSG00000029472.13	Anapc5	69.9152	74.7097	65.1206	-0.19818	0.00874699	-0.166636	6.91781	0.321904	anaphase-promoting complex subunit 5 [Source:MGI Symbol;Acc:MGI:1929722]
ENSMUSG00000029466.11	Anapc7	16.3079	16.1424	16.4733	0.0292745	0.814017	0.0756452	4.9564	0.694624	anaphase promoting complex subunit 7 [Source:MGI Symbol;Acc:MGI:1929711]
ENSMUSG00000072115.11	Ang	3.95751	3.77589	4.13913	0.132508	0.56786	0.072936	1.00939	0.890318	angiogenin, ribonuclease, RNase A family, 5 [Source:MGI Symbol;Acc:MGI:88022]
ENSMUSG00000021257.14	Angel1	2.69092	2.6088	2.77304	0.0880861	0.628372	0.120329	2.91923	0.683669	angel homolog 1 [Source:MGI Symbol;Acc:MGI:1915987]
ENSMUSG00000026634.16	Angel2	14.2019	14.1923	14.2115	0.00194789	0.993036	0.0487662	5.16496	0.786447	angel homolog 2 [Source:MGI Symbol;Acc:MGI:1196310]
ENSMUSG00000022309.9	Angpt1	7.04313	7.41502	6.67124	-0.152495	0.668192	-0.103191	4.3082	0.753027	angiopoietin 1 [Source:MGI Symbol;Acc:MGI:108448]
ENSMUSG00000031465.6	Angpt2	7.66056	8.66612	6.65499	-0.380949	0.485086	-0.325424	4.26566	0.474137	angiopoietin 2 [Source:MGI Symbol;Acc:MGI:1202890]
ENSMUSG00000033544.6	Angptl1	1.95452	2.07622	1.83282	-0.179893	0.640844	0.0234861	1.6057	0.957056	angiopoietin-like 1 [Source:MGI Symbol;Acc:MGI:1919963]
ENSMUSG00000004105.8	Angptl2	12.6321	13.9688	11.2954	-0.306471	0.468179	-0.268712	4.75534	0.502224	angiopoietin-like 2 [Source:MGI Symbol;Acc:MGI:1347002]
ENSMUSG00000002289.15	Angptl4	7.05458	6.80461	7.30456	0.102284	0.886002	0.190505	3.87762	0.733574	angiopoietin-like 4 [Source:MGI Symbol;Acc:MGI:1888999]
ENSMUSG00000038742.7	Angptl6	5.63314	5.092	6.17428	0.278038	0.315513	0.355922	2.55099	0.279998	angiopoietin-like 6 [Source:MGI Symbol;Acc:MGI:1917976]
ENSMUSG00000028989.3	Angptl7	1.51824	1.15352	1.88296	0.706961	0.320118	0.325785	1.7636	0.355346	angiopoietin-like 7 [Source:MGI Symbol;Acc:MGI:3605801]
ENSMUSG00000022265.7	Ank	11.7185	11.143	12.2939	0.141805	0.625863	0.214008	4.71649	0.394121	progressive ankylosis [Source:MGI Symbol;Acc:MGI:3045421]
ENSMUSG00000031543.18	Ank1	2.00893	1.97221	2.04565	0.0527462	0.695771	0.0702385	3.16717	0.838462	ankyrin 1, erythroid [Source:MGI Symbol;Acc:MGI:88024]
ENSMUSG00000069601.14	Ank3	16.7984	16.4348	17.1621	0.0624723	0.853939	0.06935	6.22092	0.79798	ankyrin 3, epithelial [Source:MGI Symbol;Acc:MGI:88026]
ENSMUSG00000074771.10	Ankef1	1.23663	1.08019	1.39308	0.366997	0.19417	0.46746	1.42263	0.151516	ankyrin repeat and EF-hand domain containing 1 [Source:MGI Symbol;Acc:MGI:2441685]
ENSMUSG00000020790.14	Ankfy1	13.0712	13.6134	12.5289	-0.119767	0.0667976	-0.0774214	6.25986	0.639716	ankyrin repeat and FYVE domain containing 1 [Source:MGI Symbol;Acc:MGI:1337008]
ENSMUSG00000024483.18	Ankhd1	18.5648	19.0222	18.1074	-0.0711125	0.353585	-0.0327972	6.79442	0.840601	ankyrin repeat and KH domain containing 1 [Source:MGI Symbol;Acc:MGI:1921733]
ENSMUSG00000040351.11	Ankib1	11.4028	11.6413	11.1643	-0.0603592	0.425979	-0.0208975	5.69964	0.901987	ankyrin repeat and IBR domain containing 1 [Source:MGI Symbol;Acc:MGI:1918047]
ENSMUSG00000029501.14	Ankle2	19.9531	18.5167	21.3895	0.20807	0.0770739	0.239588	5.9063	0.169985	ankyrin repeat and LEM domain containing 2 [Source:MGI Symbol;Acc:MGI:1261856]
ENSMUSG00000034212.14	Ankmy1	1.00668	1.0529	0.96046	-0.132569	0.675392	-0.051755	1.36341	0.86963	ankyrin repeat and MYND domain containing 1 [Source:MGI Symbol;Acc:MGI:3045261]
ENSMUSG00000036188.4	Ankmy2	20.8691	20.0135	21.7248	0.118375	0.376576	0.161585	5.02665	0.409336	ankyrin repeat and MYND domain containing 2 [Source:MGI Symbol;Acc:MGI:2144755]
ENSMUSG00000021661.16	Ankra2	13.3541	13.3853	13.3229	-0.00674401	0.982052	0.016965	4.05133	0.931609	ankyrin repeat, family A (RFXANK-like), 2 [Source:MGI Symbol;Acc:MGI:1915808]
ENSMUSG00000031508.14	Ankrd10	15.9386	16.4255	15.4516	-0.0881832	0.486978	-0.0780252	5.2961	0.661892	ankyrin repeat domain 10 [Source:MGI Symbol;Acc:MGI:1921840]
ENSMUSG00000035569.17	Ankrd11	21.0947	22.8298	19.3596	-0.237872	0.018136	-0.182772	6.86069	0.26344	ankyrin repeat domain 11 [Source:MGI Symbol;Acc:MGI:1924337]
ENSMUSG00000034647.14	Ankrd12	24.6521	24.7932	24.511	-0.0165181	0.79277	0.0418343	7.3652	0.800475	ankyrin repeat domain 12 [Source:MGI Symbol;Acc:MGI:1914357]
ENSMUSG00000041870.16	Ankrd13a	11.0039	11.4451	10.5627	-0.115749	0.344314	-0.0681318	4.75082	0.718852	ankyrin repeat domain 13a [Source:MGI Symbol;Acc:MGI:1915670]
ENSMUSG00000037907.16	Ankrd13b	3.33691	3.73997	2.93386	-0.350226	0.189072	-0.289612	3.07256	0.292034	ankyrin repeat domain 13b [Source:MGI Symbol;Acc:MGI:2144501]
ENSMUSG00000039988.14	Ankrd13c	15.7297	15.6071	15.8523	0.0224943	0.950994	0.054789	5.21066	0.78678	ankyrin repeat domain 13c [Source:MGI Symbol;Acc:MGI:2139746]
ENSMUSG00000005986.15	Ankrd13d	4.00716	4.25656	3.75776	-0.179815	0.242324	-0.0735354	2.77651	0.769291	ankyrin repeat domain 13 family, member D [Source:MGI Symbol;Acc:MGI:1915673]
ENSMUSG00000047909.11	Ankrd16	7.68821	9.53657	5.83986	-0.707537	0.00384863	-0.609903	3.41907	0.00680403	ankyrin repeat domain 16 [Source:MGI Symbol;Acc:MGI:2444796]
ENSMUSG00000055204.15	Ankrd17	27.7438	28.6872	26.8003	-0.098158	0.115155	-0.0625353	7.39058	0.705119	ankyrin repeat domain 17 [Source:MGI Symbol;Acc:MGI:1932101]
ENSMUSG00000067653.12	Ankrd23	4.57854	4.65252	4.50456	-0.0466277	0.799144	-0.197096	2.57998	0.450392	ankyrin repeat domain 23 [Source:MGI Symbol;Acc:MGI:1925571]
ENSMUSG00000054708.17	Ankrd24	4.7893	5.08304	4.49557	-0.177188	0.36932	-0.157677	3.72946	0.461298	ankyrin repeat domain 24 [Source:MGI Symbol;Acc:MGI:1890394]
ENSMUSG00000007827.10	Ankrd26	5.01027	4.95432	5.06622	0.0322227	0.736623	0.0779834	4.69379	0.682995	ankyrin repeat domain 26 [Source:MGI Symbol;Acc:MGI:1917887]
ENSMUSG00000034867.16	Ankrd27	18.481	19.1576	17.8044	-0.105679	0.389877	-0.0684797	5.61798	0.692726	ankyrin repeat domain 27 (VPS9 domain) [Source:MGI Symbol;Acc:MGI:2444103]
ENSMUSG00000014496.8	Ankrd28	12.6118	13.0581	12.1655	-0.102147	0.264137	-0.0254494	5.89669	0.8801	ankyrin repeat domain 28 [Source:MGI Symbol;Acc:MGI:2145661]
ENSMUSG00000057766.13	Ankrd29	1.75659	2.19055	1.32263	-0.727884	0.308764	-0.621411	1.961	0.158569	ankyrin repeat domain 29 [Source:MGI Symbol;Acc:MGI:2687055]
ENSMUSG00000047034.10	Ankrd33	16.1518	15.0372	17.2665	0.199444	0.302076	0.239293	3.97432	0.339205	ankyrin repeat domain 33 [Source:MGI Symbol;Acc:MGI:2443398]
ENSMUSG00000022237.17	Ankrd33b	9.91367	8.81184	11.0155	0.322019	0.237772	0.45313	5.29364	0.109017	ankyrin repeat domain 33B [Source:MGI Symbol;Acc:MGI:1917904]
ENSMUSG00000038354.13	Ankrd35	3.17069	3.9921	2.34928	-0.764933	0.0280831	-0.694974	3.11701	0.0175865	ankyrin repeat domain 35 [Source:MGI Symbol;Acc:MGI:2442590]
ENSMUSG00000050914.16	Ankrd37	1.53069	1.31837	1.74302	0.402826	0.259189	0.541207	0.173253	0.117059	ankyrin repeat domain 37 [Source:MGI Symbol;Acc:MGI:3603344]
ENSMUSG00000079610.9	Ankrd39	7.20372	6.84199	7.56545	0.145009	0.526867	0.146034	3.32704	0.601978	ankyrin repeat domain 39 [Source:MGI Symbol;Acc:MGI:1914816]
ENSMUSG00000020864.13	Ankrd40	30.9232	29.8318	32.0146	0.101878	0.398749	0.149833	5.90295	0.407677	ankyrin repeat domain 40 [Source:MGI Symbol;Acc:MGI:1918702]
ENSMUSG00000041343.19	Ankrd42	5.24559	4.97842	5.51276	0.147085	0.442936	0.201529	3.39712	0.408043	ankyrin repeat domain 42 [Source:MGI Symbol;Acc:MGI:1921095]
ENSMUSG00000052331.14	Ankrd44	5.72975	6.38597	5.07354	-0.331911	0.141187	-0.252317	4.68652	0.241386	ankyrin repeat domain 44 [Source:MGI Symbol;Acc:MGI:3045243]
ENSMUSG00000044835.15	Ankrd45	4.50738	3.93615	5.07862	0.367652	0.86686	0.480511	3.3838	0.408524	ankyrin repeat domain 45 [Source:MGI Symbol;Acc:MGI:1921094]
ENSMUSG00000048307.8	Ankrd46	29.9076	28.6925	31.1227	0.117292	0.294908	0.175745	5.55397	0.351737	ankyrin repeat domain 46 [Source:MGI Symbol;Acc:MGI:1916089]
ENSMUSG00000031931.4	Ankrd49	8.30174	8.33996	8.26353	-0.0132823	0.896731	0.101436	3.54859	0.650963	ankyrin repeat domain 49 [Source:MGI Symbol;Acc:MGI:1930842]
ENSMUSG00000044864.16	Ankrd50	14.2287	15.7111	12.7463	-0.301709	0.000805862	-0.22356	4.9615	0.195128	ankyrin repeat domain 50 [Source:MGI Symbol;Acc:MGI:2139777]
ENSMUSG00000014498.9	Ankrd52	9.09929	10.5629	7.63573	-0.46816	0.00656335	-0.440054	5.43368	0.0120516	ankyrin repeat domain 52 [Source:MGI Symbol;Acc:MGI:2444029]
ENSMUSG00000033055.11	Ankrd54	8.09438	7.60631	8.58245	0.174192	0.257166	0.246647	3.38711	0.263582	ankyrin repeat domain 54 [Source:MGI Symbol;Acc:MGI:2444209]
ENSMUSG00000040183.13	Ankrd6	3.10372	2.71339	3.49406	0.36481	0.113984	0.365935	3.23382	0.131441	ankyrin repeat domain 6 [Source:MGI Symbol;Acc:MGI:2154278]
ENSMUSG00000037904.14	Ankrd9	3.39724	3.30678	3.48769	0.0768426	0.932039	0.160187	1.99224	0.598502	ankyrin repeat domain 9 [Source:MGI Symbol;Acc:MGI:1921501]
ENSMUSG00000024219.15	Anks1	11.9681	11.9368	11.9994	0.00754491	0.894074	0.0501223	5.5825	0.794747	ankyrin repeat and SAM domain containing 1 [Source:MGI Symbol;Acc:MGI:2446180]
ENSMUSG00000022515.6	Anks3	17.9915	17.6273	18.3556	0.0584047	0.608624	0.0578716	5.15418	0.757508	ankyrin repeat and sterile alpha motif domain containing 3 [Source:MGI Symbol;Acc:MGI:1919865]
ENSMUSG00000066191.12	Anks6	2.95224	3.18389	2.72059	-0.226866	0.355283	-0.231238	3.07441	0.38044	ankyrin repeat and sterile alpha motif domain containing 6 [Source:MGI Symbol;Acc:MGI:1922941]
ENSMUSG00000026199.17	Ankzf1	12.9579	12.5763	13.3395	0.0849873	0.803057	0.147022	4.4245	0.509192	ankyrin repeat and zinc finger domain containing 1 [Source:MGI Symbol;Acc:MGI:1098746]
ENSMUSG00000031075.18	Ano1	5.12513	5.74071	4.50955	-0.348247	0.0753978	-0.31402	4.03498	0.149779	anoctamin 1, calcium activated chloride channel [Source:MGI Symbol;Acc:MGI:2142149]
ENSMUSG00000037949.8	Ano10	31.0041	28.971	33.0372	0.189482	0.416882	0.227551	5.74875	0.359106	anoctamin 10 [Source:MGI Symbol;Acc:MGI:2143103]
ENSMUSG00000038115.16	Ano2	26.3408	28.7551	23.9265	-0.265206	0.450257	-0.223841	6.03159	0.439568	anoctamin 2 [Source:MGI Symbol;Acc:MGI:2387214]
ENSMUSG00000035189.16	Ano4	2.2298	2.38633	2.07327	-0.202892	0.483784	-0.274864	2.65478	0.570828	anoctamin 4 [Source:MGI Symbol;Acc:MGI:2443344]
ENSMUSG00000064210.7	Ano6	20.3554	21.7644	18.9464	-0.200041	0.589222	-0.142562	5.93712	0.572104	anoctamin 6 [Source:MGI Symbol;Acc:MGI:2145890]
ENSMUSG00000034863.9	Ano8	7.89183	8.43568	7.34798	-0.199157	0.308692	-0.140319	4.48891	0.492132	anoctamin 8 [Source:MGI Symbol;Acc:MGI:2687327]
ENSMUSG00000032249.14	Anp32a	106.501	95.8982	117.103	0.288205	0.0984965	0.34448	6.65761	0.0813109	acidic (leucine-rich) nuclear phosphoprotein 32 family, member A [Source:MGI Symbol;Acc:MGI:108447]
ENSMUSG00000028333.10	Anp32b	22.2655	22.1425	22.3884	0.0159301	0.886636	0.045067	4.77737	0.825243	acidic (leucine-rich) nuclear phosphoprotein 32 family, member B [Source:MGI Symbol;Acc:MGI:1914878]
ENSMUSG00000015749.12	Anp32e	108.661	99.4165	117.906	0.246074	0.088469	0.285218	7.68861	0.135425	acidic (leucine-rich) nuclear phosphoprotein 32 family, member E [Source:MGI Symbol;Acc:MGI:1913721]
ENSMUSG00000039062.15	Anpep	12.2184	13.1218	11.3149	-0.213742	0.508804	-0.14096	4.96475	0.669592	alanyl (membrane) aminopeptidase [Source:MGI Symbol;Acc:MGI:5000466]
ENSMUSG00000033420.12	Antxr1	19.3621	24.1537	14.5704	-0.729205	0.29446	-0.670538	6.02257	0.0859624	anthrax toxin receptor 1 [Source:MGI Symbol;Acc:MGI:1916788]
ENSMUSG00000029338.13	Antxr2	6.80162	6.35645	7.24678	0.189119	0.46263	0.263523	4.51746	0.353506	anthrax toxin receptor 2 [Source:MGI Symbol;Acc:MGI:1919164]
ENSMUSG00000024659.14	Anxa1	30.1425	30.0989	30.1862	0.004176	0.857927	0.0803072	5.06149	0.855312	annexin A1 [Source:MGI Symbol;Acc:MGI:96819]
ENSMUSG00000021866.15	Anxa11	10.4319	10.8164	10.0475	-0.106388	0.695052	-0.0479997	4.46046	0.865386	annexin A11 [Source:MGI Symbol;Acc:MGI:108481]
ENSMUSG00000032231.14	Anxa2	96.7277	97.2991	96.1563	-0.0170458	0.883084	0.0660995	6.41487	0.850476	annexin A2 [Source:MGI Symbol;Acc:MGI:88246]
ENSMUSG00000029484.12	Anxa3	22.4831	24.8785	20.0877	-0.308589	0.498142	-0.230272	4.57966	0.54552	annexin A3 [Source:MGI Symbol;Acc:MGI:1201378]
ENSMUSG00000029994.17	Anxa4	15.3754	15.2337	15.517	0.0265842	0.751331	0.064993	4.36412	0.794987	annexin A4 [Source:MGI Symbol;Acc:MGI:88030]
ENSMUSG00000027712.13	Anxa5	79.3878	69.8482	88.9275	0.348405	0.219001	0.425927	6.50735	0.107391	annexin A5 [Source:MGI Symbol;Acc:MGI:106008]
ENSMUSG00000018340.13	Anxa6	67.1708	66.1155	68.226	0.0453315	0.750604	0.116056	6.86059	0.546936	annexin A6 [Source:MGI Symbol;Acc:MGI:88255]
ENSMUSG00000021814.17	Anxa7	27.5881	27.9472	27.229	-0.0375585	0.890176	0.0108136	5.7481	0.958554	annexin A7 [Source:MGI Symbol;Acc:MGI:88031]
ENSMUSG00000021322.8	Aoah	1.40393	1.87976	0.928101	-1.0182	0.282906	-0.93001	1.3756	0.0908343	acyloxyacyl hydrolase [Source:MGI Symbol;Acc:MGI:1350928]
ENSMUSG00000078651.8	Aoc2	1.17009	1.29048	1.0497	-0.297935	0.263151	-0.0829574	1.61259	0.769452	amine oxidase, copper containing 2 (retina-specific) [Source:MGI Symbol;Acc:MGI:2668431]
ENSMUSG00000019326.14	Aoc3	3.7847	4.16453	3.40488	-0.290551	0.458429	-0.162479	3.461	0.794112	amine oxidase, copper containing 3 [Source:MGI Symbol;Acc:MGI:1306797]
ENSMUSG00000063558.4	Aox1	14.514	14.5245	14.5035	-0.00208815	0.912687	0.0269509	5.6184	0.910014	aldehyde oxidase 1 [Source:MGI Symbol;Acc:MGI:88035]
ENSMUSG00000064294.12	Aox3	13.0686	12.1355	14.0017	0.206374	0.679274	0.189751	5.31813	0.49742	aldehyde oxidase 3 [Source:MGI Symbol;Acc:MGI:1918974]
ENSMUSG00000074238.6	Ap1ar	9.48139	9.19756	9.76522	0.0864021	0.24351	0.124034	4.07735	0.503065	adaptor-related protein complex 1 associated regulatory protein [Source:MGI Symbol;Acc:MGI:2384822]
ENSMUSG00000009090.17	Ap1b1	101.048	91.2122	110.883	0.281743	0.29424	0.314548	8.06652	0.259466	adaptor protein complex AP-1, beta 1 subunit [Source:MGI Symbol;Acc:MGI:1096368]
ENSMUSG00000031731.16	Ap1g1	25.2008	25.5922	24.8093	-0.0448174	0.568282	-0.0154045	6.66945	0.927782	adaptor protein complex AP-1, gamma 1 subunit [Source:MGI Symbol;Acc:MGI:101919]
ENSMUSG00000040701.16	Ap1g2	1.27525	1.41893	1.13157	-0.326481	0.364743	-0.114445	1.61908	0.745399	adaptor protein complex AP-1, gamma 2 subunit [Source:MGI Symbol;Acc:MGI:1328307]
ENSMUSG00000003033.15	Ap1m1	20.0726	20.1381	20.0072	-0.0094101	0.982434	-0.0250682	4.90108	0.890137	adaptor-related protein complex AP-1, mu subunit 1 [Source:MGI Symbol;Acc:MGI:102776]
ENSMUSG00000004849.14	Ap1s1	11.7916	11.9161	11.667	-0.0304784	0.831611	0.0124416	3.25052	0.960007	adaptor protein complex AP-1, sigma 1 [Source:MGI Symbol;Acc:MGI:1098244]
ENSMUSG00000031367.15	Ap1s2	58.471	57.8028	59.1392	0.0329747	0.900801	0.0739578	6.89132	0.696399	adaptor-related protein complex 1, sigma 2 subunit [Source:MGI Symbol;Acc:MGI:1889383]
ENSMUSG00000060279.14	Ap2a1	22.8098	24.0987	21.5209	-0.163218	0.44742	-0.089037	5.71569	0.670099	adaptor-related protein complex 2, alpha 1 subunit [Source:MGI Symbol;Acc:MGI:101921]
ENSMUSG00000002957.11	Ap2a2	25.5928	26.1887	24.9968	-0.067201	0.436729	-0.0283067	6.30474	0.877078	adaptor-related protein complex 2, alpha 2 subunit [Source:MGI Symbol;Acc:MGI:101920]
ENSMUSG00000035152.14	Ap2b1	46.304	46.4071	46.2008	-0.00642615	0.983779	0.0405291	7.19427	0.827413	adaptor-related protein complex 2, beta 1 subunit [Source:MGI Symbol;Acc:MGI:1919020]
ENSMUSG00000022841.14	Ap2m1	141.01	135.954	146.067	0.103516	0.51898	0.137117	8.26814	0.534014	adaptor-related protein complex 2, mu 1 subunit [Source:MGI Symbol;Acc:MGI:1298405]
ENSMUSG00000008036.11	Ap2s1	87.2059	89.8389	84.5729	-0.0871444	0.646299	-0.0124347	5.26218	0.951196	adaptor-related protein complex 2, sigma 1 subunit [Source:MGI Symbol;Acc:MGI:2141861]
ENSMUSG00000021686.5	Ap3b1	20.7222	21.0479	20.3965	-0.045353	0.548335	-0.00744083	5.88014	0.963695	adaptor-related protein complex 3, beta 1 subunit [Source:MGI Symbol;Acc:MGI:1333879]
ENSMUSG00000062444.14	Ap3b2	63.6636	58.0323	69.2949	0.255893	0.34186	0.281059	7.41654	0.309385	adaptor-related protein complex 3, beta 2 subunit [Source:MGI Symbol;Acc:MGI:1100869]
ENSMUSG00000020198.8	Ap3d1	50.8693	49.868	51.8705	0.0567992	0.621046	0.0893389	7.45965	0.647102	adaptor-related protein complex 3, delta 1 subunit [Source:MGI Symbol;Acc:MGI:107734]
ENSMUSG00000021824.13	Ap3m1	14.4915	13.6993	15.2838	0.157899	0.368732	0.164892	5.39525	0.412238	adaptor-related protein complex 3, mu 1 subunit [Source:MGI Symbol;Acc:MGI:1929212]
ENSMUSG00000031539.6	Ap3m2	24.0047	21.1043	26.905	0.350337	0.111965	0.412083	5.70948	0.0706085	adaptor-related protein complex 3, mu 2 subunit [Source:MGI Symbol;Acc:MGI:1929214]
ENSMUSG00000024480.8	Ap3s1	40.6958	38.3638	43.0279	0.165526	0.296373	0.230823	5.2987	0.245264	adaptor-related protein complex 3, sigma 1 subunit [Source:MGI Symbol;Acc:MGI:1337062]
ENSMUSG00000063801.7	Ap3s2	9.76241	9.86931	9.65552	-0.031596	0.990195	0.0336413	5.22157	0.881547	adaptor-related protein complex 3, sigma 2 subunit [Source:MGI Symbol;Acc:MGI:1337060]
ENSMUSG00000032952.11	Ap4b1	11.8745	11.6983	12.0506	0.042803	0.68963	0.0983974	4.37794	0.630002	adaptor-related protein complex AP-4, beta 1 [Source:MGI Symbol;Acc:MGI:1337130]
ENSMUSG00000001998.15	Ap4e1	6.17029	6.53194	5.80864	-0.169311	0.175821	-0.187602	4.35689	0.318352	adaptor-related protein complex AP-4, epsilon 1 [Source:MGI Symbol;Acc:MGI:1336993]
ENSMUSG00000019518.10	Ap4m1	6.74699	7.29889	6.19509	-0.236552	0.16004	-0.225286	4.04005	0.256017	adaptor-related protein complex AP-4, mu 1 [Source:MGI Symbol;Acc:MGI:1337063]
ENSMUSG00000020955.9	Ap4s1	14.4878	14.6547	14.3208	-0.0332464	0.770536	-0.0440102	3.26016	0.842192	adaptor-related protein complex AP-4, sigma 1 [Source:MGI Symbol;Acc:MGI:1337065]
ENSMUSG00000049562.5	Ap5b1	2.50928	2.77688	2.24167	-0.308889	0.228395	-0.267876	2.38037	0.346289	adaptor-related protein complex 5, beta 1 subunit [Source:MGI Symbol;Acc:MGI:2685808]
ENSMUSG00000036291.6	Ap5m1	10.5951	10.4457	10.7445	0.0406813	0.667346	0.0957015	5.24775	0.578218	adaptor-related protein complex 5, mu 1 subunit [Source:MGI Symbol;Acc:MGI:1921635]
ENSMUSG00000068264.11	Ap5s1	5.53916	5.50174	5.57658	0.0194946	0.851332	0.00691831	2.50527	0.977637	adaptor-related protein 5 complex, sigma 1 subunit [Source:MGI Symbol;Acc:MGI:1916846]
ENSMUSG00000039623.13	Ap5z1	4.36744	4.55838	4.17649	-0.126232	0.442287	-0.132593	3.62968	0.570017	adaptor-related protein complex 5, zeta 1 subunit [Source:MGI Symbol;Acc:MGI:1924908]
ENSMUSG00000019979.12	Apaf1	4.59413	5.05936	4.1289	-0.293194	0.442943	-0.253011	4.32871	0.36798	apoptotic peptidase activating factor 1 [Source:MGI Symbol;Acc:MGI:1306796]
ENSMUSG00000024897.8	Apba1	1.7152	1.91762	1.51279	-0.342101	0.183057	-0.294577	3.01151	0.287483	amyloid beta (A4) precursor protein binding, family A, member 1 [Source:MGI Symbol;Acc:MGI:1860297]
ENSMUSG00000004931.11	Apba3	9.53607	9.00409	10.0681	0.161133	0.340767	0.142762	3.84868	0.517771	amyloid beta (A4) precursor protein-binding, family A, member 3 [Source:MGI Symbol;Acc:MGI:1888527]
ENSMUSG00000037032.16	Apbb1	75.404	70.1823	80.6257	0.200133	0.643428	0.262022	6.96305	0.379367	amyloid beta (A4) precursor protein-binding, family B, member 1 [Source:MGI Symbol;Acc:MGI:107765]
ENSMUSG00000026786.14	Apbb1ip	1.08015	1.23631	0.923984	-0.420105	0.3119	-0.326041	1.25372	0.343709	amyloid beta (A4) precursor protein-binding, family B, member 1 interacting protein [Source:MGI Symbol;Acc:MGI:1861354]
ENSMUSG00000029207.16	Apbb2	10.6785	12.1203	9.23674	-0.391974	0.252925	-0.35131	5.312	0.190604	amyloid beta (A4) precursor protein-binding, family B, member 2 [Source:MGI Symbol;Acc:MGI:108405]
ENSMUSG00000005871.14	Apc	19.5491	20.9842	18.1139	-0.212212	0.0917923	-0.157572	6.98954	0.37881	adenomatosis polyposis coli [Source:MGI Symbol;Acc:MGI:88039]
ENSMUSG00000020135.13	Apc2	1.22772	1.31408	1.14136	-0.203305	0.36046	-0.158884	2.90356	0.565641	adenomatosis polyposis coli 2 [Source:MGI Symbol;Acc:MGI:1346052]
ENSMUSG00000071847.12	Apcdd1	3.13072	3.51102	2.75042	-0.352235	0.383681	-0.319777	2.55491	0.318738	adenomatosis polyposis coli down-regulated 1 [Source:MGI Symbol;Acc:MGI:3513977]
ENSMUSG00000032590.14	Apeh	18.8085	18.2524	19.3647	0.0853411	0.583998	0.0714121	5.16089	0.725932	acylpeptide hydrolase [Source:MGI Symbol;Acc:MGI:88041]
ENSMUSG00000035960.14	Apex1	11.2481	11.2381	11.2581	0.00257228	0.982511	0.0432022	3.02868	0.859974	apurinic/apyrimidinic endonuclease 1 [Source:MGI Symbol;Acc:MGI:88042]
ENSMUSG00000025269.16	Apex2	17.5671	19.7349	15.3992	-0.357893	0.172588	-0.298215	5.34226	0.238763	apurinic/apyrimidinic endonuclease 2 [Source:MGI Symbol;Acc:MGI:1924872]
ENSMUSG00000015750.15	Aph1a	9.72765	9.72065	9.73465	0.00207484	0.946612	-0.0102426	4.614	0.957586	aph1 homolog A, gamma secretase subunit [Source:MGI Symbol;Acc:MGI:2385110]
ENSMUSG00000032375.15	Aph1b	7.95502	7.32182	8.58822	0.230157	0.0915997	0.323219	4.71394	0.0969981	aph1 homolog B, gamma secretase subunit [Source:MGI Symbol;Acc:MGI:3522097]
ENSMUSG00000053040.13	Aph1c	5.06691	4.85286	5.28095	0.121961	0.844557	0.0125006	4.14443	0.970549	aph1 homolog C, gamma secretase subunit [Source:MGI Symbol;Acc:MGI:1915568]
ENSMUSG00000027193.12	Api5	23.2998	22.017	24.5827	0.159029	0.13147	0.216375	5.98785	0.239086	apoptosis inhibitor 5 [Source:MGI Symbol;Acc:MGI:1888993]
ENSMUSG00000010911.12	Apip	14.6917	14.4408	14.9427	0.0492903	0.706163	0.0781554	3.05901	0.728746	APAF1 interacting protein [Source:MGI Symbol;Acc:MGI:1926788]
ENSMUSG00000073705.10	Apitd1	1.82023	1.5492	2.09126	0.432846	0.257618	0.609306	0.160442	0.14545	centromere protein S [Source:MGI Symbol;Acc:MGI:1917178]
ENSMUSG00000030051.10	Aplf	4.03325	3.76894	4.29756	0.189361	0.31053	0.210122	2.80608	0.380341	aprataxin and PNKP like factor [Source:MGI Symbol;Acc:MGI:1919353]
ENSMUSG00000006651.8	Aplp1	101.269	98.7993	103.739	0.0703811	0.617504	0.14676	7.28003	0.55349	amyloid beta (A4) precursor-like protein 1 [Source:MGI Symbol;Acc:MGI:88046]
ENSMUSG00000031996.17	Aplp2	236.452	231.531	241.374	0.0600634	0.593436	0.10896	9.14422	0.581634	amyloid beta (A4) precursor-like protein 2 [Source:MGI Symbol;Acc:MGI:88047]
ENSMUSG00000033096.7	Apmap	21.73	20.747	22.7131	0.130619	0.958397	0.198622	4.96257	0.551903	adipocyte plasma membrane associated protein [Source:MGI Symbol;Acc:MGI:1919131]
ENSMUSG00000028070.7	Apoa1bp	59.8381	57.6943	61.9818	0.103418	0.502977	0.14842	5.04821	0.486361	NAD(P)HX epimerase [Source:MGI Symbol;Acc:MGI:2180167]
ENSMUSG00000040613.14	Apobec1	5.04458	5.8405	4.24867	-0.459081	0.099007	-0.310714	3.18929	0.222374	apolipoprotein B mRNA editing enzyme, catalytic polypeptide 1 [Source:MGI Symbol;Acc:MGI:103298]
ENSMUSG00000040694.3	Apobec2	14.005	11.3698	16.6402	0.549464	0.202618	0.655523	3.33694	0.0540781	apolipoprotein B mRNA editing enzyme, catalytic polypeptide 2 [Source:MGI Symbol;Acc:MGI:1343178]
ENSMUSG00000009585.18	Apobec3	5.86081	7.58583	4.13578	-0.875148	0.180916	-0.777629	3.04347	0.0608249	apolipoprotein B mRNA editing enzyme, catalytic polypeptide 3 [Source:MGI Symbol;Acc:MGI:1933111]
ENSMUSG00000040564.14	Apoc1	18.04	9.06935	27.0106	1.57446	0.0814935	1.66235	1.75021	0.00383421	apolipoprotein C-I [Source:MGI Symbol;Acc:MGI:88053]
ENSMUSG00000022548.14	Apod	134.064	98.5439	169.584	0.783164	0.0619744	0.857069	6.67515	0.00375595	apolipoprotein D [Source:MGI Symbol;Acc:MGI:88056]
ENSMUSG00000002985.16	Apoe	1109.67	1066.78	1152.55	0.111572	0.27597	0.173643	9.59577	0.336789	apolipoprotein E [Source:MGI Symbol;Acc:MGI:88057]
ENSMUSG00000091694.9	Apol11b	2.97792	3.69997	2.25586	-0.713837	0.867643	-0.566299	2.02695	0.55721	apolipoprotein L 11b [Source:MGI Symbol;Acc:MGI:3036248]
ENSMUSG00000090698.2	Apold1	3.79609	2.01955	5.57263	1.46433	0.326303	1.36226	3.27293	0.042813	apolipoprotein L domain containing 1 [Source:MGI Symbol;Acc:MGI:2685921]
ENSMUSG00000079508.8	Apoo	42.3129	39.9553	44.6704	0.160933	0.725684	0.199823	4.82374	0.46896	apolipoprotein O [Source:MGI Symbol;Acc:MGI:1915566]
ENSMUSG00000025525.12	Apool	11.7793	10.6655	12.8932	0.273666	0.169186	0.312931	3.33415	0.202752	apolipoprotein O-like [Source:MGI Symbol;Acc:MGI:1915367]
ENSMUSG00000037787.14	Apopt1	20.1772	19.7692	20.5852	0.0583584	0.654771	0.000920988	4.03909	0.996368	apoptogenic, mitochondrial 1 [Source:MGI Symbol;Acc:MGI:1915270]
ENSMUSG00000022892.11	App	314.777	322.054	307.499	-0.0667208	0.481139	-0.00387011	9.39495	0.982724	amyloid beta (A4) precursor protein [Source:MGI Symbol;Acc:MGI:88059]
ENSMUSG00000018481.9	Appbp2	12.91	12.6469	13.1732	0.0588222	0.399245	0.112224	5.84508	0.503967	amyloid beta precursor protein (cytoplasmic tail) binding protein 2 [Source:MGI Symbol;Acc:MGI:1914134]
ENSMUSG00000040760.11	Appl1	15.0394	14.6494	15.4295	0.0748497	0.484859	0.141351	6.35625	0.413679	adaptor protein, phosphotyrosine interaction, PH domain and leucine zipper containing 1 [Source:MGI Symbol;Acc:MGI:1920243]
ENSMUSG00000020263.14	Appl2	25.7375	27.7032	23.7718	-0.2208	0.259311	-0.182735	5.85804	0.354347	adaptor protein, phosphotyrosine interaction, PH domain and leucine zipper containing 2 [Source:MGI Symbol;Acc:MGI:2384914]
ENSMUSG00000006589.8	Aprt	23.6837	24.195	23.1723	-0.0623046	0.499339	-0.0297811	3.41945	0.885243	adenine phosphoribosyl transferase [Source:MGI Symbol;Acc:MGI:88061]
ENSMUSG00000028411.15	Aptx	5.05612	5.48888	4.62336	-0.24757	0.00346047	-0.156509	4.23261	0.376156	aprataxin [Source:MGI Symbol;Acc:MGI:1913658]
ENSMUSG00000004655.5	Aqp1	44.4187	48.3049	40.5324	-0.253093	0.57284	-0.190847	6.15333	0.643917	aquaporin 1 [Source:MGI Symbol;Acc:MGI:103201]
ENSMUSG00000042797.9	Aqp11	1.41765	1.41854	1.41676	-0.00181144	0.937143	0.0871238	1.79069	0.746507	aquaporin 11 [Source:MGI Symbol;Acc:MGI:1913583]
ENSMUSG00000024411.9	Aqp4	14.6253	12.3308	16.9198	0.456443	0.157555	0.517269	5.57812	0.0494006	aquaporin 4 [Source:MGI Symbol;Acc:MGI:107387]
ENSMUSG00000040383.16	Aqr	16.3971	16.1864	16.6079	0.0370853	0.743432	0.0847632	5.8282	0.632502	aquarius [Source:MGI Symbol;Acc:MGI:1276102]
ENSMUSG00000001127.12	Araf	92.7457	93.4058	92.0856	-0.0205373	0.936319	0.00743376	6.97615	0.97067	Araf proto-oncogene, serine/threonine kinase [Source:MGI Symbol;Acc:MGI:88065]
ENSMUSG00000032812.18	Arap1	17.7495	19.1482	16.3508	-0.227842	0.220331	-0.217076	5.82677	0.278796	ArfGAP with RhoGAP domain, ankyrin repeat and PH domain 1 [Source:MGI Symbol;Acc:MGI:1916960]
ENSMUSG00000037999.13	Arap2	7.24324	5.43135	9.05514	0.737426	0.00176491	0.767981	5.32202	9.79963e-05	ArfGAP with RhoGAP domain, ankyrin repeat and PH domain 2 [Source:MGI Symbol;Acc:MGI:2684416]
ENSMUSG00000024451.8	Arap3	3.55429	4.38476	2.72381	-0.686876	0.459066	-0.622041	3.87985	0.165789	ArfGAP with RhoGAP domain, ankyrin repeat and PH domain 3 [Source:MGI Symbol;Acc:MGI:2147274]
ENSMUSG00000032096.16	Arcn1	46.5912	45.3881	47.7944	0.0745275	0.186579	0.133524	6.964	0.429951	archain 1 [Source:MGI Symbol;Acc:MGI:2387591]
ENSMUSG00000042350.13	Arel1	12.7131	12.7304	12.6959	-0.00391792	0.970255	0.0519164	5.56154	0.751451	apoptosis resistant E3 ubiquitin protein ligase 1 [Source:MGI Symbol;Acc:MGI:1915747]
ENSMUSG00000048076.14	Arf1	117.239	115.394	119.084	0.0454145	0.670662	0.0961392	6.99986	0.604434	ADP-ribosylation factor 1 [Source:MGI Symbol;Acc:MGI:99431]
ENSMUSG00000062421.13	Arf2	30.0896	29.1486	31.0306	0.0902637	0.527533	0.144214	5.38724	0.486292	ADP-ribosylation factor 2 [Source:MGI Symbol;Acc:MGI:99595]
ENSMUSG00000051853.10	Arf3	44.3053	40.8874	47.7231	0.223033	0.252591	0.286735	6.99849	0.20383	ADP-ribosylation factor 3 [Source:MGI Symbol;Acc:MGI:99432]
ENSMUSG00000021877.12	Arf4	58.1843	56.2637	60.1049	0.0952782	0.515464	0.174676	5.983	0.393097	ADP-ribosylation factor 4 [Source:MGI Symbol;Acc:MGI:99433]
ENSMUSG00000020440.13	Arf5	46.5973	50.3779	42.8167	-0.234617	0.299771	-0.135789	4.77627	0.547097	ADP-ribosylation factor 5 [Source:MGI Symbol;Acc:MGI:99434]
ENSMUSG00000044147.8	Arf6	21.4433	21.6969	21.1897	-0.0341258	0.794855	0.035657	4.4091	0.884701	ADP-ribosylation factor 6 [Source:MGI Symbol;Acc:MGI:99435]
ENSMUSG00000027575.19	Arfgap1	20.5319	23.2882	17.7755	-0.389713	0.0192067	-0.398272	5.19227	0.0298758	ADP-ribosylation factor GTPase activating protein 1 [Source:MGI Symbol;Acc:MGI:2183559]
ENSMUSG00000027255.14	Arfgap2	28.2624	28.3096	28.2152	-0.00481496	0.965477	0.0337574	5.85335	0.847221	ADP-ribosylation factor GTPase activating protein 2 [Source:MGI Symbol;Acc:MGI:1924288]
ENSMUSG00000054277.8	Arfgap3	8.13473	8.04935	8.22012	0.0302872	0.744536	0.0216466	3.95946	0.930533	ADP-ribosylation factor GTPase activating protein 3 [Source:MGI Symbol;Acc:MGI:1913501]
ENSMUSG00000067851.11	Arfgef1	22.4256	22.4146	22.4366	0.00141692	0.962898	0.0258334	6.78141	0.89008	ADP-ribosylation factor guanine nucleotide-exchange factor 1(brefeldin A-inhibited) [Source:MGI Symbol;Acc:MGI:2442988]
ENSMUSG00000074582.10	Arfgef2	21.8977	21.9827	21.8127	-0.0112002	0.863638	0.0268908	7.0437	0.887711	ADP-ribosylation factor guanine nucleotide-exchange factor 2 (brefeldin A-inhibited) [Source:MGI Symbol;Acc:MGI:2139354]
ENSMUSG00000019852.7	Arfgef3	12.5695	12.2961	12.8429	0.0627631	0.626781	0.0613394	6.92769	0.848583	ARFGEF family member 3 [Source:MGI Symbol;Acc:MGI:106387]
ENSMUSG00000074513.9	Arfip1	20.5159	19.8066	21.2252	0.0998022	0.357977	0.123748	4.98346	0.511343	ADP-ribosylation factor interacting protein 1 [Source:MGI Symbol;Acc:MGI:1277120]
ENSMUSG00000030881.15	Arfip2	26.0239	27.4145	24.6334	-0.154328	0.237394	-0.16563	5.43435	0.376972	ADP-ribosylation factor interacting protein 2 [Source:MGI Symbol;Acc:MGI:1924182]
ENSMUSG00000038671.15	Arfrp1	13.8175	14.3862	13.2489	-0.118811	0.373247	-0.117991	4.20408	0.528665	ADP-ribosylation factor related protein 1 [Source:MGI Symbol;Acc:MGI:1923938]
ENSMUSG00000040459.11	Arglu1	20.6244	22.1722	19.0767	-0.216946	0.171082	-0.244961	5.82467	0.180464	arginine and glutamate rich 1 [Source:MGI Symbol;Acc:MGI:2442985]
ENSMUSG00000027247.16	Arhgap1	22.3333	21.8237	22.8429	0.0658518	0.624949	0.0881861	5.47619	0.640557	Rho GTPase activating protein 1 [Source:MGI Symbol;Acc:MGI:2445003]
ENSMUSG00000037148.8	Arhgap10	16.1638	16.5596	15.7679	-0.0706795	0.520445	-0.066016	4.93925	0.712618	Rho GTPase activating protein 10 [Source:MGI Symbol;Acc:MGI:1925764]
ENSMUSG00000041219.14	Arhgap11a	3.33629	2.38103	4.29155	0.849916	0.0322207	0.891657	3.36303	0.00400506	Rho GTPase activating protein 11A [Source:MGI Symbol;Acc:MGI:2444300]
ENSMUSG00000041225.16	Arhgap12	27.0015	26.74	27.2629	0.0279382	0.786677	0.0325085	6.31797	0.856263	Rho GTPase activating protein 12 [Source:MGI Symbol;Acc:MGI:1922665]
ENSMUSG00000049744.15	Arhgap15	3.17704	3.69738	2.65671	-0.476863	0.67565	-0.481236	2.3231	0.283802	Rho GTPase activating protein 15 [Source:MGI Symbol;Acc:MGI:1923367]
ENSMUSG00000030766.15	Arhgap17	8.33223	9.37826	7.2862	-0.364155	0.0540855	-0.311683	4.4769	0.111946	Rho GTPase activating protein 17 [Source:MGI Symbol;Acc:MGI:1917747]
ENSMUSG00000039031.16	Arhgap18	8.67883	8.57448	8.78319	0.034695	0.806755	0.0685431	4.36067	0.817188	Rho GTPase activating protein 18 [Source:MGI Symbol;Acc:MGI:1921160]
ENSMUSG00000025154.14	Arhgap19	3.08189	3.48456	2.67922	-0.379163	0.379943	-0.374414	3.50079	0.222215	Rho GTPase activating protein 19 [Source:MGI Symbol;Acc:MGI:1918335]
ENSMUSG00000053199.13	Arhgap20	4.13628	4.31813	3.95443	-0.126939	0.763446	-0.0599598	4.27195	0.865563	Rho GTPase activating protein 20 [Source:MGI Symbol;Acc:MGI:2445175]
ENSMUSG00000036591.15	Arhgap21	10.8397	10.8173	10.8621	0.00597126	0.997279	0.033679	5.72541	0.866424	Rho GTPase activating protein 21 [Source:MGI Symbol;Acc:MGI:1918685]
ENSMUSG00000049807.16	Arhgap23	3.47547	3.81198	3.13896	-0.280252	0.682013	-0.225557	3.84983	0.522085	Rho GTPase activating protein 23 [Source:MGI Symbol;Acc:MGI:3697726]
ENSMUSG00000057315.14	Arhgap24	14.3855	14.5208	14.2502	-0.0271363	0.871719	0.0337375	4.65433	0.901762	Rho GTPase activating protein 24 [Source:MGI Symbol;Acc:MGI:1922647]
ENSMUSG00000030047.14	Arhgap25	1.67592	2.14213	1.20971	-0.824384	0.211224	-0.658885	1.94097	0.13335	Rho GTPase activating protein 25 [Source:MGI Symbol;Acc:MGI:2443687]
ENSMUSG00000034255.17	Arhgap27	2.32852	2.72038	1.93667	-0.490227	0.456608	-0.415662	2.41868	0.306438	Rho GTPase activating protein 27 [Source:MGI Symbol;Acc:MGI:1916903]
ENSMUSG00000024043.13	Arhgap28	1.95217	2.5161	1.38824	-0.857933	0.0222272	-0.797551	2.69359	0.0145336	Rho GTPase activating protein 28 [Source:MGI Symbol;Acc:MGI:2147003]
ENSMUSG00000039831.16	Arhgap29	19.4642	19.279	19.6493	0.0274514	0.918555	0.0762218	6.30926	0.784436	Rho GTPase activating protein 29 [Source:MGI Symbol;Acc:MGI:2443818]
ENSMUSG00000048865.16	Arhgap30	2.57059	2.94375	2.19743	-0.421839	0.704694	-0.403752	3.00541	0.330953	Rho GTPase activating protein 30 [Source:MGI Symbol;Acc:MGI:2684948]
ENSMUSG00000022799.4	Arhgap31	12.0179	13.4115	10.6244	-0.33609	0.353713	-0.292113	5.98218	0.34175	Rho GTPase activating protein 31 [Source:MGI Symbol;Acc:MGI:1333857]
ENSMUSG00000041444.14	Arhgap32	12.5952	12.883	12.3075	-0.065937	0.870562	-0.0195781	6.50863	0.930749	Rho GTPase activating protein 32 [Source:MGI Symbol;Acc:MGI:2450166]
ENSMUSG00000036882.7	Arhgap33	1.41112	1.52813	1.29412	-0.239794	0.314465	-0.199618	2.24633	0.499979	Rho GTPase activating protein 33 [Source:MGI Symbol;Acc:MGI:2673998]
ENSMUSG00000058230.12	Arhgap35	37.612	38.1273	37.0968	-0.0395306	0.750534	0.0168761	7.47384	0.927206	Rho GTPase activating protein 35 [Source:MGI Symbol;Acc:MGI:1929494]
ENSMUSG00000033697.15	Arhgap39	5.90915	5.85953	5.95876	0.0242266	0.981936	0.0723142	4.22444	0.784745	Rho GTPase activating protein 39 [Source:MGI Symbol;Acc:MGI:107858]
ENSMUSG00000031389.17	Arhgap4	2.77368	3.23066	2.3167	-0.479756	0.186432	-0.314356	2.95712	0.278335	Rho GTPase activating protein 4 [Source:MGI Symbol;Acc:MGI:2159577]
ENSMUSG00000050730.17	Arhgap42	6.17883	6.28665	6.07102	-0.0503519	0.766709	-0.0327302	4.77726	0.895817	Rho GTPase activating protein 42 [Source:MGI Symbol;Acc:MGI:1918794]
ENSMUSG00000033389.16	Arhgap44	3.83057	3.94546	3.71568	-0.0865682	0.703811	-0.0650659	3.36305	0.791666	Rho GTPase activating protein 44 [Source:MGI Symbol;Acc:MGI:2144423]
ENSMUSG00000035697.14	Arhgap45	5.36027	6.47873	4.24182	-0.611027	0.522325	-0.574168	3.95167	0.175867	Rho GTPase activating protein 45 [Source:MGI Symbol;Acc:MGI:1917969]
ENSMUSG00000035133.9	Arhgap5	72.0543	61.0284	83.0801	0.445022	0.0110281	0.505497	7.91119	0.00957858	Rho GTPase activating protein 5 [Source:MGI Symbol;Acc:MGI:1332637]
ENSMUSG00000031355.16	Arhgap6	2.50331	2.13309	2.87353	0.429875	0.0365572	0.389796	2.78443	0.125358	Rho GTPase activating protein 6 [Source:MGI Symbol;Acc:MGI:1196332]
ENSMUSG00000040345.10	Arhgap9	1.75973	2.28729	1.23218	-0.89243	0.178426	-0.753408	1.38429	0.0977361	Rho GTPase activating protein 9 [Source:MGI Symbol;Acc:MGI:2143764]
ENSMUSG00000025132.13	Arhgdia	51.3942	53.1851	49.6034	-0.100581	0.352711	-0.0291301	5.89426	0.869485	Rho GDP dissociation inhibitor (GDI) alpha [Source:MGI Symbol;Acc:MGI:2178103]
ENSMUSG00000030220.13	Arhgdib	22.9566	26.9222	18.991	-0.503486	0.370784	-0.405552	3.99695	0.296267	Rho, GDP dissociation inhibitor (GDI) beta [Source:MGI Symbol;Acc:MGI:101940]
ENSMUSG00000073433.10	Arhgdig	10.0841	8.04127	12.1269	0.592716	0.124427	0.626451	2.6664	0.158681	Rho GDP dissociation inhibitor (GDI) gamma [Source:MGI Symbol;Acc:MGI:108430]
ENSMUSG00000040940.18	Arhgef1	13.9782	17.0736	10.8828	-0.649712	0.0758017	-0.598647	5.09457	0.0218592	Rho guanine nucleotide exchange factor (GEF) 1 [Source:MGI Symbol;Acc:MGI:1353510]
ENSMUSG00000071176.10	Arhgef10	5.89874	6.62977	5.16771	-0.359432	0.302727	-0.320029	4.48813	0.259643	Rho guanine nucleotide exchange factor (GEF) 10 [Source:MGI Symbol;Acc:MGI:2444453]
ENSMUSG00000040964.16	Arhgef10l	5.62104	6.36003	4.88206	-0.381545	0.00481805	-0.380805	4.20144	0.057959	Rho guanine nucleotide exchange factor (GEF) 10-like [Source:MGI Symbol;Acc:MGI:1920004]
ENSMUSG00000041977.18	Arhgef11	14.083	14.9811	13.1848	-0.184273	0.0864828	-0.17634	6.12897	0.294376	Rho guanine nucleotide exchange factor (GEF) 11 [Source:MGI Symbol;Acc:MGI:2441869]
ENSMUSG00000059495.14	Arhgef12	36.2311	36.1076	36.3546	0.00983838	0.977933	0.0571868	8.12131	0.751445	Rho guanine nucleotide exchange factor (GEF) 12 [Source:MGI Symbol;Acc:MGI:1916882]
ENSMUSG00000052921.13	Arhgef15	4.26386	3.01072	5.517	0.873778	0.0568391	0.854214	3.68435	0.00934008	Rho guanine nucleotide exchange factor (GEF) 15 [Source:MGI Symbol;Acc:MGI:3045246]
ENSMUSG00000029032.12	Arhgef16	1.52536	1.38721	1.66352	0.262053	0.962739	0.321853	1.56082	0.466909	Rho guanine nucleotide exchange factor (GEF) 16 [Source:MGI Symbol;Acc:MGI:2446219]
ENSMUSG00000032875.8	Arhgef17	17.8253	17.6805	17.9702	0.0234475	0.992766	0.0571057	6.3652	0.789512	Rho guanine nucleotide exchange factor (GEF) 17 [Source:MGI Symbol;Acc:MGI:2673002]
ENSMUSG00000004568.12	Arhgef18	18.6478	17.5249	19.7707	0.173956	0.1605	0.198674	6.06942	0.266462	rho/rac guanine nucleotide exchange factor (GEF) 18 [Source:MGI Symbol;Acc:MGI:2142567]
ENSMUSG00000028919.11	Arhgef19	2.6106	3.38015	1.84104	-0.876566	0.067348	-0.757333	2.75628	0.0452644	Rho guanine nucleotide exchange factor (GEF) 19 [Source:MGI Symbol;Acc:MGI:1925912]
ENSMUSG00000028059.15	Arhgef2	14.0866	15.3074	12.8658	-0.250686	0.106513	-0.248251	5.48959	0.184759	rho/rac guanine nucleotide exchange factor (GEF) 2 [Source:MGI Symbol;Acc:MGI:103264]
ENSMUSG00000019467.15	Arhgef25	18.6468	20.7428	16.5509	-0.325703	0.220172	-0.26219	5.00697	0.242856	Rho guanine nucleotide exchange factor (GEF) 25 [Source:MGI Symbol;Acc:MGI:1277173]
ENSMUSG00000021662.10	Arhgef28	6.98906	7.02226	6.95586	-0.0137075	0.914198	0.032076	4.80127	0.867401	Rho guanine nucleotide exchange factor (GEF) 28 [Source:MGI Symbol;Acc:MGI:1346016]
ENSMUSG00000021895.10	Arhgef3	10.1767	10.3377	10.0156	-0.0456656	0.716039	-0.0307927	4.52932	0.920451	Rho guanine nucleotide exchange factor (GEF) 3 [Source:MGI Symbol;Acc:MGI:1918954]
ENSMUSG00000054901.7	Arhgef33	6.73374	6.56786	6.89963	0.0710967	0.837485	0.032688	3.744	0.918978	Rho guanine nucleotide exchange factor (GEF) 33 [Source:MGI Symbol;Acc:MGI:2685787]
ENSMUSG00000037509.20	Arhgef4	4.68255	5.27337	4.09174	-0.366011	0.193724	-0.328806	3.6913	0.240241	Rho guanine nucleotide exchange factor (GEF) 4 [Source:MGI Symbol;Acc:MGI:2442507]
ENSMUSG00000004562.16	Arhgef40	8.30247	9.53748	7.06747	-0.432413	0.227695	-0.387111	4.86359	0.161042	Rho guanine nucleotide exchange factor (GEF) 40 [Source:MGI Symbol;Acc:MGI:2685515]
ENSMUSG00000033542.13	Arhgef5	10.9982	10.3386	11.6578	0.173253	0.311436	0.20938	5.35025	0.289713	Rho guanine nucleotide exchange factor (GEF) 5 [Source:MGI Symbol;Acc:MGI:1858952]
ENSMUSG00000031133.12	Arhgef6	7.04907	7.48114	6.617	-0.177082	0.759135	-0.134841	4.42064	0.670662	Rac/Cdc42 guanine nucleotide exchange factor (GEF) 6 [Source:MGI Symbol;Acc:MGI:1920591]
ENSMUSG00000031511.15	Arhgef7	11.8065	13.3136	10.2993	-0.370348	0.000180579	-0.343788	5.2803	0.0345559	Rho guanine nucleotide exchange factor (GEF7) [Source:MGI Symbol;Acc:MGI:1860493]
ENSMUSG00000025656.17	Arhgef9	12.9307	12.4009	13.4605	0.118298	0.388288	0.167571	5.24672	0.39296	CDC42 guanine nucleotide exchange factor (GEF) 9 [Source:MGI Symbol;Acc:MGI:2442233]
ENSMUSG00000007880.16	Arid1a	12.9198	14.3147	11.5248	-0.312755	0.109076	-0.288333	6.13508	0.147778	AT rich interactive domain 1A (SWI-like) [Source:MGI Symbol;Acc:MGI:1935147]
ENSMUSG00000069729.13	Arid1b	9.35609	9.78046	8.93172	-0.130964	0.166559	-0.0978264	5.6992	0.558845	AT rich interactive domain 1B (SWI-like) [Source:MGI Symbol;Acc:MGI:1926129]
ENSMUSG00000033237.18	Arid2	13.8712	14.4416	13.3009	-0.118709	0.08149	-0.11591	6.08767	0.485227	AT rich interactive domain 2 (ARID, RFX-like) [Source:MGI Symbol;Acc:MGI:1924294]
ENSMUSG00000019564.12	Arid3a	1.86904	2.06566	1.67243	-0.304661	0.165938	-0.266576	2.79216	0.31817	AT rich interactive domain 3A (BRIGHT-like) [Source:MGI Symbol;Acc:MGI:1328360]
ENSMUSG00000004661.15	Arid3b	9.42315	9.65538	9.19092	-0.0711238	0.723985	-0.0371344	4.27759	0.888444	AT rich interactive domain 3B (BRIGHT-like) [Source:MGI Symbol;Acc:MGI:1930768]
ENSMUSG00000048118.17	Arid4a	12.2031	12.4823	11.9239	-0.0660217	0.684182	-0.0492163	5.44298	0.793789	AT rich interactive domain 4A (RBP1-like) [Source:MGI Symbol;Acc:MGI:2444354]
ENSMUSG00000039219.18	Arid4b	19.4956	19.638	19.3532	-0.0210741	0.890829	0.0169374	6.24329	0.920699	AT rich interactive domain 4B (RBP1-like) [Source:MGI Symbol;Acc:MGI:2137512]
ENSMUSG00000037447.16	Arid5a	2.76229	2.3476	3.17698	0.436474	0.435449	0.549604	2.84693	0.224504	AT rich interactive domain 5A (MRF1-like) [Source:MGI Symbol;Acc:MGI:2443039]
ENSMUSG00000019947.10	Arid5b	6.43404	6.25091	6.61716	0.0821448	0.818876	0.12773	4.79625	0.680976	AT rich interactive domain 5B (MRF1-like) [Source:MGI Symbol;Acc:MGI:2175912]
ENSMUSG00000025234.11	Arih1	29.832	28.3536	31.3103	0.143108	0.13608	0.178574	6.59469	0.300973	ariadne RBR E3 ubiquitin protein ligase 1 [Source:MGI Symbol;Acc:MGI:1344363]
ENSMUSG00000064145.12	Arih2	14.4947	14.0979	14.8914	0.0789892	0.462424	0.150251	5.47603	0.404884	ariadne RBR E3 ubiquitin protein ligase 2 [Source:MGI Symbol;Acc:MGI:1344361]
ENSMUSG00000060904.14	Arl1	47.6562	43.7459	51.5665	0.237287	0.0506266	0.305188	6.07866	0.098307	ADP-ribosylation factor-like 1 [Source:MGI Symbol;Acc:MGI:99436]
ENSMUSG00000025870.10	Arl10	5.50195	5.49336	5.51053	0.0045029	0.957766	-0.0992615	2.13755	0.703171	ADP-ribosylation factor-like 10 [Source:MGI Symbol;Acc:MGI:1930788]
ENSMUSG00000022911.10	Arl13b	5.66887	5.68575	5.65198	-0.00859367	0.877201	0.0680304	3.91019	0.777528	ADP-ribosylation factor-like 13B [Source:MGI Symbol;Acc:MGI:1915396]
ENSMUSG00000027122.15	Arl14ep	16.4324	16.6782	16.1866	-0.0431702	0.328422	0.0315428	4.86168	0.852136	ADP-ribosylation factor-like 14 effector protein [Source:MGI Symbol;Acc:MGI:1926020]
ENSMUSG00000042348.10	Arl15	6.94602	7.69622	6.19583	-0.312854	0.177697	-0.267895	3.5729	0.240134	ADP-ribosylation factor-like 15 [Source:MGI Symbol;Acc:MGI:2442308]
ENSMUSG00000057594.12	Arl16	9.49466	9.56429	9.42503	-0.0211607	0.865725	-0.0409849	2.65461	0.884174	ADP-ribosylation factor-like 16 [Source:MGI Symbol;Acc:MGI:1917567]
ENSMUSG00000024944.5	Arl2	37.006	33.6191	40.3929	0.264818	0.257094	0.30197	4.6517	0.2198	ADP-ribosylation factor-like 2 [Source:MGI Symbol;Acc:MGI:1928393]
ENSMUSG00000031776.17	Arl2bp	27.3123	26.3224	28.3021	0.104618	0.116976	0.173304	5.09199	0.305833	ADP-ribosylation factor-like 2 binding protein [Source:MGI Symbol;Acc:MGI:1349429]
ENSMUSG00000025035.8	Arl3	72.2301	69.4123	75.048	0.112623	0.297742	0.164454	5.06584	0.361118	ADP-ribosylation factor-like 3 [Source:MGI Symbol;Acc:MGI:1929699]
ENSMUSG00000047446.18	Arl4a	40.4556	35.3946	45.5166	0.362864	0.527698	0.418173	5.78906	0.224275	ADP-ribosylation factor-like 4A [Source:MGI Symbol;Acc:MGI:99437]
ENSMUSG00000049866.12	Arl4c	3.02633	3.75218	2.30049	-0.705786	0.096173	-0.624665	3.02472	0.0388174	ADP-ribosylation factor-like 4C [Source:MGI Symbol;Acc:MGI:2445172]
ENSMUSG00000034936.2	Arl4d	18.4236	15.8262	21.0209	0.409506	0.231884	0.484234	3.90307	0.120276	ADP-ribosylation factor-like 4D [Source:MGI Symbol;Acc:MGI:1933155]
ENSMUSG00000036093.7	Arl5a	17.5324	17.4792	17.5855	0.00874514	0.929792	0.042165	6.27298	0.814277	ADP-ribosylation factor-like 5A [Source:MGI Symbol;Acc:MGI:1922673]
ENSMUSG00000017418.13	Arl5b	6.41019	5.39017	7.4302	0.463071	0.26	0.521751	4.91781	0.0869829	ADP-ribosylation factor-like 5B [Source:MGI Symbol;Acc:MGI:1923119]
ENSMUSG00000038352.15	Arl5c	1.12812	1.42778	0.82845	-0.785286	0.280797	-0.236355	0.974541	0.519938	ADP-ribosylation factor-like 5C [Source:MGI Symbol;Acc:MGI:3028577]
ENSMUSG00000022722.18	Arl6	18.9218	17.0149	20.8287	0.291773	0.0928428	0.310805	4.12	0.134891	ADP-ribosylation factor-like 6 [Source:MGI Symbol;Acc:MGI:1927136]
ENSMUSG00000030654.9	Arl6ip1	254.841	272.659	237.023	-0.202069	0.417366	-0.143036	8.40617	0.571759	ADP-ribosylation factor-like 6 interacting protein 1 [Source:MGI Symbol;Acc:MGI:1858943]
ENSMUSG00000029404.15	Arl6ip4	20.9792	20.9037	21.0546	0.0103737	0.919927	0.00167243	3.95561	0.993466	ADP-ribosylation factor-like 6 interacting protein 4 [Source:MGI Symbol;Acc:MGI:1929500]
ENSMUSG00000035199.6	Arl6ip5	69.7587	64.4765	75.0409	0.218904	0.191888	0.280701	5.86057	0.168993	ADP-ribosylation factor-like 6 interacting protein 5 [Source:MGI Symbol;Acc:MGI:1929501]
ENSMUSG00000026960.6	Arl6ip6	4.89264	4.57284	5.21243	0.188868	0.349273	0.158021	3.09998	0.531918	ADP-ribosylation factor-like 6 interacting protein 6 [Source:MGI Symbol;Acc:MGI:1929507]
ENSMUSG00000026426.10	Arl8a	12.9304	13.3849	12.4759	-0.101471	0.258588	-0.139075	3.83641	0.486632	ADP-ribosylation factor-like 8A [Source:MGI Symbol;Acc:MGI:1915974]
ENSMUSG00000030105.8	Arl8b	47.6051	38.5125	56.6977	0.557964	0.0111956	0.545919	6.42741	0.00561593	ADP-ribosylation factor-like 8B [Source:MGI Symbol;Acc:MGI:1914416]
ENSMUSG00000027599.9	Armc1	13.1243	12.9957	13.253	0.0282901	0.827842	0.0808911	5.01646	0.656405	armadillo repeat containing 1 [Source:MGI Symbol;Acc:MGI:1921502]
ENSMUSG00000038525.16	Armc10	11.8029	11.4907	12.1151	0.0763424	0.470382	0.135264	4.19414	0.481153	armadillo repeat containing 10 [Source:MGI Symbol;Acc:MGI:1914461]
ENSMUSG00000071324.11	Armc2	2.99103	2.88945	3.0926	0.0980289	0.967944	0.0159609	3.4341	0.959546	armadillo repeat containing 2 [Source:MGI Symbol;Acc:MGI:1916449]
ENSMUSG00000037683.14	Armc3	1.62749	1.16274	2.09223	0.847516	0.850795	0.851272	1.82292	0.233659	armadillo repeat containing 3 [Source:MGI Symbol;Acc:MGI:1918132]
ENSMUSG00000042178.6	Armc5	5.04431	5.29272	4.79589	-0.14221	0.479371	-0.103604	3.64914	0.640339	armadillo repeat containing 5 [Source:MGI Symbol;Acc:MGI:2384586]
ENSMUSG00000002343.11	Armc6	6.15874	5.55454	6.76295	0.283985	0.299514	0.379711	3.31068	0.24479	armadillo repeat containing 6 [Source:MGI Symbol;Acc:MGI:1924063]
ENSMUSG00000057219.11	Armc7	2.44692	2.29619	2.59765	0.177965	0.26896	0.186873	1.82674	0.489393	armadillo repeat containing 7 [Source:MGI Symbol;Acc:MGI:2679719]
ENSMUSG00000032468.11	Armc8	17.3313	16.6441	18.0185	0.11447	0.356452	0.147403	5.42879	0.40454	armadillo repeat containing 8 [Source:MGI Symbol;Acc:MGI:1921375]
ENSMUSG00000062590.13	Armc9	15.2656	15.5248	15.0064	-0.0489992	0.714849	-0.0386813	4.95139	0.832746	armadillo repeat containing 9 [Source:MGI Symbol;Acc:MGI:1926045]
ENSMUSG00000033460.14	Armcx1	20.508	21.2871	19.7289	-0.109664	0.516748	-0.0686368	4.8631	0.753006	armadillo repeat containing, X-linked 1 [Source:MGI Symbol;Acc:MGI:1925498]
ENSMUSG00000033436.13	Armcx2	27.5943	29.6214	25.5673	-0.212342	0.0260808	-0.150528	5.82784	0.37457	armadillo repeat containing, X-linked 2 [Source:MGI Symbol;Acc:MGI:1914666]
ENSMUSG00000049047.11	Armcx3	13.4131	14.4604	12.3658	-0.225758	0.099863	-0.112966	5.75811	0.541835	armadillo repeat containing, X-linked 3 [Source:MGI Symbol;Acc:MGI:1918953]
ENSMUSG00000049804.9	Armcx4	5.27464	7.01742	3.53187	-0.990509	0.00201818	-0.93663	4.77954	1.57639e-05	armadillo repeat containing, X-linked 4 [Source:MGI Symbol;Acc:MGI:2147887]
ENSMUSG00000072969.2	Armcx5	6.7459	6.12887	7.36294	0.264659	0.101923	0.334612	3.56732	0.136798	armadillo repeat containing, X-linked 5 [Source:MGI Symbol;Acc:MGI:2148026]
ENSMUSG00000050394.14	Armcx6	2.67999	3.06557	2.2944	-0.418042	0.0634494	-0.353783	2.44685	0.166434	armadillo repeat containing, X-linked 6 [Source:MGI Symbol;Acc:MGI:2147993]
ENSMUSG00000061759.15	Armt1	7.48524	7.99962	6.97086	-0.198595	0.181162	-0.195634	3.81257	0.369805	acidic residue methyltransferase 1 [Source:MGI Symbol;Acc:MGI:1920669]
ENSMUSG00000015522.18	Arnt	20.1846	20.252	20.1172	-0.00963488	0.903462	-0.00127227	5.58542	0.994064	aryl hydrocarbon receptor nuclear translocator [Source:MGI Symbol;Acc:MGI:88071]
ENSMUSG00000015709.9	Arnt2	3.23514	3.15777	3.3125	0.0690166	0.868895	0.121086	3.75842	0.656985	aryl hydrocarbon receptor nuclear translocator 2 [Source:MGI Symbol;Acc:MGI:107188]
ENSMUSG00000055116.8	Arntl	15.2846	13.2007	17.3685	0.395859	0.349925	0.419348	4.9106	0.178721	aryl hydrocarbon receptor nuclear translocator-like [Source:MGI Symbol;Acc:MGI:1096381]
ENSMUSG00000029621.14	Arpc1a	66.6955	63.9306	69.4603	0.119682	0.453689	0.161778	6.05761	0.455988	actin related protein 2/3 complex, subunit 1A [Source:MGI Symbol;Acc:MGI:1928896]
ENSMUSG00000029622.16	Arpc1b	28.5215	31.3782	25.6647	-0.289981	0.468293	-0.221925	5.06961	0.453643	actin related protein 2/3 complex, subunit 1B [Source:MGI Symbol;Acc:MGI:1343142]
ENSMUSG00000006304.14	Arpc2	69.3671	68.2859	70.4484	0.0449777	0.6356	0.10696	5.93573	0.555227	actin related protein 2/3 complex, subunit 2 [Source:MGI Symbol;Acc:MGI:1923959]
ENSMUSG00000029465.14	Arpc3	91.4641	88.9745	93.9537	0.0785581	0.767466	0.15563	5.46216	0.475107	actin related protein 2/3 complex, subunit 3 [Source:MGI Symbol;Acc:MGI:1928375]
ENSMUSG00000079426.13	Arpc4	55.3572	53.601	57.1134	0.09157	0.347479	0.161746	5.41092	0.363575	actin related protein 2/3 complex, subunit 4 [Source:MGI Symbol;Acc:MGI:1915339]
ENSMUSG00000008475.13	Arpc5	31.6551	32.8448	30.4655	-0.108489	0.528289	-0.0550669	5.22313	0.78827	actin related protein 2/3 complex, subunit 5 [Source:MGI Symbol;Acc:MGI:1915021]
ENSMUSG00000026755.14	Arpc5l	24.115	24.2113	24.0187	-0.011524	0.895156	0.0385238	4.27376	0.852089	actin related protein 2/3 complex, subunit 5-like [Source:MGI Symbol;Acc:MGI:1921442]
ENSMUSG00000039043.5	Arpin	11.1387	10.6621	11.6153	0.123525	0.211698	0.115447	4.06599	0.562042	actin-related protein 2/3 complex inhibitor [Source:MGI Symbol;Acc:MGI:1917670]
ENSMUSG00000007656.13	Arpp19	52.0865	52.6701	51.5029	-0.0323312	0.909111	0.104598	4.98548	0.662219	cAMP-regulated phosphoprotein 19 [Source:MGI Symbol;Acc:MGI:1891691]
ENSMUSG00000060890.11	Arr3	4.97264	2.82625	7.11904	1.3328	0.0526612	1.43642	2.69489	0.0518761	arrestin 3, retinal [Source:MGI Symbol;Acc:MGI:2159617]
ENSMUSG00000018909.15	Arrb1	12.6513	12.4331	12.8696	0.0497755	0.696482	0.101391	5.77306	0.596435	arrestin, beta 1 [Source:MGI Symbol;Acc:MGI:99473]
ENSMUSG00000060216.15	Arrb2	7.57395	8.90402	6.24388	-0.512015	0.19575	-0.394806	3.26341	0.211658	arrestin, beta 2 [Source:MGI Symbol;Acc:MGI:99474]
ENSMUSG00000026972.15	Arrdc1	3.86044	4.05122	3.66966	-0.142709	0.514528	-0.157869	2.24181	0.546277	arrestin domain containing 1 [Source:MGI Symbol;Acc:MGI:2446136]
ENSMUSG00000002910.11	Arrdc2	3.52455	3.54892	3.50018	-0.0199499	0.789652	0.0587728	2.59332	0.801719	arrestin domain containing 2 [Source:MGI Symbol;Acc:MGI:1918057]
ENSMUSG00000074794.10	Arrdc3	35.5154	27.8703	43.1605	0.630982	0.030671	0.727484	6.58422	0.00347059	arrestin domain containing 3 [Source:MGI Symbol;Acc:MGI:2145242]
ENSMUSG00000042659.15	Arrdc4	6.66584	6.63512	6.69656	0.0132992	0.877994	0.0655648	3.83488	0.837444	arrestin domain containing 4 [Source:MGI Symbol;Acc:MGI:1913662]
ENSMUSG00000022620.14	Arsa	7.25503	7.18246	7.3276	0.0288637	0.986174	0.106078	4.06582	0.642779	arylsulfatase A [Source:MGI Symbol;Acc:MGI:88077]
ENSMUSG00000042082.7	arsb	12.1895	13.096	11.2829	-0.214983	0.303732	-0.135248	4.94326	0.532277	arylsulfatase B [Source:MGI Symbol;Acc:MGI:88075]
ENSMUSG00000020604.13	Arsg	19.3538	18.7322	19.9753	0.0926936	0.84679	0.121394	5.12026	0.739338	arylsulfatase G [Source:MGI Symbol;Acc:MGI:1921258]
ENSMUSG00000036412.5	Arsi	2.14471	2.4572	1.83223	-0.423409	0.372055	-0.351144	2.05669	0.450037	arylsulfatase i [Source:MGI Symbol;Acc:MGI:2670959]
ENSMUSG00000021592.17	Arsk	3.87418	3.79457	3.95379	0.0593007	0.91054	0.121046	3.25209	0.656353	arylsulfatase K [Source:MGI Symbol;Acc:MGI:1924291]
ENSMUSG00000034842.16	Art3	2.77057	2.38765	3.15349	0.401362	0.708757	0.482992	1.51888	0.29504	ADP-ribosyltransferase 3 [Source:MGI Symbol;Acc:MGI:1202729]
ENSMUSG00000031982.5	Arv1	3.33082	3.32775	3.3339	0.00266161	0.933202	0.0679334	2.07031	0.816254	ARV1 homolog, fatty acid homeostasis modulator [Source:MGI Symbol;Acc:MGI:1916115]
ENSMUSG00000000325.15	Arvcf	7.27145	7.89269	6.6502	-0.247119	0.263875	-0.255793	4.47934	0.297254	armadillo repeat gene deleted in velocardiofacial syndrome [Source:MGI Symbol;Acc:MGI:109620]
ENSMUSG00000048355.2	Arxes1	1.13621	1.31848	0.953938	-0.466911	0.118997	-0.558155	0.699344	0.099539	adipocyte-related X-chromosome expressed sequence 1 [Source:MGI Symbol;Acc:MGI:1923469]
ENSMUSG00000048040.8	Arxes2	6.00354	6.1715	5.83557	-0.0807494	0.601862	-0.143478	3.03234	0.674882	adipocyte-related X-chromosome expressed sequence 2 [Source:MGI Symbol;Acc:MGI:1924226]
ENSMUSG00000003559.7	As3mt	35.3869	32.5973	38.1765	0.227932	0.212667	0.289812	5.34716	0.19026	arsenic (+3 oxidation state) methyltransferase [Source:MGI Symbol;Acc:MGI:1929882]
ENSMUSG00000031591.14	Asah1	30.5515	31.1117	29.9913	-0.0529143	0.773327	-0.00340698	5.87977	0.986199	N-acylsphingosine amidohydrolase 1 [Source:MGI Symbol;Acc:MGI:1277124]
ENSMUSG00000024887.9	Asah2	5.33525	5.05349	5.61701	0.152523	0.701513	0.189857	4.18984	0.542826	N-acylsphingosine amidohydrolase 2 [Source:MGI Symbol;Acc:MGI:1859310]
ENSMUSG00000022377.16	Asap1	7.99398	9.54372	6.44424	-0.566541	0.0956898	-0.551463	4.86027	0.0300132	ArfGAP with SH3 domain, ankyrin repeat and PH domain1 [Source:MGI Symbol;Acc:MGI:1342335]
ENSMUSG00000052632.15	Asap2	9.08805	8.54503	9.63107	0.172611	0.363751	0.176016	4.97154	0.437036	ArfGAP with SH3 domain, ankyrin repeat and PH domain 2 [Source:MGI Symbol;Acc:MGI:2685438]
ENSMUSG00000036995.7	Asap3	9.51899	9.92642	9.11157	-0.123574	0.54634	-0.0896028	5.02406	0.670489	ArfGAP with SH3 domain, ankyrin repeat and PH domain 3 [Source:MGI Symbol;Acc:MGI:2684986]
ENSMUSG00000026311.16	Asb1	6.00057	6.31432	5.68682	-0.151007	0.32826	-0.0807167	4.38256	0.702659	ankyrin repeat and SOCS box-containing 1 [Source:MGI Symbol;Acc:MGI:1929735]
ENSMUSG00000033781.7	Asb13	2.42268	2.38173	2.46362	0.0487698	0.910178	0.0336702	3.13689	0.891673	ankyrin repeat and SOCS box-containing 13 [Source:MGI Symbol;Acc:MGI:2145525]
ENSMUSG00000034768.4	Asb16	4.87645	3.54474	6.20817	0.808488	0.0169593	0.855107	3.11965	0.00391659	ankyrin repeat and SOCS box-containing 16 [Source:MGI Symbol;Acc:MGI:2654437]
ENSMUSG00000020305.13	Asb3	9.14384	8.29517	9.99252	0.268578	0.0864638	0.32985	3.93943	0.111975	ankyrin repeat and SOCS box-containing 3 [Source:MGI Symbol;Acc:MGI:1929749]
ENSMUSG00000039483.10	Asb6	3.41668	3.48447	3.34889	-0.0572562	0.728087	-0.017927	3.31491	0.936243	ankyrin repeat and SOCS box-containing 6 [Source:MGI Symbol;Acc:MGI:1919573]
ENSMUSG00000030509.17	Asb7	5.46631	5.56217	5.37046	-0.0506042	0.732224	-0.00644367	4.19155	0.973859	ankyrin repeat and SOCS box-containing 7 [Source:MGI Symbol;Acc:MGI:2152835]
ENSMUSG00000048175.13	Asb8	17.515	16.6811	18.3489	0.137473	0.317135	0.171291	4.35804	0.384384	ankyrin repeat and SOCS box-containing 8 [Source:MGI Symbol;Acc:MGI:1925791]
ENSMUSG00000044475.14	Ascc1	18.8825	19.4578	18.3073	-0.0879297	0.556962	-0.0566697	4.11432	0.786384	activating signal cointegrator 1 complex subunit 1 [Source:MGI Symbol;Acc:MGI:1916340]
ENSMUSG00000020412.16	Ascc2	10.9301	11.3675	10.4926	-0.115543	0.29055	-0.0621256	4.90063	0.73015	activating signal cointegrator 1 complex subunit 2 [Source:MGI Symbol;Acc:MGI:1922702]
ENSMUSG00000038774.9	Ascc3	14.7742	14.979	14.5694	-0.0400047	0.609382	-0.00323505	6.21615	0.983984	activating signal cointegrator 1 complex subunit 3 [Source:MGI Symbol;Acc:MGI:1925237]
ENSMUSG00000020052.9	Ascl1	2.18988	2.22432	2.15545	-0.0453802	0.979692	-0.0220534	1.78189	0.951159	achaete-scute family bHLH transcription factor 1 [Source:MGI Symbol;Acc:MGI:96919]
ENSMUSG00000019857.7	Asf1a	19.7521	18.816	20.6882	0.136843	0.300067	0.148074	3.82498	0.460585	anti-silencing function 1A histone chaperone [Source:MGI Symbol;Acc:MGI:1913653]
ENSMUSG00000005470.8	Asf1b	1.39921	1.40715	1.39127	-0.0163762	0.957474	0.0579711	0.648648	0.85045	anti-silencing function 1B histone chaperone [Source:MGI Symbol;Acc:MGI:1914179]
ENSMUSG00000020884.15	Asgr1	6.53029	6.63084	6.42974	-0.0444329	0.564591	0.00388985	2.24638	0.993646	asialoglycoprotein receptor 1 [Source:MGI Symbol;Acc:MGI:88081]
ENSMUSG00000028053.13	Ash1l	23.6753	24.7259	22.6246	-0.128128	0.201339	-0.0834621	7.48593	0.619201	ASH1 like histone lysine methyltransferase [Source:MGI Symbol;Acc:MGI:2183158]
ENSMUSG00000031575.18	Ash2l	21.032	20.3261	21.7378	0.0968723	0.295929	0.142153	5.3523	0.428584	ASH2 like histone lysine methyltransferase complex subunit [Source:MGI Symbol;Acc:MGI:1344416]
ENSMUSG00000020704.13	Asic2	2.58471	1.67662	3.4928	1.05883	0.0636933	1.06345	2.62342	0.0100157	acid-sensing (proton-gated) ion channel 2 [Source:MGI Symbol;Acc:MGI:1100867]
ENSMUSG00000038276.12	Asic3	11.2193	15.0899	7.34877	-1.038	0.162201	-0.946438	3.81052	0.0491721	acid-sensing (proton-gated) ion channel 3 [Source:MGI Symbol;Acc:MGI:2159339]
ENSMUSG00000033007.15	Asic4	13.0589	11.3006	14.8173	0.390887	0.187508	0.431295	4.37895	0.13891	acid-sensing (proton-gated) ion channel family member 4 [Source:MGI Symbol;Acc:MGI:2652846]
ENSMUSG00000025533.15	Asl	16.1522	15.7576	16.5468	0.0705066	0.688872	0.0942514	4.42389	0.707043	argininosuccinate lyase [Source:MGI Symbol;Acc:MGI:88084]
ENSMUSG00000093806.1	Asmt	12.3766	13.1225	11.6306	-0.174114	0.276166	-0.0657422	3.5947	0.758728	acetylserotonin O-methyltransferase [Source:MGI Symbol;Acc:MGI:96090]
ENSMUSG00000052456.9	Asna1	56.3983	55.5515	57.245	0.0433225	0.779462	0.110753	5.41124	0.624076	arsA arsenite transporter, ATP-binding, homolog 1 (bacterial) [Source:MGI Symbol;Acc:MGI:1928379]
ENSMUSG00000029752.12	Asns	18.9023	17.2129	20.5918	0.258578	0.33681	0.320398	4.67491	0.239059	asparagine synthetase [Source:MGI Symbol;Acc:MGI:1350929]
ENSMUSG00000026095.15	Asnsd1	15.7467	15.4402	16.0533	0.0561786	0.626357	0.101776	4.49152	0.602451	asparagine synthetase domain containing 1 [Source:MGI Symbol;Acc:MGI:1917646]
ENSMUSG00000020774.9	Aspa	9.04439	8.78443	9.30435	0.0829571	0.975559	0.110854	3.29643	0.815499	aspartoacylase [Source:MGI Symbol;Acc:MGI:87914]
ENSMUSG00000037686.6	Aspg	2.30113	2.31387	2.28839	-0.0159733	0.825718	0.0930234	2.26887	0.830176	asparaginase [Source:MGI Symbol;Acc:MGI:2144822]
ENSMUSG00000028207.18	Asph	43.9686	43.666	44.2712	0.0198597	0.764374	0.0760604	6.76952	0.646257	aspartate-beta-hydroxylase [Source:MGI Symbol;Acc:MGI:1914186]
ENSMUSG00000046378.11	Asphd1	3.99715	3.61341	4.3809	0.277866	0.621101	0.476031	1.70831	0.368603	aspartate beta-hydroxylase domain containing 1 [Source:MGI Symbol;Acc:MGI:2685014]
ENSMUSG00000021388.14	Aspn	17.316	25.5019	9.13002	-1.48192	0.411062	-1.40647	4.63451	0.0631081	asporin [Source:MGI Symbol;Acc:MGI:1913945]
ENSMUSG00000025142.17	Aspscr1	14.1913	14.8431	13.5396	-0.13261	0.300707	-0.0888117	4.13433	0.639439	alveolar soft part sarcoma chromosome region, candidate 1 (human) [Source:MGI Symbol;Acc:MGI:1916188]
ENSMUSG00000024654.8	Asrgl1	8.27468	7.5836	8.96576	0.241544	0.197758	0.166959	4.81219	0.387207	asparaginase like 1 [Source:MGI Symbol;Acc:MGI:1913764]
ENSMUSG00000076441.9	Ass1	7.38291	4.32685	10.439	1.27059	0.0142042	1.31454	3.19983	0.000337459	argininosuccinate synthetase 1 [Source:MGI Symbol;Acc:MGI:88090]
ENSMUSG00000032567.15	Aste1	4.02024	3.85913	4.18135	0.115691	0.708617	0.0601873	2.55907	0.841855	asteroid homolog 1 [Source:MGI Symbol;Acc:MGI:1913845]
ENSMUSG00000026587.15	Astn1	1.55862	1.29993	1.81731	0.483369	0.0844332	0.514252	2.84033	0.0546446	astrotactin 1 [Source:MGI Symbol;Acc:MGI:1098567]
ENSMUSG00000028373.16	Astn2	2.48082	2.92262	2.03902	-0.519392	0.0216926	-0.448592	2.93802	0.0591078	astrotactin 2 [Source:MGI Symbol;Acc:MGI:1889277]
ENSMUSG00000042548.14	Asxl1	7.22209	7.54877	6.89542	-0.130603	0.0937881	-0.118901	5.24006	0.472677	additional sex combs like 1 [Source:MGI Symbol;Acc:MGI:2684063]
ENSMUSG00000037486.18	Asxl2	14.4466	15.4603	13.4329	-0.202795	0.0752535	-0.0979966	6.2453	0.56063	additional sex combs like 2, transcriptional regulator [Source:MGI Symbol;Acc:MGI:1922552]
ENSMUSG00000013662.5	Atad1	42.4218	41.5664	43.2772	0.0581911	0.584114	0.128887	6.29045	0.486018	ATPase family, AAA domain containing 1 [Source:MGI Symbol;Acc:MGI:1915229]
ENSMUSG00000022360.8	Atad2	2.2997	2.39	2.2094	-0.113353	0.868428	-0.0239137	3.32551	0.939514	ATPase family, AAA domain containing 2 [Source:MGI Symbol;Acc:MGI:1917722]
ENSMUSG00000052812.5	Atad2b	7.02819	7.60572	6.45066	-0.237637	0.179945	-0.174366	5.43814	0.368603	ATPase family, AAA domain containing 2B [Source:MGI Symbol;Acc:MGI:2444798]
ENSMUSG00000029036.18	Atad3a	9.79289	9.53012	10.0557	0.07744	0.651795	0.0907215	4.31081	0.68089	ATPase family, AAA domain containing 3A [Source:MGI Symbol;Acc:MGI:1919214]
ENSMUSG00000017550.14	Atad5	2.04492	2.01163	2.07822	0.0469835	0.742461	0.0658393	3.36613	0.759703	ATPase family, AAA domain containing 5 [Source:MGI Symbol;Acc:MGI:2442925]
ENSMUSG00000024426.17	Atat1	5.24159	5.29081	5.19238	-0.0270927	0.841274	-0.0649819	2.97546	0.790587	alpha tubulin acetyltransferase 1 [Source:MGI Symbol;Acc:MGI:1913869]
ENSMUSG00000030850.17	Ate1	34.3238	32.721	35.9266	0.134832	0.102314	0.127333	6.58948	0.445869	arginyltransferase 1 [Source:MGI Symbol;Acc:MGI:1333870]
ENSMUSG00000023027.13	Atf1	8.48419	8.56351	8.40487	-0.0269772	0.842592	0.0498454	3.97015	0.80203	activating transcription factor 1 [Source:MGI Symbol;Acc:MGI:1298366]
ENSMUSG00000027104.18	Atf2	22.1495	21.4176	22.8814	0.0953786	0.110384	0.157177	5.8097	0.342878	activating transcription factor 2 [Source:MGI Symbol;Acc:MGI:109349]
ENSMUSG00000026628.13	Atf3	6.36562	1.65738	11.0739	2.74018	0.162557	2.86283	3.10752	0.000887572	activating transcription factor 3 [Source:MGI Symbol;Acc:MGI:109384]
ENSMUSG00000042406.8	Atf4	56.6187	54.9119	58.3256	0.0870098	0.816507	0.137943	5.91319	0.559626	activating transcription factor 4 [Source:MGI Symbol;Acc:MGI:88096]
ENSMUSG00000038539.15	Atf5	9.27031	9.01183	9.52879	0.0804737	0.913246	0.156575	3.34528	0.653929	activating transcription factor 5 [Source:MGI Symbol;Acc:MGI:2141857]
ENSMUSG00000026663.6	Atf6	12.1422	12.3795	11.9048	-0.0563978	0.436159	-0.00581718	5.90719	0.973115	activating transcription factor 6 [Source:MGI Symbol;Acc:MGI:1926157]
ENSMUSG00000015461.15	Atf6b	12.2028	12.6077	11.7979	-0.095775	0.361879	-0.0271886	4.42986	0.884467	activating transcription factor 6 beta [Source:MGI Symbol;Acc:MGI:105121]
ENSMUSG00000099083.7	Atf7	12.5571	13.3368	11.7773	-0.179406	0.250507	-0.116379	5.61267	0.520668	activating transcription factor 7 [Source:MGI Symbol;Acc:MGI:2443472]
ENSMUSG00000030213.12	Atf7ip	18.86	20.5795	17.1405	-0.263801	0.0490062	-0.227633	6.71557	0.186199	activating transcription factor 7 interacting protein [Source:MGI Symbol;Acc:MGI:1858965]
ENSMUSG00000021619.6	Atg10	9.9672	9.3292	10.6052	0.184947	0.367477	0.241681	3.35033	0.348052	autophagy related 10 [Source:MGI Symbol;Acc:MGI:1914045]
ENSMUSG00000037204.7	Atg101	11.1212	10.5753	11.6671	0.141754	0.315678	0.1884	3.0671	0.423967	autophagy related 101 [Source:MGI Symbol;Acc:MGI:1915368]
ENSMUSG00000032905.4	Atg12	21.4131	20.871	21.9552	0.073068	0.427203	0.140244	5.07388	0.447594	autophagy related 12 [Source:MGI Symbol;Acc:MGI:1914776]
ENSMUSG00000027244.14	Atg13	13.2338	12.3777	14.0899	0.186919	0.388102	0.230137	5.06829	0.333143	autophagy related 13 [Source:MGI Symbol;Acc:MGI:1196429]
ENSMUSG00000037526.7	Atg14	5.27355	5.31507	5.23203	-0.0227172	0.885323	0.0370994	3.64785	0.86101	autophagy related 14 [Source:MGI Symbol;Acc:MGI:1261775]
ENSMUSG00000026289.15	Atg16l1	38.3433	34.8543	41.8324	0.263287	0.298928	0.291292	6.48431	0.263051	autophagy related 16-like 1 (S. cerevisiae) [Source:MGI Symbol;Acc:MGI:1924290]
ENSMUSG00000047767.17	Atg16l2	5.14263	5.67914	4.60612	-0.302121	0.11139	-0.228087	4.06278	0.263853	autophagy related 16-like 2 (S. cerevisiae) [Source:MGI Symbol;Acc:MGI:1920933]
ENSMUSG00000024773.14	Atg2a	6.09206	6.58434	5.59979	-0.233667	0.0668625	-0.157384	4.83181	0.398625	autophagy related 2A [Source:MGI Symbol;Acc:MGI:1916291]
ENSMUSG00000041341.10	Atg2b	15.9627	16.4577	15.4677	-0.0895062	0.626822	-0.0496982	6.55547	0.79445	autophagy related 2B [Source:MGI Symbol;Acc:MGI:1923809]
ENSMUSG00000022663.3	Atg3	21.1731	20.5878	21.7584	0.0797777	0.51456	0.105111	4.95307	0.567996	autophagy related 3 [Source:MGI Symbol;Acc:MGI:1915091]
ENSMUSG00000079418.3	Atg4a	7.84293	8.10498	7.58087	-0.0964442	0.390049	-0.0973989	3.69898	0.6299	autophagy related 4A, cysteine peptidase [Source:MGI Symbol;Acc:MGI:2147903]
ENSMUSG00000026280.17	Atg4b	12.3534	12.1844	12.5223	0.0394731	0.677299	0.0563682	5.15598	0.757958	autophagy related 4B, cysteine peptidase [Source:MGI Symbol;Acc:MGI:1913865]
ENSMUSG00000028550.15	Atg4c	9.11919	9.19739	9.041	-0.0247422	0.773061	-0.00463625	4.34647	0.979591	autophagy related 4C, cysteine peptidase [Source:MGI Symbol;Acc:MGI:2651854]
ENSMUSG00000002820.6	Atg4d	3.11239	3.12513	3.09965	-0.0118109	0.813291	0.022618	3.79411	0.926247	autophagy related 4D, cysteine peptidase [Source:MGI Symbol;Acc:MGI:2444308]
ENSMUSG00000038160.7	Atg5	11.1414	10.9495	11.3332	0.0496968	0.293331	0.0745616	4.07028	0.688023	autophagy related 5 [Source:MGI Symbol;Acc:MGI:1277186]
ENSMUSG00000030314.16	Atg7	10.6312	10.3543	10.9082	0.0751821	0.561696	0.119775	4.19191	0.564955	autophagy related 7 [Source:MGI Symbol;Acc:MGI:1921494]
ENSMUSG00000033124.15	Atg9a	11.1419	11.3288	10.955	-0.0484059	0.866554	0.00151073	4.94296	0.994216	autophagy related 9A [Source:MGI Symbol;Acc:MGI:2138446]
ENSMUSG00000062031.13	Athl1	8.30556	8.99475	7.61637	-0.23998	0.126668	-0.191527	4.10123	0.363461	protein glucosylgalactosylhydroxylysine glucosidase [Source:MGI Symbol;Acc:MGI:2444047]
ENSMUSG00000026192.13	Atic	14.4592	12.4807	16.4378	0.397316	0.0122946	0.430664	4.77141	0.0256285	5-aminoimidazole-4-carboxamide ribonucleotide formyltransferase/IMP cyclohydrolase [Source:MGI Symbol;Acc:MGI:1351352]
ENSMUSG00000021066.9	Atl1	3.4311	2.60182	4.26038	0.711458	0.0305125	0.695514	3.7123	0.0154819	atlastin GTPase 1 [Source:MGI Symbol;Acc:MGI:1921241]
ENSMUSG00000059811.13	Atl2	13.3179	12.4941	14.1418	0.178719	0.391719	0.196194	5.17868	0.358856	atlastin GTPase 2 [Source:MGI Symbol;Acc:MGI:1929492]
ENSMUSG00000024759.13	Atl3	16.0677	16.5555	15.5798	-0.0876339	0.815982	-0.048641	6.11932	0.839887	atlastin GTPase 3 [Source:MGI Symbol;Acc:MGI:1924270]
ENSMUSG00000034218.15	Atm	7.82072	7.82288	7.81856	-0.000796914	0.945976	0.0323759	5.88388	0.846904	ataxia telangiectasia mutated [Source:MGI Symbol;Acc:MGI:107202]
ENSMUSG00000047388.10	Atmin	9.76961	8.70518	10.834	0.315626	0.0839128	0.362584	4.93019	0.0786179	ATM interactor [Source:MGI Symbol;Acc:MGI:2682328]
ENSMUSG00000004263.15	Atn1	7.21569	7.69488	6.73651	-0.191897	0.315892	-0.205529	3.97778	0.354046	atrophin 1 [Source:MGI Symbol;Acc:MGI:104725]
ENSMUSG00000036816.4	Atoh7	2.3441	2.07716	2.61104	0.330015	0.09451	0.383317	1.20981	0.183187	atonal bHLH transcription factor 7 [Source:MGI Symbol;Acc:MGI:1355553]
ENSMUSG00000037621.8	Atoh8	4.64226	5.82168	3.46284	-0.74948	0.108393	-0.687276	2.79655	0.060415	atonal bHLH transcription factor 8 [Source:MGI Symbol;Acc:MGI:1918343]
ENSMUSG00000018585.9	Atox1	109.353	112.729	105.977	-0.0891086	0.805121	-0.0320055	4.80412	0.911607	antioxidant 1 copper chaperone [Source:MGI Symbol;Acc:MGI:1333855]
ENSMUSG00000025324.8	Atp10a	2.61424	2.67446	2.55401	-0.0664848	0.749628	-0.0267172	3.32352	0.940584	ATPase, class V, type 10A [Source:MGI Symbol;Acc:MGI:1330809]
ENSMUSG00000031441.15	Atp11a	52.5326	54.1328	50.9324	-0.08792	0.234981	-0.032994	8.06758	0.842144	ATPase, class VI, type 11A [Source:MGI Symbol;Acc:MGI:1354735]
ENSMUSG00000037400.17	Atp11b	26.9083	26.4108	27.4058	0.0533492	0.597383	0.108539	6.49001	0.550712	ATPase, class VI, type 11B [Source:MGI Symbol;Acc:MGI:1923545]
ENSMUSG00000062949.13	Atp11c	30.7026	31.6459	29.7593	-0.0886779	0.680371	-0.0475418	7.0254	0.880371	ATPase, class VI, type 11C [Source:MGI Symbol;Acc:MGI:1859661]
ENSMUSG00000031862.10	Atp13a1	10.9193	12.158	9.6807	-0.328723	0.0107988	-0.331273	4.98105	0.0549681	ATPase type 13A1 [Source:MGI Symbol;Acc:MGI:2180801]
ENSMUSG00000036622.15	Atp13a2	30.2544	32.5316	27.9773	-0.217587	0.591141	-0.159416	6.33397	0.536316	ATPase type 13A2 [Source:MGI Symbol;Acc:MGI:1922022]
ENSMUSG00000022533.14	Atp13a3	25.5111	24.1893	26.8329	0.149635	0.254905	0.206028	7.04516	0.269583	ATPase type 13A3 [Source:MGI Symbol;Acc:MGI:2685387]
ENSMUSG00000033161.10	Atp1a1	121.077	128.917	113.236	-0.187105	0.48679	-0.128761	8.20517	0.642407	ATPase, Na+/K+ transporting, alpha 1 polypeptide [Source:MGI Symbol;Acc:MGI:88105]
ENSMUSG00000007097.14	Atp1a2	57.7014	57.189	58.2138	0.0256223	0.966413	0.112734	7.66444	0.811338	ATPase, Na+/K+ transporting, alpha 2 polypeptide [Source:MGI Symbol;Acc:MGI:88106]
ENSMUSG00000040907.15	Atp1a3	106.167	119.453	92.8808	-0.362989	0.630864	-0.322138	7.99119	0.392735	ATPase, Na+/K+ transporting, alpha 3 polypeptide [Source:MGI Symbol;Acc:MGI:88107]
ENSMUSG00000026576.12	Atp1b1	115.638	130.192	101.085	-0.365065	0.373264	-0.309478	7.55155	0.401113	ATPase, Na+/K+ transporting, beta 1 polypeptide [Source:MGI Symbol;Acc:MGI:88108]
ENSMUSG00000041329.13	Atp1b2	90.1877	94.0848	86.2905	-0.124761	0.826063	-0.104236	7.46524	0.720624	ATPase, Na+/K+ transporting, beta 2 polypeptide [Source:MGI Symbol;Acc:MGI:88109]
ENSMUSG00000032412.8	Atp1b3	65.639	60.8906	70.3875	0.209098	0.407826	0.274381	6.36767	0.262323	ATPase, Na+/K+ transporting, beta 3 polypeptide [Source:MGI Symbol;Acc:MGI:107788]
ENSMUSG00000029467.15	Atp2a2	89.0395	83.1581	94.9208	0.190867	0.150978	0.253574	8.06031	0.176004	ATPase, Ca++ transporting, cardiac muscle, slow twitch 2 [Source:MGI Symbol;Acc:MGI:88110]
ENSMUSG00000020788.15	Atp2a3	4.52734	4.80198	4.25271	-0.175249	0.753621	-0.142133	3.76359	0.73386	ATPase, Ca++ transporting, ubiquitous [Source:MGI Symbol;Acc:MGI:1194503]
ENSMUSG00000019943.10	Atp2b1	24.6919	24.6295	24.7544	0.00730348	0.996495	0.048414	6.89324	0.777973	ATPase, Ca++ transporting, plasma membrane 1 [Source:MGI Symbol;Acc:MGI:104653]
ENSMUSG00000030302.16	Atp2b2	11.6666	12.5655	10.7677	-0.222767	0.401763	-0.197678	5.64731	0.604715	ATPase, Ca++ transporting, plasma membrane 2 [Source:MGI Symbol;Acc:MGI:105368]
ENSMUSG00000031376.15	Atp2b3	64.7232	70.1359	59.3104	-0.241869	0.401322	-0.20768	7.61343	0.574326	ATPase, Ca++ transporting, plasma membrane 3 [Source:MGI Symbol;Acc:MGI:1347353]
ENSMUSG00000026463.17	Atp2b4	7.46852	8.36667	6.57037	-0.348679	0.168542	-0.0912096	5.43029	0.718487	ATPase, Ca++ transporting, plasma membrane 4 [Source:MGI Symbol;Acc:MGI:88111]
ENSMUSG00000032570.17	Atp2c1	52.5967	53.0535	52.1399	-0.0250601	0.799998	0.0385823	7.16219	0.839361	ATPase, Ca++-sequestering [Source:MGI Symbol;Acc:MGI:1889008]
ENSMUSG00000005553.14	Atp4a	1.19186	1.2628	1.12092	-0.171934	0.78277	-0.0657451	1.58551	0.856595	ATPase, H+/K+ exchanging, gastric, alpha polypeptide [Source:MGI Symbol;Acc:MGI:88113]
ENSMUSG00000025428.15	Atp5a1	328.219	292.329	364.108	0.316772	0.154388	0.378008	8.9869	0.100556	ATP synthase, H+ transporting, mitochondrial F1 complex, alpha subunit 1 [Source:MGI Symbol;Acc:MGI:88115]
ENSMUSG00000025393.12	Atp5b	611.9	562.145	661.656	0.23514	0.336116	0.297192	9.47709	0.227328	ATP synthase, H+ transporting mitochondrial F1 complex, beta subunit [Source:MGI Symbol;Acc:MGI:107801]
ENSMUSG00000025781.14	Atp5c1	168.807	158.737	178.877	0.172329	0.290602	0.237799	6.91922	0.252802	ATP synthase, H+ transporting, mitochondrial F1 complex, gamma polypeptide 1 [Source:MGI Symbol;Acc:MGI:1261437]
ENSMUSG00000003072.15	Atp5d	161.307	152.523	170.091	0.157282	0.427825	0.216529	6.36454	0.355718	ATP synthase, H+ transporting, mitochondrial F1 complex, delta subunit [Source:MGI Symbol;Acc:MGI:1913293]
ENSMUSG00000016252.7	Atp5e	294.003	268.517	319.49	0.250759	0.314342	0.340189	5.66757	0.187816	ATP synthase, H+ transporting, mitochondrial F1 complex, epsilon subunit [Source:MGI Symbol;Acc:MGI:1855697]
ENSMUSG00000000563.17	Atp5f1	162.975	153.124	172.825	0.174613	0.346299	0.236599	7.36912	0.277884	ATP synthase, H+ transporting, mitochondrial F0 complex, subunit B1 [Source:MGI Symbol;Acc:MGI:1100495]
ENSMUSG00000006057.15	Atp5g1	381.146	397.243	365.05	-0.121926	0.779476	-0.0500938	7.12248	0.87291	ATP synthase, H+ transporting, mitochondrial F0 complex, subunit C1 (subunit 9) [Source:MGI Symbol;Acc:MGI:107653]
ENSMUSG00000062683.11	Atp5g2	66.1421	62.6244	69.6598	0.1536	0.381767	0.525654	2.72236	0.160636	ATP synthase, H+ transporting, mitochondrial F0 complex, subunit C2 (subunit 9) [Source:MGI Symbol;Acc:MGI:1915192]
ENSMUSG00000018770.9	Atp5g3	257.571	239.01	276.132	0.208287	0.293755	0.258087	6.62341	0.244429	ATP synthase, H+ transporting, mitochondrial F0 complex, subunit C3 (subunit 9) [Source:MGI Symbol;Acc:MGI:2442035]
ENSMUSG00000034566.10	Atp5h	448.715	413.621	483.808	0.226126	0.181899	0.293755	7.17199	0.157247	ATP synthase, H+ transporting, mitochondrial F0 complex, subunit D [Source:MGI Symbol;Acc:MGI:1918929]
ENSMUSG00000022890.13	Atp5j	198.515	185.977	211.052	0.182474	0.248414	0.236383	6.4816	0.240791	ATP synthase, H+ transporting, mitochondrial F0 complex, subunit F [Source:MGI Symbol;Acc:MGI:107777]
ENSMUSG00000038690.15	Atp5j2	288.58	282.948	294.213	0.0563228	0.760375	0.131683	6.69537	0.582971	ATP synthase, H+ transporting, mitochondrial F0 complex, subunit F2 [Source:MGI Symbol;Acc:MGI:1927558]
ENSMUSG00000050856.16	Atp5k	899.135	841.602	956.668	0.18488	0.40233	0.277568	7.06745	0.260358	ATP synthase, H+ transporting, mitochondrial F1F0 complex, subunit E [Source:MGI Symbol;Acc:MGI:106636]
ENSMUSG00000038717.8	Atp5l	135.341	131.424	139.259	0.0835418	0.653955	0.317172	6.80305	0.165561	ATP synthase, H+ transporting, mitochondrial F0 complex, subunit G [Source:MGI Symbol;Acc:MGI:1351597]
ENSMUSG00000022956.10	Atp5o	187.375	181.012	193.737	0.0980083	0.667516	0.0200377	6.36675	0.931804	ATP synthase, H+ transporting, mitochondrial F1 complex, O subunit [Source:MGI Symbol;Acc:MGI:106341]
ENSMUSG00000054894.6	Atp5s	12.582	11.2832	13.8808	0.298907	0.145203	0.375404	3.67639	0.10745	ATP synthase, H+ transporting, mitochondrial F0 complex, subunit S [Source:MGI Symbol;Acc:MGI:1915305]
ENSMUSG00000057229.11	Atp5sl	10.1033	9.41339	10.7931	0.197326	0.181516	0.191264	3.50724	0.395732	distal membrane arm assembly complex 2 [Source:MGI Symbol;Acc:MGI:1913599]
ENSMUSG00000019087.13	Atp6ap1	164.314	163.077	165.552	0.021729	0.814917	0.0835372	7.78281	0.699571	ATPase, H+ transporting, lysosomal accessory protein 1 [Source:MGI Symbol;Acc:MGI:109629]
ENSMUSG00000031007.2	Atp6ap2	124.371	111.821	136.921	0.292152	0.0187065	0.353053	7.465	0.0483916	ATPase, H+ transporting, lysosomal accessory protein 2 [Source:MGI Symbol;Acc:MGI:1917745]
ENSMUSG00000019302.16	Atp6v0a1	103.867	105.312	102.421	-0.0401635	0.941825	-0.0218188	8.04013	0.932551	ATPase, H+ transporting, lysosomal V0 subunit A1 [Source:MGI Symbol;Acc:MGI:103286]
ENSMUSG00000038023.12	Atp6v0a2	15.7026	15.077	16.3283	0.11503	0.375567	0.138614	5.76554	0.431892	ATPase, H+ transporting, lysosomal V0 subunit A2 [Source:MGI Symbol;Acc:MGI:104855]
ENSMUSG00000033379.13	Atp6v0b	182.039	182.807	181.272	-0.0121632	0.957022	0.0488227	6.83189	0.811858	ATPase, H+ transporting, lysosomal V0 subunit B [Source:MGI Symbol;Acc:MGI:1890510]
ENSMUSG00000024121.13	Atp6v0c	216.244	234.262	198.227	-0.240968	0.495036	-0.0939745	8.50072	0.724892	ATPase, H+ transporting, lysosomal V0 subunit C [Source:MGI Symbol;Acc:MGI:88116]
ENSMUSG00000013160.7	Atp6v0d1	89.5789	84.9478	94.2101	0.149305	0.352112	0.198044	6.51322	0.342093	ATPase, H+ transporting, lysosomal V0 subunit D1 [Source:MGI Symbol;Acc:MGI:1201778]
ENSMUSG00000015575.14	Atp6v0e	66.045	65.2754	66.8147	0.0336267	0.942282	0.0838873	5.03096	0.748489	ATPase, H+ transporting, lysosomal V0 subunit E [Source:MGI Symbol;Acc:MGI:1328318]
ENSMUSG00000039347.7	Atp6v0e2	165.864	155.125	176.604	0.187091	0.424633	0.245632	7.46274	0.414295	ATPase, H+ transporting, lysosomal V0 subunit E2 [Source:MGI Symbol;Acc:MGI:1923502]
ENSMUSG00000052459.13	Atp6v1a	105.069	95.2698	114.869	0.269899	0.0578994	0.323898	8.13907	0.0974258	ATPase, H+ transporting, lysosomal V1 subunit A [Source:MGI Symbol;Acc:MGI:1201780]
ENSMUSG00000006273.14	Atp6v1b2	159.237	147	171.474	0.222171	0.263797	0.280624	8.17103	0.225767	ATPase, H+ transporting, lysosomal V1 subunit B2 [Source:MGI Symbol;Acc:MGI:109618]
ENSMUSG00000022295.8	Atp6v1c1	49.3529	44.8845	53.8212	0.261958	0.0631812	0.297675	6.03887	0.112905	ATPase, H+ transporting, lysosomal V1 subunit C1 [Source:MGI Symbol;Acc:MGI:1913585]
ENSMUSG00000021114.9	Atp6v1d	31.5812	30.0436	33.1187	0.140589	0.216953	0.201769	6.35557	0.257501	ATPase, H+ transporting, lysosomal V1 subunit D [Source:MGI Symbol;Acc:MGI:1921084]
ENSMUSG00000019210.10	Atp6v1e1	161.973	148.094	175.852	0.247851	0.178004	0.302129	7.0583	0.158861	ATPase, H+ transporting, lysosomal V1 subunit E1 [Source:MGI Symbol;Acc:MGI:894326]
ENSMUSG00000004285.12	Atp6v1f	129.147	123.782	134.512	0.11994	0.49111	0.182717	5.49174	0.386849	ATPase, H+ transporting, lysosomal V1 subunit F [Source:MGI Symbol;Acc:MGI:1913394]
ENSMUSG00000039105.6	Atp6v1g1	106.05	100.333	111.766	0.155678	0.0921715	0.292361	6.29921	0.0934509	ATPase, H+ transporting, lysosomal V1 subunit G1 [Source:MGI Symbol;Acc:MGI:1913540]
ENSMUSG00000024403.16	Atp6v1g2	3.53859	3.37101	3.70617	0.136749	0.739539	-0.02692	1.90277	0.930293	ATPase, H+ transporting, lysosomal V1 subunit G2 [Source:MGI Symbol;Acc:MGI:1913487]
ENSMUSG00000033793.12	Atp6v1h	81.2105	74.0184	88.4026	0.256205	0.165295	0.297523	6.63892	0.15658	ATPase, H+ transporting, lysosomal V1 subunit H [Source:MGI Symbol;Acc:MGI:1914864]
ENSMUSG00000033792.12	Atp7a	15.8143	16.0727	15.5558	-0.047167	0.757833	0.00660288	5.72383	0.98247	ATPase, Cu++ transporting, alpha polypeptide [Source:MGI Symbol;Acc:MGI:99400]
ENSMUSG00000037685.15	Atp8a1	11.5213	12.1852	10.8573	-0.166464	0.322062	-0.155231	5.88771	0.43222	ATPase, aminophospholipid transporter (APLT), class I, type 8A, member 1 [Source:MGI Symbol;Acc:MGI:1330848]
ENSMUSG00000021983.16	Atp8a2	1.40426	1.81791	0.990619	-0.875879	0.0873712	-0.851573	3.62681	0.0118127	ATPase, aminophospholipid transporter-like, class I, type 8A, member 2 [Source:MGI Symbol;Acc:MGI:1354710]
ENSMUSG00000039529.8	Atp8b1	1.23395	1.36083	1.10707	-0.297739	0.914952	-0.164153	2.59332	0.775586	ATPase, class I, type 8B, member 1 [Source:MGI Symbol;Acc:MGI:1859665]
ENSMUSG00000060671.12	Atp8b2	13.2055	14.798	11.613	-0.349667	0.0413223	-0.311575	5.7318	0.0947839	ATPase, class I, type 8B, member 2 [Source:MGI Symbol;Acc:MGI:1859660]
ENSMUSG00000027546.15	Atp9a	59.7295	56.5061	62.9529	0.155864	0.484868	0.206967	7.14617	0.423714	ATPase, class II, type 9A [Source:MGI Symbol;Acc:MGI:1330826]
ENSMUSG00000024566.9	Atp9b	16.1828	17.0959	15.2697	-0.162977	0.00839741	-0.134022	6.04155	0.393395	ATPase, class II, type 9B [Source:MGI Symbol;Acc:MGI:1354757]
ENSMUSG00000028710.16	Atpaf1	6.70349	5.97204	7.43493	0.316094	0.0941238	0.210683	4.04691	0.333621	ATP synthase mitochondrial F1 complex assembly factor 1 [Source:MGI Symbol;Acc:MGI:2180560]
ENSMUSG00000042709.14	Atpaf2	9.27479	8.48706	10.0625	0.245655	0.502427	0.28659	3.69485	0.311185	ATP synthase mitochondrial F1 complex assembly factor 2 [Source:MGI Symbol;Acc:MGI:2180561]
ENSMUSG00000054428.12	Atpif1	233.88	235.599	232.162	-0.0212077	0.941833	0.0435326	5.90294	0.835799	ATPase inhibitory factor 1 [Source:MGI Symbol;Acc:MGI:1196457]
ENSMUSG00000032409.15	Atr	11.6912	11.1744	12.2079	0.127624	0.24969	0.164089	6.02892	0.346016	ataxia telangiectasia and Rad3 related [Source:MGI Symbol;Acc:MGI:108028]
ENSMUSG00000013622.15	Atraid	61.5139	61.2209	61.8069	0.0137425	0.961362	0.0395864	5.16639	0.847723	all-trans retinoic acid induced differentiation factor [Source:MGI Symbol;Acc:MGI:1918918]
ENSMUSG00000025646.8	Atrip	6.64151	6.77913	6.50388	-0.0597989	0.865335	-0.0916134	3.69174	0.696999	ATR interacting protein [Source:MGI Symbol;Acc:MGI:1925349]
ENSMUSG00000027312.14	Atrn	11.5655	11.7302	11.4008	-0.0410927	0.535065	-0.0171658	6.12193	0.916467	attractin [Source:MGI Symbol;Acc:MGI:1341628]
ENSMUSG00000054843.8	Atrnl1	12.0985	11.9346	12.2624	0.0390971	0.789273	0.0743397	5.69098	0.6926	attractin like 1 [Source:MGI Symbol;Acc:MGI:2147749]
ENSMUSG00000031229.16	Atrx	56.1034	58.0403	54.1664	-0.099658	0.159952	-0.0435185	8.5792	0.799682	ATRX, chromatin remodeler [Source:MGI Symbol;Acc:MGI:103067]
ENSMUSG00000046876.16	Atxn1	6.08434	6.26472	5.90396	-0.0855659	0.548207	-0.00493549	5.13275	0.978554	ataxin 1 [Source:MGI Symbol;Acc:MGI:104783]
ENSMUSG00000016541.10	Atxn10	77.8273	76.1393	79.5154	0.062593	0.630556	0.103519	6.50751	0.592753	ataxin 10 [Source:MGI Symbol;Acc:MGI:1859293]
ENSMUSG00000069895.4	Atxn1l	8.69207	8.8298	8.55435	-0.0457229	0.633033	0.00482133	5.37998	0.978366	ataxin 1-like [Source:MGI Symbol;Acc:MGI:3694797]
ENSMUSG00000042605.16	Atxn2	10.6963	11.3643	10.0284	-0.180416	0.243803	-0.164079	5.23906	0.362616	ataxin 2 [Source:MGI Symbol;Acc:MGI:1277223]
ENSMUSG00000032637.15	Atxn2l	18.3674	21.5891	15.1458	-0.511382	0.0514541	-0.452692	5.70255	0.0320281	ataxin 2-like [Source:MGI Symbol;Acc:MGI:2446242]
ENSMUSG00000021189.11	Atxn3	8.77354	9.08135	8.46574	-0.10127	0.489313	-0.0982854	4.87268	0.615788	ataxin 3 [Source:MGI Symbol;Acc:MGI:1099442]
ENSMUSG00000021738.5	Atxn7	7.82411	8.40204	7.24618	-0.213519	0.146643	-0.241979	5.10206	0.159403	ataxin 7 [Source:MGI Symbol;Acc:MGI:2179277]
ENSMUSG00000020564.17	Atxn7l1	5.79923	5.91334	5.68511	-0.0567837	0.920602	0.000278676	3.16037	0.999114	ataxin 7-like 1 [Source:MGI Symbol;Acc:MGI:3584458]
ENSMUSG00000048997.17	Atxn7l2	2.32118	2.59889	2.04347	-0.346872	0.0234121	-0.291361	2.24717	0.296587	ataxin 7-like 2 [Source:MGI Symbol;Acc:MGI:1919772]
ENSMUSG00000059995.12	Atxn7l3	13.1438	13.5209	12.7667	-0.082808	0.139523	-0.0294851	5.0583	0.858138	ataxin 7-like 3 [Source:MGI Symbol;Acc:MGI:3036270]
ENSMUSG00000074748.3	Atxn7l3b	32.5806	33.2652	31.896	-0.060636	0.399005	-0.00913685	6.16839	0.957768	ataxin 7-like 3B [Source:MGI Symbol;Acc:MGI:1914971]
ENSMUSG00000021460.17	Auh	75.4407	65.4844	85.3969	0.383031	0.124807	0.41758	6.18091	0.0817564	AU RNA binding protein/enoyl-coenzyme A hydratase [Source:MGI Symbol;Acc:MGI:1338011]
ENSMUSG00000068328.9	Aup1	30.3806	30.3666	30.3945	0.00132609	0.98772	0.0380671	5.20898	0.816614	ancient ubiquitous protein 1 [Source:MGI Symbol;Acc:MGI:107789]
ENSMUSG00000027496.15	Aurka	1.27725	1.17851	1.37599	0.22351	0.326113	0.407661	0.79654	0.199037	aurora kinase A [Source:MGI Symbol;Acc:MGI:894678]
ENSMUSG00000065990.12	Aurkaip1	63.7782	60.666	66.8903	0.140908	0.48303	0.196506	5.15994	0.421296	aurora kinase A interacting protein 1 [Source:MGI Symbol;Acc:MGI:1913327]
ENSMUSG00000029673.17	Auts2	5.20793	6.51485	3.901	-0.739889	0.103839	-1.47564	4.43442	0.00368376	autism susceptibility candidate 2 [Source:MGI Symbol;Acc:MGI:1919847]
ENSMUSG00000003604.14	Aven	8.39745	8.37584	8.41906	0.00742614	0.895735	0.035826	2.41434	0.888608	apoptosis, caspase activation inhibitor [Source:MGI Symbol;Acc:MGI:1921518]
ENSMUSG00000029787.10	Avl9	15.3826	14.9867	15.7785	0.0742795	0.421861	0.121865	6.03341	0.474152	AVL9 cell migration associated [Source:MGI Symbol;Acc:MGI:1926187]
ENSMUSG00000018821.3	Avpi1	8.43396	8.19512	8.6728	0.0817327	0.842702	0.135574	2.33405	0.704813	arginine vasopressin-induced 1 [Source:MGI Symbol;Acc:MGI:1916784]
ENSMUSG00000078349.2	AW011738	2.99091	2.37293	3.6089	0.604886	0.0280296	0.574568	1.9558	0.0312529	expressed sequence AW011738 [Source:MGI Symbol;Acc:MGI:2140540]
ENSMUSG00000024182.16	Axin1	10.0433	10.2193	9.86722	-0.0505797	0.614378	-0.0153041	4.4969	0.934993	axin 1 [Source:MGI Symbol;Acc:MGI:1096327]
ENSMUSG00000000142.15	Axin2	5.78243	5.43978	6.12509	0.171182	0.655238	0.234092	3.78575	0.390007	axin 2 [Source:MGI Symbol;Acc:MGI:1270862]
ENSMUSG00000002602.16	Axl	19.505	20.3783	18.6317	-0.129271	0.598167	-0.0720994	5.79583	0.763189	AXL receptor tyrosine kinase [Source:MGI Symbol;Acc:MGI:1347244]
ENSMUSG00000039285.12	Azi2	20.3987	20.8671	19.9303	-0.0662668	0.639547	0.020732	5.46849	0.913963	5-azacytidine induced gene 2 [Source:MGI Symbol;Acc:MGI:1351332]
ENSMUSG00000037458.15	Azin1	43.4308	39.5039	47.3578	0.261606	0.215394	0.348013	7.04596	0.126182	antizyme inhibitor 1 [Source:MGI Symbol;Acc:MGI:1859169]
ENSMUSG00000028789.16	Azin2	13.4419	13.1139	13.7699	0.0704161	0.645868	0.0485096	4.28436	0.855723	antizyme inhibitor 2 [Source:MGI Symbol;Acc:MGI:2442093]
ENSMUSG00000075596.2	B130006D01Rik	1.18477	1.252	1.11754	-0.163906	0.537941	-0.180865	1.51293	0.604113	RIKEN cDNA B130006D01 gene [Source:MGI Symbol;Acc:MGI:2444371]
ENSMUSG00000060802.8	B2m	207.079	208.252	205.906	-0.0163479	0.928305	0.0618963	6.55163	0.845522	beta-2 microglobulin [Source:MGI Symbol;Acc:MGI:88127]
ENSMUSG00000043300.2	B3galnt1	10.9767	10.4944	11.459	0.126859	0.542174	0.216698	3.7924	0.369068	UDP-GalNAc:betaGlcNAc beta 1,3-galactosaminyltransferase, polypeptide 1 [Source:MGI Symbol;Acc:MGI:1349405]
ENSMUSG00000039242.10	B3galnt2	6.892	6.78704	6.99696	0.0439462	0.726637	0.0787333	4.17649	0.709936	UDP-GalNAc:betaGlcNAc beta 1,3-galactosaminyltransferase, polypeptide 2 [Source:MGI Symbol;Acc:MGI:2145517]
ENSMUSG00000034780.6	B3galt1	2.7762	2.44564	3.10677	0.345201	0.421907	0.327397	3.15341	0.389204	UDP-Gal:betaGlcNAc beta 1,3-galactosyltransferase, polypeptide 1 [Source:MGI Symbol;Acc:MGI:1349403]
ENSMUSG00000033849.3	B3galt2	1.54913	0.760852	2.3374	1.61922	0.000210074	1.64671	3.24113	9.42525e-10	UDP-Gal:betaGlcNAc beta 1,3-galactosyltransferase, polypeptide 2 [Source:MGI Symbol;Acc:MGI:1349461]
ENSMUSG00000067370.3	B3galt4	2.2698	2.46233	2.07726	-0.245339	0.330765	-0.18257	1.1202	0.552936	UDP-Gal:betaGlcNAc beta 1,3-galactosyltransferase, polypeptide 4 [Source:MGI Symbol;Acc:MGI:1859517]
ENSMUSG00000074892.9	B3galt5	1.26413	1.2967	1.23157	-0.0743463	0.701442	-0.0581693	2.1166	0.828644	UDP-Gal:betaGlcNAc beta 1,3-galactosyltransferase, polypeptide 5 [Source:MGI Symbol;Acc:MGI:2136878]
ENSMUSG00000050796.4	B3galt6	3.32955	3.18531	3.47379	0.125074	0.476002	0.190571	2.76737	0.4643	UDP-Gal:betaGal beta 1,3-galactosyltransferase, polypeptide 6 [Source:MGI Symbol;Acc:MGI:2152819]
ENSMUSG00000045994.17	B3gat1	10.8323	13.331	8.33365	-0.677769	0.152587	-0.653227	4.53023	0.0581489	beta-1,3-glucuronyltransferase 1 (glucuronosyltransferase P) [Source:MGI Symbol;Acc:MGI:1924148]
ENSMUSG00000071649.5	B3gat3	39.0911	38.6424	39.5398	0.0331237	0.743059	0.0882526	5.29267	0.656248	beta-1,3-glucuronyltransferase 3 (glucuronosyltransferase I) [Source:MGI Symbol;Acc:MGI:1919977]
ENSMUSG00000051950.10	B3glct	3.99741	4.04251	3.9523	-0.0325607	0.822068	0.00941471	3.58469	0.968111	beta-3-glucosyltransferase [Source:MGI Symbol;Acc:MGI:2685903]
ENSMUSG00000051650.10	B3gnt2	2.91792	3.45837	2.37747	-0.540663	0.0691199	-0.486049	2.75449	0.0747985	UDP-GlcNAc:betaGal beta-1,3-N-acetylglucosaminyltransferase 2 [Source:MGI Symbol;Acc:MGI:1889505]
ENSMUSG00000022686.14	B3gnt5	1.87535	1.71063	2.04006	0.254083	0.5183	0.283611	2.27802	0.491798	UDP-GlcNAc:betaGal beta-1,3-N-acetylglucosaminyltransferase 5 [Source:MGI Symbol;Acc:MGI:2137302]
ENSMUSG00000059479.7	B3gnt8	1.88265	2.04712	1.71818	-0.252714	0.515982	-0.0549029	0.960522	0.881526	UDP-GlcNAc:betaGal beta-1,3-N-acetylglucosaminyltransferase 8 [Source:MGI Symbol;Acc:MGI:2385269]
ENSMUSG00000069920.10	B3gnt9	3.25353	3.97318	2.53387	-0.648951	0.40291	-0.594139	2.26278	0.282037	UDP-GlcNAc:betaGal beta-1,3-N-acetylglucosaminyltransferase 9 [Source:MGI Symbol;Acc:MGI:2142841]
ENSMUSG00000046605.14	B3gntl1	4.7344	4.83877	4.63004	-0.0636158	0.722773	-0.0315501	3.3798	0.903168	UDP-GlcNAc:betaGal beta-1,3-N-acetylglucosaminyltransferase-like 1 [Source:MGI Symbol;Acc:MGI:2441705]
ENSMUSG00000006731.10	B4galnt1	1.64604	1.82853	1.46355	-0.321214	0.921309	-0.272907	1.51696	0.575592	beta-1,4-N-acetyl-galactosaminyl transferase 1 [Source:MGI Symbol;Acc:MGI:1342057]
ENSMUSG00000028413.13	B4galt1	17.83	18.9785	16.6816	-0.186109	0.444119	-0.131455	5.57217	0.600672	UDP-Gal:betaGlcNAc beta 1,4- galactosyltransferase, polypeptide 1 [Source:MGI Symbol;Acc:MGI:95705]
ENSMUSG00000028541.14	B4galt2	11.1633	13.2219	9.10467	-0.538252	0.0709211	-0.480828	4.0428	0.0478823	UDP-Gal:betaGlcNAc beta 1,4- galactosyltransferase, polypeptide 2 [Source:MGI Symbol;Acc:MGI:1858493]
ENSMUSG00000052423.14	B4galt3	9.23699	9.43644	9.03754	-0.062313	0.793742	-0.0636952	3.73047	0.768905	UDP-Gal:betaGlcNAc beta 1,4-galactosyltransferase, polypeptide 3 [Source:MGI Symbol;Acc:MGI:1928767]
ENSMUSG00000022793.16	B4galt4	7.0236	8.32015	5.72706	-0.538815	0.054921	-0.466544	3.25312	0.0923314	UDP-Gal:betaGlcNAc beta 1,4-galactosyltransferase, polypeptide 4 [Source:MGI Symbol;Acc:MGI:1928387]
ENSMUSG00000017929.13	B4galt5	6.84638	6.37887	7.31389	0.197339	0.0452529	0.222785	4.35931	0.229733	UDP-Gal:betaGlcNAc beta 1,4-galactosyltransferase, polypeptide 5 [Source:MGI Symbol;Acc:MGI:1927169]
ENSMUSG00000056124.5	B4galt6	8.67871	8.62949	8.72793	0.0163646	0.930939	0.0617979	5.12251	0.831198	UDP-Gal:betaGlcNAc beta 1,4-galactosyltransferase, polypeptide 6 [Source:MGI Symbol;Acc:MGI:1928380]
ENSMUSG00000021504.14	B4galt7	5.97764	6.38647	5.5688	-0.197652	0.309402	-0.206378	3.31467	0.348903	xylosylprotein beta1,4-galactosyltransferase, polypeptide 7 (galactosyltransferase I) [Source:MGI Symbol;Acc:MGI:2384987]
ENSMUSG00000047379.6	B4gat1	20.7962	20.7145	20.8778	0.0113287	0.860132	0.0852201	4.66392	0.642042	beta-1,4-glucuronyltransferase 1 [Source:MGI Symbol;Acc:MGI:1919680]
ENSMUSG00000001039.12	B9d1	13.1025	13.4313	12.7736	-0.0724287	0.747134	-0.041332	2.72983	0.878117	B9 protein domain 1 [Source:MGI Symbol;Acc:MGI:1351471]
ENSMUSG00000063439.7	B9d2	6.54505	7.08615	6.00394	-0.239094	0.0583119	-0.203562	1.82203	0.428037	B9 protein domain 2 [Source:MGI Symbol;Acc:MGI:2387643]
ENSMUSG00000022296.9	Baalc	2.39544	2.04476	2.74612	0.425466	0.113984	0.511432	1.93003	0.0958669	brain and acute leukemia, cytoplasmic [Source:MGI Symbol;Acc:MGI:1928704]
ENSMUSG00000031820.9	Babam1	31.529	31.401	31.6571	0.0117152	0.920333	0.0817261	4.83846	0.659944	BRISC and BRCA1 A complex member 1 [Source:MGI Symbol;Acc:MGI:1915501]
ENSMUSG00000032086.12	Bace1	18.2539	18.5041	18.0037	-0.0395515	0.709611	0.0122465	6.03861	0.943791	beta-site APP cleaving enzyme 1 [Source:MGI Symbol;Acc:MGI:1346542]
ENSMUSG00000040605.6	Bace2	12.8187	10.8907	14.7467	0.437289	0.0313096	0.473215	4.98334	0.024219	beta-site APP-cleaving enzyme 2 [Source:MGI Symbol;Acc:MGI:1860440]
ENSMUSG00000025612.5	Bach1	6.84058	6.42352	7.25765	0.176138	0.559737	0.215162	4.73827	0.416343	BTB and CNC homology 1, basic leucine zipper transcription factor 1 [Source:MGI Symbol;Acc:MGI:894680]
ENSMUSG00000040270.16	Bach2	1.83156	2.1369	1.52623	-0.485549	0.043146	-0.520473	3.16148	0.0471294	BTB and CNC homology, basic leucine zipper transcription factor 2 [Source:MGI Symbol;Acc:MGI:894679]
ENSMUSG00000024959.13	Bad	33.7848	35.1326	32.437	-0.11517	0.482459	-0.0769058	4.63136	0.745673	BCL2-associated agonist of cell death [Source:MGI Symbol;Acc:MGI:1096330]
ENSMUSG00000028416.12	Bag1	113.278	102.257	124.299	0.281602	0.126114	0.361959	6.44806	0.0857162	BCL2-associated athanogene 1 [Source:MGI Symbol;Acc:MGI:108047]
ENSMUSG00000042215.8	Bag2	6.08142	6.59891	5.56393	-0.246122	0.179492	-0.0258416	2.49936	0.917915	BCL2-associated athanogene 2 [Source:MGI Symbol;Acc:MGI:1891254]
ENSMUSG00000030847.8	Bag3	8.55001	7.08725	10.0128	0.498546	0.218819	0.545463	3.80497	0.111804	BCL2-associated athanogene 3 [Source:MGI Symbol;Acc:MGI:1352493]
ENSMUSG00000037316.9	Bag4	8.99274	8.32513	9.66034	0.214602	0.251591	0.256667	4.81494	0.205907	BCL2-associated athanogene 4 [Source:MGI Symbol;Acc:MGI:1914634]
ENSMUSG00000049792.6	Bag5	15.3668	14.5832	16.1505	0.147274	0.188099	0.203345	4.28402	0.305503	BCL2-associated athanogene 5 [Source:MGI Symbol;Acc:MGI:1917619]
ENSMUSG00000024392.17	Bag6	40.9958	41.6994	40.2922	-0.049527	0.911953	-0.000951043	6.76549	0.996393	BCL2-associated athanogene 6 [Source:MGI Symbol;Acc:MGI:1919439]
ENSMUSG00000039741.15	Bahcc1	2.76168	2.97241	2.55094	-0.220607	0.304542	-0.174878	4.3815	0.464001	BAH domain and coiled-coil containing 1 [Source:MGI Symbol;Acc:MGI:2679272]
ENSMUSG00000040007.8	Bahd1	4.91195	5.12956	4.69435	-0.127911	0.458321	-0.0649008	3.8915	0.76922	bromo adjacent homology domain containing 1 [Source:MGI Symbol;Acc:MGI:2139371]
ENSMUSG00000025372.16	Baiap2	13.712	14.7641	12.66	-0.221817	0.332827	-0.19241	4.82142	0.386553	brain-specific angiogenesis inhibitor 1-associated protein 2 [Source:MGI Symbol;Acc:MGI:2137336]
ENSMUSG00000038859.7	Baiap2l1	5.58636	5.47134	5.70138	0.059417	0.855818	0.0967582	3.62548	0.788088	BAI1-associated protein 2-like 1 [Source:MGI Symbol;Acc:MGI:1914148]
ENSMUSG00000047507.12	Baiap3	1.65988	1.60039	1.71936	0.103448	0.869001	0.161424	2.59854	0.630729	BAI1-associated protein 3 [Source:MGI Symbol;Acc:MGI:2685783]
ENSMUSG00000057789.13	Bak1	3.51421	3.83022	3.19819	-0.260171	0.424117	-0.216649	2.48231	0.438257	BCL2-antagonist/killer 1 [Source:MGI Symbol;Acc:MGI:1097161]
ENSMUSG00000024232.1	Bambi	2.18805	2.60285	1.77325	-0.553694	0.0594784	-0.442364	2.9807	0.123763	BMP and activin membrane-bound inhibitor [Source:MGI Symbol;Acc:MGI:1915260]
ENSMUSG00000024844.14	Banf1	33.9553	33.4888	34.4219	0.0396502	0.779616	0.0957114	3.70551	0.675969	barrier to autointegration factor 1 [Source:MGI Symbol;Acc:MGI:1346330]
ENSMUSG00000025316.16	Banp	10.907	11.177	10.637	-0.071448	0.673109	-0.0743504	4.48088	0.726126	BTG3 associated nuclear protein [Source:MGI Symbol;Acc:MGI:1889023]
ENSMUSG00000021901.10	Bap1	16.452	16.7869	16.1171	-0.0587459	0.67355	0.00617113	5.28296	0.973952	Brca1 associated protein 1 [Source:MGI Symbol;Acc:MGI:1206586]
ENSMUSG00000032033.11	Barx2	4.36625	3.41317	5.31934	0.640135	0.0771217	0.72264	2.42126	0.0465394	BarH-like homeobox 2 [Source:MGI Symbol;Acc:MGI:109617]
ENSMUSG00000045763.8	Basp1	3.82371	4.32406	3.32335	-0.379745	0.956199	-0.318622	2.11785	0.583876	brain abundant, membrane attached signal protein 1 [Source:MGI Symbol;Acc:MGI:1917600]
ENSMUSG00000003873.11	Bax	23.1699	24.3463	21.9935	-0.146625	0.170326	-0.113687	3.60385	0.605608	BCL2-associated X protein [Source:MGI Symbol;Acc:MGI:99702]
ENSMUSG00000035021.13	Baz1a	2.17397	2.40438	1.94356	-0.306966	0.608121	-0.212686	3.41712	0.59534	bromodomain adjacent to zinc finger domain 1A [Source:MGI Symbol;Acc:MGI:1309478]
ENSMUSG00000002748.7	Baz1b	32.9394	34.4028	31.4761	-0.128271	0.296581	-0.0814256	7.16151	0.64352	bromodomain adjacent to zinc finger domain, 1B [Source:MGI Symbol;Acc:MGI:1353499]
ENSMUSG00000040054.16	Baz2a	11.3384	12.5688	10.1081	-0.314323	0.0370128	-0.306513	6.13795	0.0821588	bromodomain adjacent to zinc finger domain, 2A [Source:MGI Symbol;Acc:MGI:2151152]
ENSMUSG00000026987.16	Baz2b	17.3558	17.6359	17.0757	-0.0465725	0.544708	-0.0334755	6.80544	0.840712	bromodomain adjacent to zinc finger domain, 2B [Source:MGI Symbol;Acc:MGI:2442782]
ENSMUSG00000084957.2	Bbip1	12.1876	11.6177	12.7575	0.135024	0.248252	0.19555	4.42959	0.315551	BBSome interacting protein 1 [Source:MGI Symbol;Acc:MGI:1913610]
ENSMUSG00000057265.13	Bbof1	3.31808	3.30173	3.33444	0.0142223	0.816802	0.0301915	2.67669	0.89886	basal body orientation factor 1 [Source:MGI Symbol;Acc:MGI:1920123]
ENSMUSG00000041660.8	Bbox1	1.22775	1.1502	1.30529	0.182481	0.615212	0.244479	1.83154	0.452871	butyrobetaine (gamma), 2-oxoglutarate dioxygenase 1 (gamma-butyrobetaine hydroxylase) [Source:MGI Symbol;Acc:MGI:1891372]
ENSMUSG00000006464.8	Bbs1	11.2803	10.9744	11.5863	0.0782766	0.66777	0.102119	5.4668	0.658248	Bardet-Biedl syndrome 1 (human) [Source:MGI Symbol;Acc:MGI:1277215]
ENSMUSG00000035759.4	Bbs10	5.30727	5.25833	5.3562	0.0266031	0.905287	0.0977605	3.19483	0.686798	Bardet-Biedl syndrome 10 (human) [Source:MGI Symbol;Acc:MGI:1919019]
ENSMUSG00000051444.9	Bbs12	9.40866	9.09292	9.72439	0.0968637	0.701399	0.165771	3.88686	0.492083	Bardet-Biedl syndrome 12 (human) [Source:MGI Symbol;Acc:MGI:2686651]
ENSMUSG00000031755.6	Bbs2	18.3103	17.8655	18.755	0.070097	0.692629	0.128595	5.43269	0.555712	Bardet-Biedl syndrome 2 (human) [Source:MGI Symbol;Acc:MGI:2135267]
ENSMUSG00000025235.8	Bbs4	58.9351	51.7185	66.1517	0.355096	0.108608	0.414495	6.64517	0.0692315	Bardet-Biedl syndrome 4 (human) [Source:MGI Symbol;Acc:MGI:2143311]
ENSMUSG00000063145.10	Bbs5	16.1071	13.6398	18.5745	0.445502	0.00848104	0.441718	4.0932	0.0332391	Bardet-Biedl syndrome 5 (human) [Source:MGI Symbol;Acc:MGI:1919819]
ENSMUSG00000037325.10	Bbs7	8.55704	8.13955	8.97453	0.140888	0.245264	0.154786	4.14191	0.414159	Bardet-Biedl syndrome 7 (human) [Source:MGI Symbol;Acc:MGI:1918742]
ENSMUSG00000035919.16	Bbs9	40.3566	38.6549	42.0584	0.121744	0.243755	0.159911	6.42252	0.377587	Bardet-Biedl syndrome 9 (human) [Source:MGI Symbol;Acc:MGI:2442833]
ENSMUSG00000022641.15	Bbx	18.8795	18.3274	19.4316	0.0844007	0.397875	0.116305	6.55309	0.485525	bobby sox HMG box containing [Source:MGI Symbol;Acc:MGI:1917758]
ENSMUSG00000067722.3	BC003965	6.81961	6.76651	6.87271	0.0224677	0.782591	0.0671751	3.78785	0.734875	cDNA sequence BC003965 [Source:MGI Symbol;Acc:MGI:2670966]
ENSMUSG00000044375.7	BC027072	2.56529	1.36993	3.76065	1.45688	0.00330547	1.52664	3.07886	4.62164e-06	photoreceptor cilium actin regulator [Source:MGI Symbol;Acc:MGI:2385061]
ENSMUSG00000036299.4	BC031181	95.433	89.5542	101.312	0.177968	0.259965	0.251714	5.90638	0.221955	cDNA sequence BC031181 [Source:MGI Symbol;Acc:MGI:3039614]
ENSMUSG00000002980.14	Bcam	18.1354	18.4645	17.8063	-0.0523624	0.90284	-0.00849365	4.85226	0.978378	basal cell adhesion molecule [Source:MGI Symbol;Acc:MGI:1929940]
ENSMUSG00000004892.13	Bcan	2.86707	2.78877	2.94536	0.0788188	0.828222	0.213446	2.64927	0.442417	brevican [Source:MGI Symbol;Acc:MGI:1096385]
ENSMUSG00000020650.15	Bcap29	24.1465	22.6119	25.6811	0.183628	0.285813	0.241688	5.02052	0.247324	B cell receptor associated protein 29 [Source:MGI Symbol;Acc:MGI:101917]
ENSMUSG00000002015.5	Bcap31	108.856	104.024	113.689	0.128171	0.388352	0.200826	6.327	0.313624	B cell receptor associated protein 31 [Source:MGI Symbol;Acc:MGI:1350933]
ENSMUSG00000031955.10	Bcar1	8.91002	9.89288	7.92716	-0.319587	0.11602	-0.283071	4.22142	0.209647	breast cancer anti-estrogen resistance 1 [Source:MGI Symbol;Acc:MGI:108091]
ENSMUSG00000028121.8	Bcar3	11.2735	11.6835	10.8635	-0.104993	0.510063	-0.0744591	4.6075	0.741384	breast cancer anti-estrogen resistance 3 [Source:MGI Symbol;Acc:MGI:1352501]
ENSMUSG00000013523.13	Bcas1	1.10928	1.00514	1.21341	0.271668	0.655543	0.244862	1.22502	0.621909	breast carcinoma amplified sequence 1 [Source:MGI Symbol;Acc:MGI:1924210]
ENSMUSG00000005687.14	Bcas2	25.1095	22.9924	27.2265	0.24385	0.0463792	0.237847	4.57009	0.190454	breast carcinoma amplified sequence 2 [Source:MGI Symbol;Acc:MGI:1915433]
ENSMUSG00000059439.15	Bcas3	17.0574	17.7666	16.3483	-0.120025	0.353799	-0.0660234	5.18183	0.71777	breast carcinoma amplified sequence 3 [Source:MGI Symbol;Acc:MGI:2385848]
ENSMUSG00000030268.17	Bcat1	154.495	135.671	173.32	0.353321	0.221258	0.399954	8.3015	0.169859	branched chain aminotransferase 1, cytosolic [Source:MGI Symbol;Acc:MGI:104861]
ENSMUSG00000030826.19	Bcat2	10.1949	9.68981	10.7	0.143075	0.410282	0.185992	3.70188	0.392817	branched chain aminotransferase 2, mitochondrial [Source:MGI Symbol;Acc:MGI:1276534]
ENSMUSG00000030983.4	Bccip	27.7701	27.23	28.3101	0.0561198	0.662654	0.0885047	4.38927	0.647739	BRCA2 and CDKN1A interacting protein [Source:MGI Symbol;Acc:MGI:1913415]
ENSMUSG00000037525.5	Bcdin3d	3.05076	3.23207	2.86946	-0.171678	0.390957	-0.111498	1.26973	0.691534	BCDIN3 domain containing [Source:MGI Symbol;Acc:MGI:1922534]
ENSMUSG00000027792.11	Bche	6.83847	6.41014	7.2668	0.180964	0.879397	0.233814	4.7443	0.704724	butyrylcholinesterase [Source:MGI Symbol;Acc:MGI:894278]
ENSMUSG00000060376.7	Bckdha	21.9345	19.9483	23.9207	0.261999	0.499721	0.326575	4.75203	0.283051	branched chain ketoacid dehydrogenase E1, alpha polypeptide [Source:MGI Symbol;Acc:MGI:107701]
ENSMUSG00000032263.14	Bckdhb	13.3692	12.2507	14.4876	0.241946	0.27169	0.270008	3.42816	0.285698	branched chain ketoacid dehydrogenase E1, beta polypeptide [Source:MGI Symbol;Acc:MGI:88137]
ENSMUSG00000030802.14	Bckdk	20.6094	20.0988	21.12	0.0715041	0.633641	0.112416	5.02145	0.574143	branched chain ketoacid dehydrogenase kinase [Source:MGI Symbol;Acc:MGI:1276121]
ENSMUSG00000028191.11	Bcl10	8.62251	7.65329	9.59174	0.325713	0.096308	0.372682	3.36919	0.128251	B cell leukemia/lymphoma 10 [Source:MGI Symbol;Acc:MGI:1337994]
ENSMUSG00000057329.7	Bcl2	3.69076	3.71087	3.67067	-0.0157141	0.973991	0.0244344	3.83042	0.918742	B cell leukemia/lymphoma 2 [Source:MGI Symbol;Acc:MGI:88138]
ENSMUSG00000089929.1	Bcl2a1b	2.41207	2.72285	2.1013	-0.373837	0.27921	-0.289787	0.367175	0.385249	B cell leukemia/lymphoma 2 related protein A1b [Source:MGI Symbol;Acc:MGI:1278326]
ENSMUSG00000007659.18	Bcl2l1	35.9603	37.4201	34.5005	-0.117197	0.462966	-0.0628599	5.74816	0.74719	BCL2-like 1 [Source:MGI Symbol;Acc:MGI:88139]
ENSMUSG00000027381.16	Bcl2l11	3.26079	3.79936	2.72222	-0.480974	0.0915688	-0.367371	3.21786	0.14291	BCL2-like 11 (apoptosis facilitator) [Source:MGI Symbol;Acc:MGI:1197519]
ENSMUSG00000003190.12	Bcl2l12	2.43594	2.70236	2.16952	-0.31684	0.218868	-0.2063	1.03086	0.545774	BCL2-like 12 (proline rich) [Source:MGI Symbol;Acc:MGI:1922986]
ENSMUSG00000009112.4	Bcl2l13	7.48139	7.38964	7.57315	0.035389	0.799056	0.071227	5.15434	0.730491	BCL2-like 13 (apoptosis facilitator) [Source:MGI Symbol;Acc:MGI:2136959]
ENSMUSG00000089682.10	Bcl2l2	22.2932	21.857	22.7294	0.056461	0.370748	0.1229	5.64116	0.477512	BCL2-like 2 [Source:MGI Symbol;Acc:MGI:108052]
ENSMUSG00000022508.5	Bcl6	5.0836	5.03523	5.13197	0.0274543	0.911053	0.0888164	3.61654	0.723617	B cell leukemia/lymphoma 6 [Source:MGI Symbol;Acc:MGI:107187]
ENSMUSG00000000317.11	Bcl6b	1.01117	1.15096	0.871379	-0.401464	0.949543	-0.382599	1.267	0.544526	B cell CLL/lymphoma 6, member B [Source:MGI Symbol;Acc:MGI:1278332]
ENSMUSG00000029438.9	Bcl7a	5.80651	6.14442	5.46861	-0.168103	0.242062	-0.170285	4.29247	0.386834	B cell CLL/lymphoma 7A [Source:MGI Symbol;Acc:MGI:1924295]
ENSMUSG00000029681.12	Bcl7b	18.6973	17.0791	20.3154	0.250346	0.0227748	0.241184	4.18108	0.231806	B cell CLL/lymphoma 7B [Source:MGI Symbol;Acc:MGI:1332238]
ENSMUSG00000030814.17	Bcl7c	7.98373	8.62065	7.3468	-0.230681	0.0795179	-0.225939	2.43919	0.332627	B cell CLL/lymphoma 7C [Source:MGI Symbol;Acc:MGI:1332237]
ENSMUSG00000038256.15	Bcl9	3.16878	3.61237	2.72519	-0.406584	0.0886287	-0.33131	3.73433	0.156816	B cell CLL/lymphoma 9 [Source:MGI Symbol;Acc:MGI:1924828]
ENSMUSG00000063382.6	Bcl9l	5.64967	6.1813	5.11805	-0.272317	0.226503	-0.213842	4.62336	0.316843	B cell CLL/lymphoma 9-like [Source:MGI Symbol;Acc:MGI:1933114]
ENSMUSG00000037608.16	Bclaf1	55.183	56.2447	54.1213	-0.0555187	0.425802	0.00634973	7.43891	0.970109	BCL2-associated transcription factor 1 [Source:MGI Symbol;Acc:MGI:1917580]
ENSMUSG00000031845.15	Bco1	4.20046	4.18264	4.21828	0.0122436	0.948483	0.0623485	2.75227	0.844899	beta-carotene oxygenase 1 [Source:MGI Symbol;Acc:MGI:1926923]
ENSMUSG00000032066.9	Bco2	2.64565	2.67837	2.61292	-0.0356978	0.742247	-0.0239797	2.00409	0.948576	beta-carotene oxygenase 2 [Source:MGI Symbol;Acc:MGI:2177469]
ENSMUSG00000040363.15	Bcor	8.35557	8.63088	8.08025	-0.0951077	0.366183	-0.0481217	5.18106	0.783947	BCL6 interacting corepressor [Source:MGI Symbol;Acc:MGI:1918708]
ENSMUSG00000036959.15	Bcorl1	1.88761	1.91879	1.85642	-0.0476755	0.837182	-0.0113437	3.31562	0.964753	BCL6 co-repressor-like 1 [Source:MGI Symbol;Acc:MGI:2443910]
ENSMUSG00000009681.10	Bcr	11.2901	11.0954	11.4847	0.0497566	0.739978	0.095588	5.67954	0.644416	breakpoint cluster region [Source:MGI Symbol;Acc:MGI:88141]
ENSMUSG00000026172.12	Bcs1l	8.01257	7.86475	8.16038	0.0532336	0.661322	0.0675139	3.21233	0.769665	BCS1-like (yeast) [Source:MGI Symbol;Acc:MGI:1914071]
ENSMUSG00000046598.14	Bdh1	10.982	11.6651	10.2989	-0.179704	0.591555	-0.12825	3.94437	0.715478	3-hydroxybutyrate dehydrogenase, type 1 [Source:MGI Symbol;Acc:MGI:1919161]
ENSMUSG00000028167.15	Bdh2	7.28668	7.08455	7.48882	0.0800632	0.924029	0.124451	2.30906	0.713806	3-hydroxybutyrate dehydrogenase, type 2 [Source:MGI Symbol;Acc:MGI:1917022]
ENSMUSG00000021070.6	Bdkrb2	5.67018	7.08787	4.25249	-0.737045	0.107293	-0.671016	3.81113	0.0633915	bradykinin receptor, beta 2 [Source:MGI Symbol;Acc:MGI:102845]
ENSMUSG00000049658.13	Bdp1	10.1285	10.552	9.70504	-0.120705	0.537565	-0.0536912	6.09349	0.791007	B double prime 1, subunit of RNA polymerase III transcription initiation factor IIIB [Source:MGI Symbol;Acc:MGI:1347077]
ENSMUSG00000035086.13	Becn1	28.0512	28.592	27.5103	-0.0556383	0.244216	-0.0335913	5.86548	0.834974	beclin 1, autophagy related [Source:MGI Symbol;Acc:MGI:1891828]
ENSMUSG00000040867.12	Begain	1.35566	1.35443	1.3569	0.00263256	0.856971	-0.0116814	1.3951	0.972649	brain-enriched guanylate kinase-associated [Source:MGI Symbol;Acc:MGI:3044626]
ENSMUSG00000038214.15	Bend3	1.95093	2.05421	1.84766	-0.152886	0.573045	-0.0227553	3.1022	0.927894	BEN domain containing 3 [Source:MGI Symbol;Acc:MGI:2677212]
ENSMUSG00000028545.13	Bend5	3.94108	4.00611	3.87604	-0.0476186	0.95893	-0.15173	2.45765	0.585775	BEN domain containing 5 [Source:MGI Symbol;Acc:MGI:1914871]
ENSMUSG00000042182.16	Bend6	6.46101	5.73252	7.18951	0.326723	0.373552	0.338321	3.35236	0.279839	BEN domain containing 6 [Source:MGI Symbol;Acc:MGI:2444572]
ENSMUSG00000048186.14	Bend7	5.02149	5.16412	4.87886	-0.0819791	0.716168	-0.0232388	3.12334	0.921172	BEN domain containing 7 [Source:MGI Symbol;Acc:MGI:2443100]
ENSMUSG00000032757.6	Bet1	19.3324	17.3804	21.2843	0.292324	0.0162186	0.336531	4.21197	0.084527	Bet1 golgi vesicular membrane trafficking protein [Source:MGI Symbol;Acc:MGI:1343104]
ENSMUSG00000025484.9	Bet1l	10.4635	10.7058	10.2211	-0.066849	0.39269	0.0645024	3.91909	0.779832	Bet1 golgi vesicular membrane trafficking protein like [Source:MGI Symbol;Acc:MGI:1913128]
ENSMUSG00000042750.7	Bex2	66.2675	67.5152	65.0199	-0.0543305	0.927788	0.00591449	4.98812	0.979596	brain expressed X-linked 2 [Source:MGI Symbol;Acc:MGI:1338017]
ENSMUSG00000047844.3	Bex4	2.10836	2.7697	1.44702	-0.936646	0.109727	-0.852352	0.131465	0.0969388	brain expressed X-linked 4 [Source:MGI Symbol;Acc:MGI:3606746]
ENSMUSG00000022684.15	Bfar	20.5613	20.6987	20.4239	-0.0192782	0.690794	0.0376327	5.30461	0.822665	bifunctional apoptosis regulator [Source:MGI Symbol;Acc:MGI:1914368]
ENSMUSG00000074483.2	Bglap	13.0957	20.8619	5.32947	-1.9688	0.163122	-2.05237	3.84924	0.0423228	bone gamma carboxyglutamate protein [Source:MGI Symbol;Acc:MGI:88156]
ENSMUSG00000074486.2	Bglap2	14.5237	23.1107	5.93667	-1.96084	0.323055	-2.02449	2.96255	0.0739454	bone gamma-carboxyglutamate protein 2 [Source:MGI Symbol;Acc:MGI:88157]
ENSMUSG00000031375.17	Bgn	112.003	139.535	84.4713	-0.724097	0.355783	-0.637328	7.35316	0.18182	biglycan [Source:MGI Symbol;Acc:MGI:88158]
ENSMUSG00000072964.14	Bhlhb9	20.7691	20.2139	21.3242	0.0771404	0.657857	0.149467	5.1928	0.496139	basic helix-loop-helix domain containing, class B9 [Source:MGI Symbol;Acc:MGI:1917487]
ENSMUSG00000030103.11	Bhlhe40	16.3018	14.7255	17.8781	0.27988	0.674354	0.346865	4.90005	0.36648	basic helix-loop-helix family, member e40 [Source:MGI Symbol;Acc:MGI:1097714]
ENSMUSG00000030256.11	Bhlhe41	10.7177	12.2369	9.19842	-0.411781	0.200572	-0.355268	5.02656	0.263086	basic helix-loop-helix family, member e41 [Source:MGI Symbol;Acc:MGI:1930704]
ENSMUSG00000074768.6	Bhmt	3.38829	4.3648	2.41179	-0.855812	0.442326	-0.865628	2.96047	0.303208	betaine-homocysteine methyltransferase [Source:MGI Symbol;Acc:MGI:1339972]
ENSMUSG00000014329.14	Bicc1	13.4618	15.2328	11.6908	-0.381802	0.428941	-0.310947	5.51798	0.374993	BicC family RNA binding protein 1 [Source:MGI Symbol;Acc:MGI:1933388]
ENSMUSG00000003452.15	Bicd1	9.88886	9.17212	10.6056	0.2095	0.211316	0.261599	5.29361	0.191184	BICD cargo adaptor 1 [Source:MGI Symbol;Acc:MGI:1101760]
ENSMUSG00000037933.16	Bicd2	8.6721	9.16474	8.17945	-0.164091	0.516924	-0.126827	4.85896	0.598047	BICD cargo adaptor 2 [Source:MGI Symbol;Acc:MGI:1924145]
ENSMUSG00000041609.16	Bicdl1	24.1251	21.9675	26.2827	0.25874	0.299462	0.302538	5.58357	0.22822	BICD family like cargo adaptor 1 [Source:MGI Symbol;Acc:MGI:1922915]
ENSMUSG00000036568.6	Bicral	6.79465	6.88519	6.7041	-0.0384533	0.72412	0.000166603	4.92079	0.999276	BRD4 interacting chromatin remodeling complex associated protein like [Source:MGI Symbol;Acc:MGI:2673855]
ENSMUSG00000004446.12	Bid	1.56941	1.79173	1.34709	-0.411505	0.202709	-0.305274	1.18436	0.356184	BH3 interacting domain death agonist [Source:MGI Symbol;Acc:MGI:108093]
ENSMUSG00000024381.15	Bin1	43.7019	47.7717	39.632	-0.26949	0.229857	-0.273461	6.26719	0.216001	bridging integrator 1 [Source:MGI Symbol;Acc:MGI:108092]
ENSMUSG00000098112.7	Bin2	1.8438	1.86929	1.81831	-0.0398964	0.840022	-0.164395	1.79127	0.598019	bridging integrator 2 [Source:MGI Symbol;Acc:MGI:3611448]
ENSMUSG00000022089.9	Bin3	7.5858	8.18302	6.98857	-0.227636	0.0677292	-0.219785	3.21589	0.307866	bridging integrator 3 [Source:MGI Symbol;Acc:MGI:1929883]
ENSMUSG00000057367.12	Birc2	26.3155	26.6936	25.9374	-0.0414587	0.681091	-0.0387733	5.69096	0.825577	baculoviral IAP repeat-containing 2 [Source:MGI Symbol;Acc:MGI:1197009]
ENSMUSG00000032000.17	Birc3	6.0851	6.11111	6.05909	-0.0123339	0.942536	0.031476	3.82169	0.910285	baculoviral IAP repeat-containing 3 [Source:MGI Symbol;Acc:MGI:1197007]
ENSMUSG00000017716.15	Birc5	1.30195	1.80579	0.798116	-1.17796	0.0676263	-0.411261	2.37105	0.131949	baculoviral IAP repeat-containing 5 [Source:MGI Symbol;Acc:MGI:1203517]
ENSMUSG00000024073.14	Birc6	25.6445	26.9815	24.3075	-0.150569	0.0902972	-0.0979927	8.0478	0.568364	baculoviral IAP repeat-containing 6 [Source:MGI Symbol;Acc:MGI:1276108]
ENSMUSG00000041684.11	Bivm	9.4044	9.50196	9.30683	-0.029936	0.984016	0.0434149	4.43516	0.847882	basic, immunoglobulin-like variable motif containing [Source:MGI Symbol;Acc:MGI:2179809]
ENSMUSG00000067787.10	Blcap	40.3377	35.9869	44.6886	0.312433	0.173299	0.366445	5.65797	0.134568	bladder cancer associated protein [Source:MGI Symbol;Acc:MGI:1858907]
ENSMUSG00000030528.12	Blm	3.3696	3.10397	3.63524	0.227938	0.0962981	0.220995	3.52056	0.309606	Bloom syndrome, RecQ like helicase [Source:MGI Symbol;Acc:MGI:1328362]
ENSMUSG00000020840.10	Blmh	17.8609	18.8444	16.8774	-0.159039	0.0877098	-0.0899944	4.89826	0.613191	bleomycin hydrolase [Source:MGI Symbol;Acc:MGI:1345186]
ENSMUSG00000061132.13	Blnk	1.06048	1.24963	0.871324	-0.520221	0.312923	-0.419262	0.871307	0.319306	B cell linker [Source:MGI Symbol;Acc:MGI:96878]
ENSMUSG00000090247.7	Bloc1s1	196.876	193.215	200.536	0.0536523	0.838622	0.105081	5.90007	0.678962	biogenesis of lysosomal organelles complex-1, subunit 1 [Source:MGI Symbol;Acc:MGI:1195276]
ENSMUSG00000057506.4	Bloc1s2	12.7575	12.3975	13.1175	0.0814436	0.557072	0.0215925	3.00711	0.925207	biogenesis of lysosomal organelles complex-1, subunit 2 [Source:MGI Symbol;Acc:MGI:1920939]
ENSMUSG00000057667.7	Bloc1s3	2.521	2.35924	2.68277	0.185401	0.172561	0.202204	2.61776	0.393493	biogenesis of lysosomal organelles complex-1, subunit 3 [Source:MGI Symbol;Acc:MGI:2678952]
ENSMUSG00000060708.4	Bloc1s4	6.88304	6.49194	7.27413	0.164124	0.0667935	0.245127	2.35112	0.293432	biogenesis of lysosomal organelles complex-1, subunit 4, cappuccino [Source:MGI Symbol;Acc:MGI:1929230]
ENSMUSG00000038982.10	Bloc1s5	4.52676	4.44383	4.6097	0.0528693	0.760128	0.159874	3.77383	0.575857	biogenesis of lysosomal organelles complex-1, subunit 5, muted [Source:MGI Symbol;Acc:MGI:2178598]
ENSMUSG00000005804.14	Bloc1s6	6.34543	5.88841	6.80244	0.208175	0.0756414	0.150076	4.087	0.438406	biogenesis of lysosomal organelles complex-1, subunit 6, pallidin [Source:MGI Symbol;Acc:MGI:1927580]
ENSMUSG00000001999.15	Blvra	12.5349	12.9516	12.1182	-0.0959521	0.519942	-0.00707927	3.15675	0.978761	biliverdin reductase A [Source:MGI Symbol;Acc:MGI:88170]
ENSMUSG00000040466.16	Blvrb	21.0884	19.7916	22.3852	0.177655	0.263918	0.192443	3.52441	0.40681	biliverdin reductase B (flavin reductase (NADPH)) [Source:MGI Symbol;Acc:MGI:2385271]
ENSMUSG00000026577.13	Blzf1	10.9541	10.806	11.1022	0.0390218	0.575157	0.0286417	4.09841	0.878187	basic leucine zipper nuclear factor 1 [Source:MGI Symbol;Acc:MGI:1201607]
ENSMUSG00000040093.15	Bmf	6.88567	7.96296	5.80839	-0.455167	0.0399453	-0.424947	4.35141	0.061146	BCL2 modifying factor [Source:MGI Symbol;Acc:MGI:2176433]
ENSMUSG00000026739.13	Bmi1	22.8743	19.9507	25.7979	0.370815	0.00482148	0.389539	5.55956	0.0264407	Bmi1 polycomb ring finger oncogene [Source:MGI Symbol;Acc:MGI:88174]
ENSMUSG00000022098.10	Bmp1	17.7864	23.995	11.5778	-1.05137	0.024691	-0.995069	5.50264	0.00101133	bone morphogenetic protein 1 [Source:MGI Symbol;Acc:MGI:88176]
ENSMUSG00000027358.6	Bmp2	2.0735	2.07163	2.07536	0.00259874	0.980605	0.0837127	2.23854	0.833887	bone morphogenetic protein 2 [Source:MGI Symbol;Acc:MGI:88177]
ENSMUSG00000034663.13	Bmp2k	6.65339	6.69301	6.61376	-0.0171834	0.977671	0.0336157	4.93292	0.863636	BMP2 inducible kinase [Source:MGI Symbol;Acc:MGI:2155456]
ENSMUSG00000021835.15	Bmp4	8.67682	9.3456	8.00804	-0.222838	0.368856	-0.170649	3.32633	0.532727	bone morphogenetic protein 4 [Source:MGI Symbol;Acc:MGI:88180]
ENSMUSG00000032179.7	Bmp5	10.0502	11.3441	8.75639	-0.373532	0.438794	-0.348695	4.62346	0.388395	bone morphogenetic protein 5 [Source:MGI Symbol;Acc:MGI:88181]
ENSMUSG00000039004.6	Bmp6	13.0399	12.5865	13.4933	0.100364	0.997646	0.154926	4.86219	0.612115	bone morphogenetic protein 6 [Source:MGI Symbol;Acc:MGI:88182]
ENSMUSG00000008999.7	Bmp7	20.4428	21.1578	19.7277	-0.10097	0.656545	-0.0458348	5.65517	0.818524	bone morphogenetic protein 7 [Source:MGI Symbol;Acc:MGI:103302]
ENSMUSG00000031963.8	Bmper	6.1139	7.15108	5.07672	-0.494265	0.171238	-0.468029	3.91525	0.139	BMP-binding endothelial regulator [Source:MGI Symbol;Acc:MGI:1920480]
ENSMUSG00000021796.15	Bmpr1a	39.7604	39.1264	40.3943	0.0460093	0.547947	0.103482	7.15353	0.549005	bone morphogenetic protein receptor, type 1A [Source:MGI Symbol;Acc:MGI:1338938]
ENSMUSG00000052430.15	Bmpr1b	1.08234	1.01945	1.14523	0.167843	0.566601	0.222629	1.6507	0.448133	bone morphogenetic protein receptor, type 1B [Source:MGI Symbol;Acc:MGI:107191]
ENSMUSG00000067336.6	Bmpr2	31.0262	29.7029	32.3496	0.123146	0.285467	0.180701	8.02385	0.31056	bone morphogenetic protein receptor, type II (serine/threonine kinase) [Source:MGI Symbol;Acc:MGI:1095407]
ENSMUSG00000030138.8	Bms1	12.4437	12.8949	11.9924	-0.10468	0.331103	-0.045146	5.28397	0.790843	BMS1, ribosome biogenesis factor [Source:MGI Symbol;Acc:MGI:2446132]
ENSMUSG00000031377.11	Bmx	1.04228	1.22614	0.858417	-0.514375	0.463365	-0.32778	1.24807	0.489889	BMX non-receptor tyrosine kinase [Source:MGI Symbol;Acc:MGI:1101778]
ENSMUSG00000049086.8	Bmyc	8.59129	9.23583	7.94675	-0.216875	0.495023	-0.142015	2.21879	0.661901	brain expressed myelocytomatosis oncogene [Source:MGI Symbol;Acc:MGI:88184]
ENSMUSG00000028487.18	Bnc2	12.0515	13.6688	10.4342	-0.389561	0.451819	-0.333316	5.00856	0.410889	basonuclin 2 [Source:MGI Symbol;Acc:MGI:2443805]
ENSMUSG00000024191.14	Bnip1	8.52076	8.69161	8.3499	-0.0578637	0.711173	-0.108447	2.5528	0.637028	BCL2/adenovirus E1B interacting protein 1 [Source:MGI Symbol;Acc:MGI:109328]
ENSMUSG00000011958.17	Bnip2	42.8808	40.4804	45.2812	0.161687	0.276125	0.199224	5.80977	0.306474	BCL2/adenovirus E1B interacting protein 2 [Source:MGI Symbol;Acc:MGI:109327]
ENSMUSG00000078566.8	Bnip3	25.4288	21.6852	29.1724	0.427888	0.12241	0.480612	4.79972	0.0708784	BCL2/adenovirus E1B interacting protein 3 [Source:MGI Symbol;Acc:MGI:109326]
ENSMUSG00000022051.15	Bnip3l	49.829	47.6285	52.0296	0.127508	0.392946	0.206358	6.86449	0.316427	BCL2/adenovirus E1B interacting protein 3-like [Source:MGI Symbol;Acc:MGI:1332659]
ENSMUSG00000022687.12	Boc	16.4372	17.6559	15.2185	-0.214325	0.58236	-0.194533	5.76048	0.553668	biregional cell adhesion molecule-related/down-regulated by oncogenes (Cdon) binding protein [Source:MGI Symbol;Acc:MGI:2151153]
ENSMUSG00000044502.16	Bod1	42.5579	40.1905	44.9253	0.160673	0.32025	0.240458	5.13801	0.257904	biorientation of chromosomes in cell division 1 [Source:MGI Symbol;Acc:MGI:1916806]
ENSMUSG00000061755.10	Bod1l	18.4915	18.8826	18.1004	-0.0610319	0.362124	-0.013013	7.03374	0.935848	biorientation of chromosomes in cell division 1-like [Source:MGI Symbol;Acc:MGI:2444804]
ENSMUSG00000026278.14	Bok	3.19729	2.62459	3.76999	0.522466	0.30658	0.578778	1.5488	0.145077	BCL2-related ovarian killer [Source:MGI Symbol;Acc:MGI:1858494]
ENSMUSG00000015943.11	Bola1	18.3314	19.056	17.6069	-0.114107	0.722264	-0.0142473	2.84544	0.958316	bolA-like 1 (E. coli) [Source:MGI Symbol;Acc:MGI:1916418]
ENSMUSG00000047721.8	Bola2	13.7802	13.8199	13.7405	-0.0083127	0.979037	0.0172786	3.20311	0.945199	bolA-like 2 (E. coli) [Source:MGI Symbol;Acc:MGI:1913412]
ENSMUSG00000045160.14	Bola3	36.925	34.4971	39.3528	0.189992	0.462661	0.262329	3.83529	0.334908	bolA-like 3 (E. coli) [Source:MGI Symbol;Acc:MGI:1925903]
ENSMUSG00000022557.11	Bop1	11.8643	11.5983	12.1303	0.0647009	0.667011	0.0850674	4.37405	0.695102	block of proliferation 1 [Source:MGI Symbol;Acc:MGI:1334460]
ENSMUSG00000022070.7	Bora	1.19858	1.33488	1.06229	-0.329534	0.0676511	-0.261549	1.31868	0.341285	bora, aurora kinase A activator [Source:MGI Symbol;Acc:MGI:1924994]
ENSMUSG00000042992.15	Borcs5	12.7397	12.4725	13.0069	0.0605286	0.657643	0.124773	3.7821	0.606396	BLOC-1 related complex subunit 5 [Source:MGI Symbol;Acc:MGI:1915024]
ENSMUSG00000045176.3	Borcs6	8.07524	7.44226	8.70822	0.226637	0.20891	0.30006	3.1669	0.237373	BLOC-1 related complex subunit 6 [Source:MGI Symbol;Acc:MGI:1919173]
ENSMUSG00000062376.7	Borcs7	3.99112	3.61889	4.36335	0.269888	0.188091	0.180657	2.62975	0.476088	BLOC-1 related complex subunit 7 [Source:MGI Symbol;Acc:MGI:1913689]
ENSMUSG00000002345.18	Borcs8	17.8912	17.863	17.9194	0.00454391	0.87588	-0.0946688	3.67548	0.665145	BLOC-1 related complex subunit 8 [Source:MGI Symbol;Acc:MGI:1919618]
ENSMUSG00000038871.5	Bpgm	35.4729	35.545	35.4009	-0.00586263	0.865657	0.0691996	5.5821	0.838652	2,3-bisphosphoglycerate mutase [Source:MGI Symbol;Acc:MGI:1098242]
ENSMUSG00000038286.11	Bphl	25.945	24.3058	27.5842	0.182537	0.463177	0.158143	4.33407	0.514902	biphenyl hydrolase-like (serine hydrolase, breast epithelial mucin-associated antigen) [Source:MGI Symbol;Acc:MGI:1915271]
ENSMUSG00000026617.16	Bpnt1	27.4453	27.2444	27.6464	0.021132	0.848422	0.0787387	5.11406	0.729874	bisphosphate 3'-nucleotidase 1 [Source:MGI Symbol;Acc:MGI:1338800]
ENSMUSG00000040481.17	Bptf	14.9077	15.8827	13.9327	-0.188989	0.101636	-0.143391	6.95927	0.395514	bromodomain PHD finger transcription factor [Source:MGI Symbol;Acc:MGI:2444008]
ENSMUSG00000002413.15	Braf	17.7661	18.1045	17.4278	-0.054964	0.554256	-0.0161746	6.98491	0.924971	Braf transforming gene [Source:MGI Symbol;Acc:MGI:88190]
ENSMUSG00000029458.14	Brap	12.6122	12.5718	12.6527	0.00925694	0.909212	0.0466048	4.97492	0.784492	BRCA1 associated protein [Source:MGI Symbol;Acc:MGI:1919649]
ENSMUSG00000000148.17	Brat1	6.13504	6.41602	5.85407	-0.132239	0.368227	-0.151409	3.95215	0.465975	BRCA1-associated ATM activator 1 [Source:MGI Symbol;Acc:MGI:1891679]
ENSMUSG00000017146.12	Brca1	1.12366	1.17988	1.06745	-0.144478	0.411345	-0.0652436	2.38579	0.811201	breast cancer 1, early onset [Source:MGI Symbol;Acc:MGI:104537]
ENSMUSG00000041147.10	Brca2	2.41037	2.69162	2.12913	-0.338209	0.0496001	-0.285384	4.11338	0.162783	breast cancer 2, early onset [Source:MGI Symbol;Acc:MGI:109337]
ENSMUSG00000031201.17	Brcc3	9.20175	8.77423	9.62927	0.134155	0.123123	0.176827	4.37003	0.340066	BRCA1/BRCA2-containing complex, subunit 3 [Source:MGI Symbol;Acc:MGI:2389572]
ENSMUSG00000022387.17	Brd1	14.3975	14.5676	14.2275	-0.0340735	0.838749	0.0276379	5.41786	0.89272	bromodomain containing 1 [Source:MGI Symbol;Acc:MGI:1924161]
ENSMUSG00000024335.19	Brd2	52.3664	51.2887	53.4441	0.0593897	0.204575	0.127097	6.92633	0.434081	bromodomain containing 2 [Source:MGI Symbol;Acc:MGI:99495]
ENSMUSG00000026918.16	Brd3	7.9912	8.34461	7.6378	-0.127687	0.314682	-0.103863	4.8189	0.592831	bromodomain containing 3 [Source:MGI Symbol;Acc:MGI:1914632]
ENSMUSG00000024002.17	Brd4	9.95779	11.0782	8.83742	-0.326023	0.0612317	-0.269001	5.34714	0.148628	bromodomain containing 4 [Source:MGI Symbol;Acc:MGI:1888520]
ENSMUSG00000031660.13	Brd7	9.83549	9.83874	9.83225	-0.000953436	0.983896	-0.0187337	4.78998	0.920297	bromodomain containing 7 [Source:MGI Symbol;Acc:MGI:1349766]
ENSMUSG00000003778.14	Brd8	29.8415	30.4778	29.2052	-0.0615298	0.468973	-0.0527658	6.31111	0.751525	bromodomain containing 8 [Source:MGI Symbol;Acc:MGI:1925906]
ENSMUSG00000057649.6	Brd9	19.687	20.9319	18.4422	-0.182698	0.195767	-0.144723	5.13925	0.414233	bromodomain containing 9 [Source:MGI Symbol;Acc:MGI:2145317]
ENSMUSG00000029279.15	Brdt	1.1179	1.03911	1.19668	0.203686	0.4319	0.177912	2.11246	0.532134	bromodomain, testis-specific [Source:MGI Symbol;Acc:MGI:1891374]
ENSMUSG00000052139.18	Bre	34.3589	29.8548	38.8631	0.380439	0.0538621	0.371793	4.72981	0.0671712	BRISC and BRCA1 A complex member 2 [Source:MGI Symbol;Acc:MGI:1333875]
ENSMUSG00000011158.8	Brf1	15.1389	16.9752	13.3026	-0.351727	0.0244348	-0.307058	5.04683	0.0725478	BRF1, RNA polymerase III transcription initiation factor 90 kDa subunit [Source:MGI Symbol;Acc:MGI:1919558]
ENSMUSG00000031487.5	Brf2	4.32976	4.37181	4.28771	-0.0280234	0.979961	0.0406214	2.45789	0.878619	BRF2, RNA polymerase III transcription initiation factor 50kDa subunit [Source:MGI Symbol;Acc:MGI:1913903]
ENSMUSG00000047843.16	Bri3	17.8828	17.648	18.1176	0.0378872	0.748398	0.154048	3.38593	0.492168	brain protein I3 [Source:MGI Symbol;Acc:MGI:1933174]
ENSMUSG00000037905.13	Bri3bp	7.33049	7.36171	7.29926	-0.0122902	0.926914	0.0320287	4.95543	0.8616	Bri3 binding protein [Source:MGI Symbol;Acc:MGI:1924059]
ENSMUSG00000028351.5	Brinp1	4.81846	5.67648	3.96045	-0.519334	0.375212	-0.492284	3.29133	0.407517	bone morphogenic protein/retinoic acid inducible neural specific 1 [Source:MGI Symbol;Acc:MGI:1928478]
ENSMUSG00000022247.12	Brix1	9.25877	8.86797	9.64956	0.12186	0.292705	0.140096	4.08811	0.465894	BRX1, biogenesis of ribosomes [Source:MGI Symbol;Acc:MGI:1915082]
ENSMUSG00000033940.8	Brk1	58.615	59.8289	57.4012	-0.0597635	0.330164	0.0082391	5.1782	0.961474	BRICK1, SCAR/WAVE actin-nucleating complex subunit [Source:MGI Symbol;Acc:MGI:1915406]
ENSMUSG00000080268.3	Brms1	8.23288	8.42753	8.03823	-0.0682325	0.508584	-0.0533662	2.99511	0.803757	breast cancer metastasis-suppressor 1 [Source:MGI Symbol;Acc:MGI:2388804]
ENSMUSG00000012076.8	Brms1l	11.0527	11.8897	10.2156	-0.218937	0.0155153	-0.210575	4.31484	0.242113	breast cancer metastasis-suppressor 1-like [Source:MGI Symbol;Acc:MGI:1196337]
ENSMUSG00000046836.13	Brox	16.8375	16.7423	16.9327	0.0163207	0.817762	0.0563012	5.63724	0.750034	BRO1 domain and CAAX motif containing [Source:MGI Symbol;Acc:MGI:1918928]
ENSMUSG00000001632.16	Brpf1	13.5385	13.9545	13.1224	-0.0887095	0.594078	-0.0778482	5.43273	0.698265	bromodomain and PHD finger containing, 1 [Source:MGI Symbol;Acc:MGI:1926033]
ENSMUSG00000063952.15	Brpf3	3.60914	4.44571	2.77257	-0.681191	0.00774833	-0.639409	3.86334	0.00416454	bromodomain and PHD finger containing, 3 [Source:MGI Symbol;Acc:MGI:2146836]
ENSMUSG00000035390.16	Brsk1	2.22781	2.58027	1.87536	-0.46036	0.284843	-0.293947	2.26542	0.349618	BR serine/threonine kinase 1 [Source:MGI Symbol;Acc:MGI:2685946]
ENSMUSG00000053046.15	Brsk2	8.22467	8.94608	7.50326	-0.253738	0.501652	-0.209501	4.37174	0.474246	BR serine/threonine kinase 2 [Source:MGI Symbol;Acc:MGI:1923020]
ENSMUSG00000022914.15	Brwd1	26.8974	29.0955	24.6992	-0.236329	0.0870333	-0.221631	7.55397	0.214658	bromodomain and WD repeat domain containing 1 [Source:MGI Symbol;Acc:MGI:1890651]
ENSMUSG00000063663.11	Brwd3	8.02613	8.46902	7.58324	-0.159382	0.484599	-0.114318	5.95523	0.717962	bromodomain and WD repeat domain containing 3 [Source:MGI Symbol;Acc:MGI:3029414]
ENSMUSG00000071657.12	Bscl2	28.2577	28.3794	28.136	-0.0124281	0.861017	0.0566923	4.81953	0.788988	Berardinelli-Seip congenital lipodystrophy 2 (seipin) [Source:MGI Symbol;Acc:MGI:1298392]
ENSMUSG00000040859.14	Bsdc1	20.5317	19.7623	21.3011	0.108179	0.349019	0.146896	5.20969	0.439062	BSD domain containing 1 [Source:MGI Symbol;Acc:MGI:1913466]
ENSMUSG00000023175.15	Bsg	697.384	668.379	726.388	0.120075	0.346388	0.179798	9.07931	0.33722	basigin [Source:MGI Symbol;Acc:MGI:88208]
ENSMUSG00000032589.14	Bsn	2.34918	2.60958	2.08879	-0.321152	0.499317	-0.302962	4.64774	0.399905	bassoon [Source:MGI Symbol;Acc:MGI:1277955]
ENSMUSG00000074378.5	Bsph1	4.77916	4.36235	5.19596	0.252285	0.572254	0.295085	1.7035	0.547662	binder of sperm protein homolog 1 [Source:MGI Symbol;Acc:MGI:2685613]
ENSMUSG00000028392.15	Bspry	1.89856	1.93819	1.85892	-0.0602472	0.880466	0.0305476	1.41899	0.9319	B-box and SPRY domain containing [Source:MGI Symbol;Acc:MGI:2177191]
ENSMUSG00000046718.8	Bst2	15.2689	16.8939	13.6438	-0.308257	0.436165	-0.23399	2.79483	0.448868	bone marrow stromal cell antigen 2 [Source:MGI Symbol;Acc:MGI:1916800]
ENSMUSG00000054360.4	Bsx	12.3483	13.5053	11.1913	-0.271151	0.483717	-0.212334	4.69339	0.444704	brain specific homeobox [Source:MGI Symbol;Acc:MGI:2669849]
ENSMUSG00000040565.7	Btaf1	15.7183	14.4189	17.0176	0.239073	0.070317	0.266439	6.37184	0.140772	B-TFIID TATA-box binding protein associated factor 1 [Source:MGI Symbol;Acc:MGI:2147538]
ENSMUSG00000025103.8	Btbd1	35.9801	31.4734	40.4868	0.363316	0.0402104	0.423106	6.30863	0.0366989	BTB (POZ) domain containing 1 [Source:MGI Symbol;Acc:MGI:1933765]
ENSMUSG00000038187.14	Btbd10	17.6465	17.1135	18.1796	0.0871857	0.598808	0.119985	4.87837	0.556279	BTB (POZ) domain containing 10 [Source:MGI Symbol;Acc:MGI:1916065]
ENSMUSG00000020042.15	Btbd11	1.12689	1.06908	1.18469	0.148137	0.427172	0.19581	2.09107	0.473693	BTB (POZ) domain containing 11 [Source:MGI Symbol;Acc:MGI:1921257]
ENSMUSG00000073771.11	Btbd19	1.16728	1.21901	1.11555	-0.127958	0.509161	-0.0660172	0.941132	0.81043	BTB (POZ) domain containing 19 [Source:MGI Symbol;Acc:MGI:1925861]
ENSMUSG00000003344.14	Btbd2	13.0122	13.5109	12.5136	-0.110622	0.728883	-0.0544569	4.39758	0.822683	BTB (POZ) domain containing 2 [Source:MGI Symbol;Acc:MGI:1933831]
ENSMUSG00000062098.11	Btbd3	9.26842	9.92794	8.60891	-0.205663	0.215416	-0.153158	4.81943	0.427799	BTB (POZ) domain containing 3 [Source:MGI Symbol;Acc:MGI:2385155]
ENSMUSG00000002803.14	Btbd6	7.45927	6.96244	7.9561	0.19247	0.200005	0.255588	3.17684	0.240898	BTB (POZ) domain containing 6 [Source:MGI Symbol;Acc:MGI:3026623]
ENSMUSG00000041702.7	Btbd7	14.8446	15.5616	14.1275	-0.139487	0.171804	-0.0882761	6.12522	0.604587	BTB (POZ) domain containing 7 [Source:MGI Symbol;Acc:MGI:1917858]
ENSMUSG00000111375.4	Btbd8	14.0972	13.5155	14.6789	0.119139	0.418744	0.221782	5.27889	0.290682	BTB (POZ) domain containing 8 [Source:MGI Symbol;Acc:MGI:3646208]
ENSMUSG00000062202.13	Btbd9	10.698	10.6715	10.7246	0.00717031	0.915848	0.038606	5.57608	0.847436	BTB (POZ) domain containing 9 [Source:MGI Symbol;Acc:MGI:1916625]
ENSMUSG00000082361.6	Btc	1.37165	1.33319	1.41012	0.0809395	0.843396	0.133479	1.83754	0.640918	betacellulin, epidermal growth factor family member [Source:MGI Symbol;Acc:MGI:99439]
ENSMUSG00000021900.10	Btd	10.9424	11.2108	10.6739	-0.0707998	0.764796	-0.0293646	3.96119	0.903883	biotinidase [Source:MGI Symbol;Acc:MGI:1347001]
ENSMUSG00000021660.14	Btf3	125.706	118.156	133.256	0.17351	0.0894488	0.242003	6.18456	0.165111	basic transcription factor 3 [Source:MGI Symbol;Acc:MGI:1202875]
ENSMUSG00000028568.16	Btf3l4	17.4701	17.155	17.7852	0.0520481	0.679326	-0.0986958	4.96192	0.630645	basic transcription factor 3-like 4 [Source:MGI Symbol;Acc:MGI:1915312]
ENSMUSG00000036478.8	Btg1	15.61	14.9935	16.2264	0.114006	0.812708	0.162936	5.01525	0.569394	B cell translocation gene 1, anti-proliferative [Source:MGI Symbol;Acc:MGI:88215]
ENSMUSG00000020423.6	Btg2	42.244	32.2552	52.2327	0.695421	0.284091	0.774984	6.18617	0.0558189	B cell translocation gene 2, anti-proliferative [Source:MGI Symbol;Acc:MGI:108384]
ENSMUSG00000022863.14	Btg3	4.19184	4.29891	4.08477	-0.0737144	0.694726	-0.631989	3.38891	0.132612	B cell translocation gene 3 [Source:MGI Symbol;Acc:MGI:109532]
ENSMUSG00000052013.14	Btla	2.77472	3.63198	1.91746	-0.921555	0.0108075	-0.856862	2.63792	0.00417126	B and T lymphocyte associated [Source:MGI Symbol;Acc:MGI:2658978]
ENSMUSG00000025217.15	Btrc	31.1043	31.7153	30.4934	-0.0566809	0.699276	-0.0183463	5.69161	0.923347	beta-transducin repeat containing protein [Source:MGI Symbol;Acc:MGI:1338871]
ENSMUSG00000040084.9	Bub1b	6.33128	6.04339	6.61917	0.131292	0.717309	0.209875	4.04382	0.477634	BUB1B, mitotic checkpoint serine/threonine kinase [Source:MGI Symbol;Acc:MGI:1333889]
ENSMUSG00000066979.6	Bub3	22.2612	21.5598	22.9627	0.0909502	0.444153	0.136767	4.98631	0.470579	BUB3 mitotic checkpoint protein [Source:MGI Symbol;Acc:MGI:1343463]
ENSMUSG00000032077.5	Bud13	4.98202	4.91079	5.05325	0.0412571	0.624735	0.0446675	3.11858	0.837659	BUD13 homolog [Source:MGI Symbol;Acc:MGI:2443443]
ENSMUSG00000038722.17	Bud31	57.9734	51.8931	64.0537	0.30374	0.208025	0.342966	4.82195	0.156171	BUD31 homolog [Source:MGI Symbol;Acc:MGI:2141291]
ENSMUSG00000023988.8	Bysl	5.48795	5.38615	5.58975	0.053528	0.638813	0.0424842	3.84978	0.833223	bystin-like [Source:MGI Symbol;Acc:MGI:1858419]
ENSMUSG00000034156.16	Bzrap1	9.17383	9.07909	9.26857	0.0297995	0.953186	0.044372	5.64394	0.886474	TSPO associated protein 1 [Source:MGI Symbol;Acc:MGI:2450877]
ENSMUSG00000051223.14	Bzw1	81.8068	84.8131	78.8005	-0.106082	0.602987	-0.00561883	7.56478	0.988332	basic leucine zipper and W2 domains 1 [Source:MGI Symbol;Acc:MGI:1914132]
ENSMUSG00000020547.5	Bzw2	15.8717	16.0055	15.7379	-0.0243246	0.878323	0.024666	4.3274	0.906058	basic leucine zipper and W2 domains 2 [Source:MGI Symbol;Acc:MGI:1914162]
ENSMUSG00000000581.8	C1d	14.5488	12.7587	16.3389	0.356832	0.0450891	0.373838	4.83723	0.0660759	C1D nuclear receptor co-repressor [Source:MGI Symbol;Acc:MGI:1927354]
ENSMUSG00000042460.5	C1galt1	5.93898	5.97624	5.90172	-0.0181032	0.990438	0.0486841	4.53544	0.833063	core 1 synthase, glycoprotein-N-acetylgalactosamine 3-beta-galactosyltransferase, 1 [Source:MGI Symbol;Acc:MGI:2151071]
ENSMUSG00000048970.9	C1galt1c1	29.9103	28.5794	31.2411	0.128474	0.498324	0.176488	4.6778	0.415529	C1GALT1-specific chaperone 1 [Source:MGI Symbol;Acc:MGI:1913493]
ENSMUSG00000036887.5	C1qa	39.6169	44.1386	35.0953	-0.330762	0.431894	-0.249154	4.52864	0.451739	complement component 1, q subcomponent, alpha polypeptide [Source:MGI Symbol;Acc:MGI:88223]
ENSMUSG00000036905.8	C1qb	34.9725	40.9444	29.0006	-0.497585	0.282626	-0.409212	4.41936	0.235757	complement component 1, q subcomponent, beta polypeptide [Source:MGI Symbol;Acc:MGI:88224]
ENSMUSG00000018446.8	C1qbp	24.1957	22.9526	25.4389	0.148382	0.356055	0.195856	4.11478	0.392692	complement component 1, q subcomponent binding protein [Source:MGI Symbol;Acc:MGI:1194505]
ENSMUSG00000036896.5	C1qc	28.6248	31.5614	25.6882	-0.297057	0.49748	-0.226418	4.33234	0.531927	complement component 1, q subcomponent, C chain [Source:MGI Symbol;Acc:MGI:88225]
ENSMUSG00000036907.9	C1ql2	16.6251	16.0075	17.2427	0.10724	0.587503	0.166035	4.35111	0.724902	complement component 1, q subcomponent-like 2 [Source:MGI Symbol;Acc:MGI:3032521]
ENSMUSG00000017446.14	C1qtnf1	6.0042	6.84404	5.16435	-0.406261	0.403004	-0.390581	3.32913	0.261861	C1q and tumor necrosis factor related protein 1 [Source:MGI Symbol;Acc:MGI:1919254]
ENSMUSG00000046491.10	C1qtnf2	4.52206	6.24556	2.79856	-1.15815	0.29708	-1.09479	1.68413	0.100665	C1q and tumor necrosis factor related protein 2 [Source:MGI Symbol;Acc:MGI:1916433]
ENSMUSG00000040794.5	C1qtnf4	12.7816	11.2239	14.3393	0.353401	0.166178	0.406928	3.24201	0.165338	C1q and tumor necrosis factor related protein 4 [Source:MGI Symbol;Acc:MGI:1914695]
ENSMUSG00000079592.9	C1qtnf5	12.9775	15.3494	10.6056	-0.533358	0.188865	-0.467564	3.17962	0.242931	C1q and tumor necrosis factor related protein 5 [Source:MGI Symbol;Acc:MGI:2385958]
ENSMUSG00000022440.9	C1qtnf6	2.69509	4.05478	1.33541	-1.60234	0.0837544	-1.48874	2.06428	0.00426117	C1q and tumor necrosis factor related protein 6 [Source:MGI Symbol;Acc:MGI:1919959]
ENSMUSG00000061535.11	C1qtnf7	3.58726	3.08729	4.08723	0.404784	0.433027	0.459112	2.3057	0.270753	C1q and tumor necrosis factor related protein 7 [Source:MGI Symbol;Acc:MGI:1925911]
ENSMUSG00000055172.10	C1ra	4.47089	4.18011	4.76167	0.187926	0.5831	0.25281	3.74524	0.482081	complement component 1, r subcomponent A [Source:MGI Symbol;Acc:MGI:1355313]
ENSMUSG00000038527.9	C1rl	1.04927	0.938694	1.15984	0.305194	0.439753	0.174861	1.48335	0.542563	complement component 1, r subcomponent-like [Source:MGI Symbol;Acc:MGI:2660692]
ENSMUSG00000038521.17	C1s1	6.76601	6.56353	6.96849	0.0863741	0.694533	0.124743	3.72655	0.799801	complement component 1, s subcomponent 1 [Source:MGI Symbol;Acc:MGI:1355312]
ENSMUSG00000024371.14	C2	6.5016	5.45419	7.54901	0.468924	0.171074	0.513413	3.56461	0.0759274	complement component 2 (within H-2S) [Source:MGI Symbol;Acc:MGI:88226]
ENSMUSG00000045975.7	C2cd2	3.59256	3.8186	3.36652	-0.181788	0.183346	-0.143673	4.14131	0.465025	C2 calcium-dependent domain containing 2 [Source:MGI Symbol;Acc:MGI:1891883]
ENSMUSG00000032120.11	C2cd2l	38.1105	38.3489	37.8721	-0.0180507	0.88801	0.0320172	6.72658	0.902219	C2 calcium-dependent domain containing 2-like [Source:MGI Symbol;Acc:MGI:1919014]
ENSMUSG00000047248.20	C2cd3	7.26804	7.43271	7.10335	-0.0653887	0.5331	-0.0344989	5.32633	0.846184	C2 calcium-dependent domain containing 3 [Source:MGI Symbol;Acc:MGI:2142166]
ENSMUSG00000030279.15	C2cd5	6.89968	7.79073	6.00863	-0.374724	0.0999493	-0.316522	4.52786	0.163876	C2 calcium-dependent domain containing 5 [Source:MGI Symbol;Acc:MGI:1921991]
ENSMUSG00000024164.15	C3	6.70338	2.44496	10.9618	2.16461	0.573987	2.33768	4.65546	0.017081	complement component 3 [Source:MGI Symbol;Acc:MGI:88227]
ENSMUSG00000040552.8	C3ar1	2.33332	2.60247	2.06417	-0.334321	0.264468	-0.259358	2.72786	0.458852	complement component 3a receptor 1 [Source:MGI Symbol;Acc:MGI:1097680]
ENSMUSG00000073418.4	C4b	13.4608	9.42495	17.4967	0.892524	0.00167076	0.852242	5.69958	3.34384e-05	complement component 4B (Chido blood group) [Source:MGI Symbol;Acc:MGI:88228]
ENSMUSG00000049130.6	C5ar1	1.09203	1.15844	1.02562	-0.175692	0.794449	-0.078596	0.862825	0.88831	complement component 5a receptor 1 [Source:MGI Symbol;Acc:MGI:88232]
ENSMUSG00000079242.2	C730034F03Rik	1.83965	1.76043	1.91887	0.124333	0.553338	0.20435	1.24452	0.537582	RIKEN cDNA C730034F03 gene [Source:MGI Symbol;Acc:MGI:2441921]
ENSMUSG00000015083.11	C8g	1.3627	1.46626	1.25914	-0.219713	0.769165	-0.0776874	0.427877	0.845641	complement component 8, gamma polypeptide [Source:MGI Symbol;Acc:MGI:88237]
ENSMUSG00000074829.10	CAAA01180111.1	19.6284	17.8108	21.4459	0.267953	0.00678614	0.292712	5.19932	0.0788205	RIKEN cDNA 2010315B03 gene [Source:MGI Symbol;Acc:MGI:1919321]
ENSMUSG00000028578.8	Caap1	5.03854	4.54554	5.53154	0.283232	0.158887	0.237582	2.93133	0.344361	caspase activity and apoptosis inhibitor 1 [Source:MGI Symbol;Acc:MGI:1915020]
ENSMUSG00000036707.16	Cab39	40.1251	37.9807	42.2694	0.154349	0.231469	0.206197	6.54848	0.290952	calcium binding protein 39 [Source:MGI Symbol;Acc:MGI:107438]
ENSMUSG00000021981.10	Cab39l	111.303	106.181	116.425	0.132878	0.851202	0.138869	7.78887	0.64172	calcium binding protein 39-like [Source:MGI Symbol;Acc:MGI:1914081]
ENSMUSG00000020196.10	Cabin1	10.1746	10.9188	9.43033	-0.211431	0.11436	-0.207827	5.86345	0.249048	calcineurin binding protein 1 [Source:MGI Symbol;Acc:MGI:1298375]
ENSMUSG00000040957.15	Cables1	2.12349	2.05661	2.19038	0.0909135	0.897835	0.101798	2.33925	0.808922	CDK5 and Abl enzyme substrate 1 [Source:MGI Symbol;Acc:MGI:1927065]
ENSMUSG00000038990.14	Cables2	7.27341	8.18595	6.36086	-0.363929	0.095733	-0.333178	3.96921	0.130834	CDK5 and Abl enzyme substrate 2 [Source:MGI Symbol;Acc:MGI:2182335]
ENSMUSG00000029544.16	Cabp1	28.0208	23.0132	33.0284	0.521241	0.31462	0.518713	4.08689	0.131174	calcium binding protein 1 [Source:MGI Symbol;Acc:MGI:1352750]
ENSMUSG00000005649.17	Cabp5	94.528	71.5117	117.544	0.716954	0.123326	0.757398	6.67115	0.0698988	calcium binding protein 5 [Source:MGI Symbol;Acc:MGI:1352746]
ENSMUSG00000015488.14	Cacfd1	14.8689	16.1814	13.5565	-0.25535	0.0776064	-0.101419	4.52752	0.582949	calcium channel flower domain containing 1 [Source:MGI Symbol;Acc:MGI:1924317]
ENSMUSG00000028532.14	Cachd1	15.7818	16.0181	15.5455	-0.0432129	0.720563	-0.0164958	5.90151	0.933697	cache domain containing 1 [Source:MGI Symbol;Acc:MGI:2444177]
ENSMUSG00000034656.17	Cacna1a	1.21361	0.980014	1.44721	0.562403	0.0541966	0.606131	2.93012	0.0363759	calcium channel, voltage-dependent, P/Q type, alpha 1A subunit [Source:MGI Symbol;Acc:MGI:109482]
ENSMUSG00000051331.15	Cacna1c	5.17804	6.26479	4.09128	-0.614714	0.32717	-0.514468	5.16552	0.207708	calcium channel, voltage-dependent, L type, alpha 1C subunit [Source:MGI Symbol;Acc:MGI:103013]
ENSMUSG00000015968.17	Cacna1d	6.97192	7.85243	6.0914	-0.366366	0.410345	-0.302466	5.46927	0.363556	calcium channel, voltage-dependent, L type, alpha 1D subunit [Source:MGI Symbol;Acc:MGI:88293]
ENSMUSG00000031142.17	Cacna1f	13.6697	17.3154	10.0241	-0.788584	0.114162	-0.73858	6.01435	0.0302138	calcium channel, voltage-dependent, alpha 1F subunit [Source:MGI Symbol;Acc:MGI:1859639]
ENSMUSG00000020866.17	Cacna1g	18.3296	22.782	13.8772	-0.715177	0.00107537	-0.650653	6.78324	0.000547347	calcium channel, voltage-dependent, T type, alpha 1G subunit [Source:MGI Symbol;Acc:MGI:1201678]
ENSMUSG00000024112.16	Cacna1h	14.7824	17.2928	12.2719	-0.494817	0.269782	-0.4676	6.45375	0.115089	calcium channel, voltage-dependent, T type, alpha 1H subunit [Source:MGI Symbol;Acc:MGI:1928842]
ENSMUSG00000040118.15	Cacna2d1	23.6365	26.8195	20.4535	-0.390937	0.0817519	-0.318213	6.47607	0.146765	calcium channel, voltage-dependent, alpha2/delta subunit 1 [Source:MGI Symbol;Acc:MGI:88295]
ENSMUSG00000010066.15	Cacna2d2	11.1891	11.7009	10.6773	-0.132063	0.817002	-0.11275	5.35223	0.702803	calcium channel, voltage-dependent, alpha 2/delta subunit 2 [Source:MGI Symbol;Acc:MGI:1929813]
ENSMUSG00000021991.9	Cacna2d3	24.6528	25.2631	24.0425	-0.0714433	0.88212	-0.0400965	5.96741	0.912636	calcium channel, voltage-dependent, alpha2/delta subunit 3 [Source:MGI Symbol;Acc:MGI:1338890]
ENSMUSG00000041460.14	Cacna2d4	50.8402	54.4731	47.2073	-0.206533	0.769545	-0.183254	7.48822	0.555872	calcium channel, voltage-dependent, alpha 2/delta subunit 4 [Source:MGI Symbol;Acc:MGI:2442632]
ENSMUSG00000020882.17	Cacnb1	3.34473	3.30268	3.38678	0.0362749	0.804974	-0.000944585	2.83633	0.997063	calcium channel, voltage-dependent, beta 1 subunit [Source:MGI Symbol;Acc:MGI:102522]
ENSMUSG00000057914.15	Cacnb2	10.5133	8.29229	12.7342	0.618868	0.128172	0.419434	4.68172	0.213212	calcium channel, voltage-dependent, beta 2 subunit [Source:MGI Symbol;Acc:MGI:894644]
ENSMUSG00000003352.14	Cacnb3	2.49756	3.15582	1.83931	-0.778852	0.086303	-0.706399	2.08604	0.0502357	calcium channel, voltage-dependent, beta 3 subunit [Source:MGI Symbol;Acc:MGI:103307]
ENSMUSG00000017412.15	Cacnb4	1.74361	1.50119	1.98604	0.403796	0.437116	0.39433	3.35347	0.220086	calcium channel, voltage-dependent, beta 4 subunit [Source:MGI Symbol;Acc:MGI:103301]
ENSMUSG00000069806.5	Cacng7	2.40419	2.73867	2.06972	-0.40404	0.0379916	-0.354843	1.80731	0.200937	calcium channel, voltage-dependent, gamma subunit 7 [Source:MGI Symbol;Acc:MGI:1932374]
ENSMUSG00000034889.8	Cactin	6.74599	6.88363	6.60835	-0.0588795	0.564566	-0.0382355	3.56083	0.849263	cactin, spliceosome C complex subunit [Source:MGI Symbol;Acc:MGI:1917562]
ENSMUSG00000033417.15	Cacul1	10.2482	10.0794	10.4169	0.0475275	0.714579	0.0794851	5.41469	0.657801	CDK2 associated, cullin domain 1 [Source:MGI Symbol;Acc:MGI:1926082]
ENSMUSG00000014226.10	Cacybp	37.7694	33.1596	42.3793	0.353934	0.0347442	0.40847	5.66057	0.0376125	calcyclin binding protein [Source:MGI Symbol;Acc:MGI:1270839]
ENSMUSG00000013629.16	Cad	6.70347	6.81891	6.58803	-0.0496946	0.835707	-0.00484676	4.94432	0.980129	carbamoyl-phosphate synthetase 2, aspartate transcarbamylase, and dihydroorotase [Source:MGI Symbol;Acc:MGI:1916969]
ENSMUSG00000032076.19	Cadm1	86.8793	87.333	86.4256	-0.0150686	0.967376	-0.00940255	7.36671	0.975331	cell adhesion molecule 1 [Source:MGI Symbol;Acc:MGI:1889272]
ENSMUSG00000064115.13	Cadm2	15.4593	16.1391	14.7796	-0.126952	0.537168	-0.0914443	5.77837	0.784068	cell adhesion molecule 2 [Source:MGI Symbol;Acc:MGI:2442722]
ENSMUSG00000005338.13	Cadm3	77.7288	75.0496	80.4079	0.0994928	0.55762	0.13683	7.52874	0.666998	cell adhesion molecule 3 [Source:MGI Symbol;Acc:MGI:2137858]
ENSMUSG00000054793.8	Cadm4	6.59227	6.59247	6.59207	-8.80857e-05	0.850417	0.0670342	3.11992	0.810456	cell adhesion molecule 4 [Source:MGI Symbol;Acc:MGI:2449088]
ENSMUSG00000054423.14	Cadps	2.53576	2.58276	2.48876	-0.0534865	0.785527	0.00525849	3.26961	0.98665	Ca2+-dependent secretion activator [Source:MGI Symbol;Acc:MGI:1350922]
ENSMUSG00000017978.18	Cadps2	1.89585	1.61113	2.18058	0.436641	0.211616	0.646838	2.65037	0.0325698	Ca2+-dependent activator protein for secretion 2 [Source:MGI Symbol;Acc:MGI:2443963]
ENSMUSG00000044566.15	Cage1	1.75671	1.49494	2.01849	0.433189	0.177147	0.357525	2.38913	0.215369	cancer antigen 1 [Source:MGI Symbol;Acc:MGI:1918463]
ENSMUSG00000023055.10	Calcoco1	31.3826	30.1752	32.59	0.111067	0.495519	0.131241	5.90275	0.505602	calcium binding and coiled coil domain 1 [Source:MGI Symbol;Acc:MGI:1914738]
ENSMUSG00000059588.13	Calcrl	13.471	14.1759	12.766	-0.151144	0.61825	-0.0923484	5.43787	0.791981	calcitonin receptor-like [Source:MGI Symbol;Acc:MGI:1926944]
ENSMUSG00000029761.16	Cald1	79.697	78.9088	80.4852	0.0285378	0.954005	0.0632409	7.7334	0.831177	caldesmon 1 [Source:MGI Symbol;Acc:MGI:88250]
ENSMUSG00000033033.10	Calhm2	2.87479	3.30934	2.44024	-0.439519	0.478363	-0.409245	2.20656	0.372261	calcium homeostasis modulator family member 2 [Source:MGI Symbol;Acc:MGI:1919941]
ENSMUSG00000001175.14	Calm1	123.36	117.449	129.272	0.138378	0.0939453	0.195704	8.33202	0.273944	calmodulin 1 [Source:MGI Symbol;Acc:MGI:88251]
ENSMUSG00000036438.12	Calm2	224.981	206.521	243.44	0.237278	0.0430252	0.298939	7.32032	0.106509	calmodulin 2 [Source:MGI Symbol;Acc:MGI:103250]
ENSMUSG00000019370.10	Calm3	129.463	131.756	127.169	-0.0511188	0.570953	0.00715833	7.52619	0.968096	calmodulin 3 [Source:MGI Symbol;Acc:MGI:103249]
ENSMUSG00000032246.14	Calml4	209.978	160.82	259.135	0.68826	0.0301962	0.728132	6.54748	0.00225847	calmodulin-like 4 [Source:MGI Symbol;Acc:MGI:1922850]
ENSMUSG00000060371.12	Caln1	2.58432	1.69857	3.47007	1.03064	0.00849729	0.972962	2.77161	0.00330016	calneuron 1 [Source:MGI Symbol;Acc:MGI:2155987]
ENSMUSG00000003814.8	Calr	230.409	197.744	263.074	0.411836	0.0795819	0.496539	8.33781	0.0201132	calreticulin [Source:MGI Symbol;Acc:MGI:88252]
ENSMUSG00000019732.14	Calr3	1.62033	1.48027	1.76039	0.250034	0.49581	0.269321	0.931507	0.436203	calreticulin 3 [Source:MGI Symbol;Acc:MGI:1920566]
ENSMUSG00000029767.16	Calu	94.7059	98.5637	90.848	-0.117602	0.569173	-0.0467896	7.48631	0.843249	calumenin [Source:MGI Symbol;Acc:MGI:1097158]
ENSMUSG00000030272.15	Camk1	18.0889	18.0211	18.1567	0.010811	0.865625	0.0257177	4.21323	0.902583	calcium/calmodulin-dependent protein kinase I [Source:MGI Symbol;Acc:MGI:1098535]
ENSMUSG00000039145.16	Camk1d	6.10221	7.63783	4.56659	-0.742047	0.12869	-0.705471	4.76438	0.08776	calcium/calmodulin-dependent protein kinase ID [Source:MGI Symbol;Acc:MGI:2442190]
ENSMUSG00000016179.11	Camk1g	6.3131	6.09739	6.52881	0.0986277	0.627411	0.112188	3.54029	0.732297	calcium/calmodulin-dependent protein kinase I gamma [Source:MGI Symbol;Acc:MGI:2388073]
ENSMUSG00000057897.14	Camk2b	32.1999	30.5786	33.8212	0.145406	0.516335	0.175219	6.37865	0.503348	calcium/calmodulin-dependent protein kinase II, beta [Source:MGI Symbol;Acc:MGI:88257]
ENSMUSG00000053819.16	Camk2d	37.8169	37.4579	38.176	0.0273959	0.747452	0.0665398	6.56408	0.704953	calcium/calmodulin-dependent protein kinase II, delta [Source:MGI Symbol;Acc:MGI:1341265]
ENSMUSG00000021820.18	Camk2g	16.385	16.6452	16.1248	-0.0458228	0.631377	-0.00156012	5.37001	0.992588	calcium/calmodulin-dependent protein kinase II gamma [Source:MGI Symbol;Acc:MGI:88259]
ENSMUSG00000046447.3	Camk2n1	5.25043	5.52654	4.97433	-0.151876	0.50517	-0.0749776	3.89101	0.782143	calcium/calmodulin-dependent protein kinase II inhibitor 1 [Source:MGI Symbol;Acc:MGI:1913509]
ENSMUSG00000051146.2	Camk2n2	3.40662	3.16891	3.64433	0.201668	0.491501	0.299021	1.4864	0.449316	calcium/calmodulin-dependent protein kinase II inhibitor 2 [Source:MGI Symbol;Acc:MGI:1920297]
ENSMUSG00000038128.6	Camk4	2.01568	1.80616	2.22519	0.301002	0.413495	0.331437	4.07634	0.33625	calcium/calmodulin-dependent protein kinase IV [Source:MGI Symbol;Acc:MGI:88258]
ENSMUSG00000020785.17	Camkk1	7.80436	7.23575	8.37297	0.210597	0.321454	0.264069	4.22045	0.312818	calcium/calmodulin-dependent protein kinase kinase 1, alpha [Source:MGI Symbol;Acc:MGI:1891766]
ENSMUSG00000029471.13	Camkk2	6.08507	6.57335	5.5968	-0.232028	0.113852	-0.220165	4.00451	0.267483	calcium/calmodulin-dependent protein kinase kinase 2, beta [Source:MGI Symbol;Acc:MGI:2444812]
ENSMUSG00000071037.5	Camkmt	4.51597	4.84408	4.18786	-0.210008	0.517748	-0.164234	1.81224	0.563701	calmodulin-lysine N-methyltransferase [Source:MGI Symbol;Acc:MGI:1920832]
ENSMUSG00000032936.13	Camkv	48.4021	45.5609	51.2433	0.169567	0.544979	0.185638	6.76018	0.611673	CaM kinase-like vesicle-associated [Source:MGI Symbol;Acc:MGI:2384296]
ENSMUSG00000021501.4	Caml	23.8315	23.3627	24.3003	0.0567626	0.480286	0.128918	4.3162	0.485582	calcium modulating ligand [Source:MGI Symbol;Acc:MGI:104728]
ENSMUSG00000038357.10	Camp	6.8602	8.79932	4.92108	-0.838418	0.622497	-0.894822	1.63769	0.348075	cathelicidin antimicrobial peptide [Source:MGI Symbol;Acc:MGI:108443]
ENSMUSG00000026933.17	Camsap1	19.8253	20.2918	19.3588	-0.0679019	0.802528	-0.0273753	6.69441	0.901926	calmodulin regulated spectrin-associated protein 1 [Source:MGI Symbol;Acc:MGI:3036242]
ENSMUSG00000041570.14	Camsap2	34.1944	31.4576	36.9312	0.231433	0.0599638	0.273271	7.28014	0.126626	calmodulin regulated spectrin-associated protein family, member 2 [Source:MGI Symbol;Acc:MGI:1922434]
ENSMUSG00000044433.16	Camsap3	2.01412	2.08439	1.94384	-0.100717	0.557947	-0.028798	2.53471	0.932209	calmodulin regulated spectrin-associated protein family, member 3 [Source:MGI Symbol;Acc:MGI:1916947]
ENSMUSG00000014592.20	Camta1	22.6412	23.4566	21.8259	-0.103951	0.604776	0.0369871	5.3072	0.863221	calmodulin binding transcription activator 1 [Source:MGI Symbol;Acc:MGI:2140230]
ENSMUSG00000040712.16	Camta2	5.87301	6.55569	5.19034	-0.336919	0.136881	-0.342299	4.35402	0.120924	calmodulin binding transcription activator 2 [Source:MGI Symbol;Acc:MGI:2135957]
ENSMUSG00000020114.12	Cand1	31.2822	29.7855	32.7788	0.138155	0.280592	0.193594	7.34034	0.310203	cullin associated and neddylation disassociated 1 [Source:MGI Symbol;Acc:MGI:1261820]
ENSMUSG00000030319.8	Cand2	4.14177	4.30879	3.97475	-0.116417	0.636253	-0.0716473	3.99108	0.757648	cullin-associated and neddylation-dissociated 2 (putative) [Source:MGI Symbol;Acc:MGI:1914338]
ENSMUSG00000025575.14	Cant1	15.1707	16.0316	14.3098	-0.163918	0.050581	-0.117159	4.92718	0.485974	calcium activated nucleotidase 1 [Source:MGI Symbol;Acc:MGI:1923275]
ENSMUSG00000020368.15	Canx	182.826	170.856	194.796	0.189177	0.0547573	0.258134	8.84245	0.142694	calnexin [Source:MGI Symbol;Acc:MGI:88261]
ENSMUSG00000028656.14	Cap1	45.0364	44.7224	45.3503	0.0201169	0.822487	0.0758404	6.33402	0.670138	CAP, adenylate cyclase-associated protein 1 (yeast) [Source:MGI Symbol;Acc:MGI:88262]
ENSMUSG00000021373.16	Cap2	11.7727	9.26312	14.2822	0.62465	0.204129	0.669466	4.14287	0.0651244	CAP, adenylate cyclase-associated protein, 2 (yeast) [Source:MGI Symbol;Acc:MGI:1914502]
ENSMUSG00000056737.14	Capg	7.5836	6.85728	8.30993	0.2772	0.462614	0.336933	2.57417	0.321889	capping protein (actin filament), gelsolin-like [Source:MGI Symbol;Acc:MGI:1098259]
ENSMUSG00000024942.16	Capn1	6.68751	7.27891	6.0961	-0.255835	0.136808	-0.204766	3.8787	0.366721	calpain 1 [Source:MGI Symbol;Acc:MGI:88263]
ENSMUSG00000026270.11	Capn10	8.62645	8.80632	8.44658	-0.0601728	0.716569	-0.0684663	3.8249	0.77306	calpain 10 [Source:MGI Symbol;Acc:MGI:1344392]
ENSMUSG00000037326.10	Capn15	5.19292	5.59262	4.79321	-0.222531	0.155426	-0.193203	4.1472	0.336315	calpain 15 [Source:MGI Symbol;Acc:MGI:1355075]
ENSMUSG00000026509.15	Capn2	30.8657	30.8042	30.9273	0.00575383	0.971916	0.0793665	6.10676	0.699151	calpain 2 [Source:MGI Symbol;Acc:MGI:88264]
ENSMUSG00000035547.14	Capn5	2.46641	2.3719	2.56092	0.110618	0.745465	0.110306	2.92392	0.705145	calpain 5 [Source:MGI Symbol;Acc:MGI:1100859]
ENSMUSG00000067276.5	Capn6	7.06105	7.4229	6.69919	-0.147995	0.41105	-0.0966832	4.0146	0.670301	calpain 6 [Source:MGI Symbol;Acc:MGI:1100850]
ENSMUSG00000021893.14	Capn7	25.6498	25.6997	25.6	-0.00560912	0.913442	0.0557972	6.00804	0.739005	calpain 7 [Source:MGI Symbol;Acc:MGI:1338030]
ENSMUSG00000001794.13	Capns1	109.67	107.921	111.419	0.0460154	0.803666	0.11777	6.4494	0.572346	calpain, small subunit 1 [Source:MGI Symbol;Acc:MGI:88266]
ENSMUSG00000027184.14	Caprin1	59.4354	60.3093	58.5614	-0.0424304	0.416111	0.00217739	7.49266	0.989716	cell cycle associated protein 1 [Source:MGI Symbol;Acc:MGI:1858234]
ENSMUSG00000030309.16	Caprin2	6.0954	6.14656	6.04425	-0.0242153	0.932851	-0.00428279	4.00068	0.983651	caprin family member 2 [Source:MGI Symbol;Acc:MGI:2448541]
ENSMUSG00000039676.4	Capsl	10.7491	10.5522	10.9459	0.0528409	0.56253	0.0907284	2.52847	0.895683	calcyphosine-like [Source:MGI Symbol;Acc:MGI:1922818]
ENSMUSG00000070372.11	Capza1	15.834	15.3873	16.2807	0.0814181	0.679815	0.141026	5.99361	0.625316	capping protein (actin filament) muscle Z-line, alpha 1 [Source:MGI Symbol;Acc:MGI:106227]
ENSMUSG00000015733.13	Capza2	42.8924	41.0161	44.7687	0.126299	0.270006	0.185323	6.12108	0.318694	capping protein (actin filament) muscle Z-line, alpha 2 [Source:MGI Symbol;Acc:MGI:106222]
ENSMUSG00000028745.18	Capzb	65.759	69.1096	62.4085	-0.147143	0.195389	-0.100421	6.04464	0.570754	capping protein (actin filament) muscle Z-line, beta [Source:MGI Symbol;Acc:MGI:104652]
ENSMUSG00000056158.14	Car10	2.0043	2.71741	1.29119	-1.07353	0.130598	-0.753278	2.33428	0.0505302	carbonic anhydrase 10 [Source:MGI Symbol;Acc:MGI:1919855]
ENSMUSG00000003273.14	Car11	6.5512	6.51594	6.58646	0.0155311	0.980185	0.0471432	3.15865	0.848513	carbonic anhydrase 11 [Source:MGI Symbol;Acc:MGI:1336193]
ENSMUSG00000032373.15	Car12	42.2606	43.2068	41.3144	-0.0646129	0.477664	-0.0101543	6.63801	0.989438	carbonic anhydrase 12 [Source:MGI Symbol;Acc:MGI:1923709]
ENSMUSG00000027555.8	Car13	26.7535	25.6425	27.8644	0.119883	0.919599	0.168268	5.32242	0.615304	carbonic anhydrase 13 [Source:MGI Symbol;Acc:MGI:1931322]
ENSMUSG00000038526.14	Car14	52.6696	56.5257	48.8135	-0.211625	0.490829	-0.165788	5.89475	0.587163	carbonic anhydrase 14 [Source:MGI Symbol;Acc:MGI:1344341]
ENSMUSG00000090236.2	Car15	1.0169	1.25698	0.77682	-0.694306	0.0972329	-0.503364	0.58038	0.131236	carbonic anhydrase 15 [Source:MGI Symbol;Acc:MGI:1931324]
ENSMUSG00000027562.12	Car2	89.017	89.0849	88.949	-0.00220293	0.896476	0.0526876	6.62159	0.872112	carbonic anhydrase 2 [Source:MGI Symbol;Acc:MGI:88269]
ENSMUSG00000027559.5	Car3	35.6507	3.7488	67.5525	4.17151	0.742858	4.21155	5.3272	0.00549472	carbonic anhydrase 3 [Source:MGI Symbol;Acc:MGI:88270]
ENSMUSG00000031373.4	Car5b	1.83234	1.57269	2.09198	0.411634	0.626187	0.270406	2.87296	0.350593	carbonic anhydrase 5b, mitochondrial [Source:MGI Symbol;Acc:MGI:1926249]
ENSMUSG00000041261.9	Car8	90.8907	78.869	102.912	0.383888	0.460275	0.430514	7.87666	0.420992	carbonic anhydrase 8 [Source:MGI Symbol;Acc:MGI:88253]
ENSMUSG00000033170.14	Card10	1.87798	2.09824	1.65772	-0.339977	0.759728	-0.276674	2.5789	0.488091	caspase recruitment domain family, member 10 [Source:MGI Symbol;Acc:MGI:2146012]
ENSMUSG00000013483.14	Card14	2.59381	3.4985	1.68911	-1.05047	0.266848	-1.06418	2.92311	0.0797577	caspase recruitment domain family, member 14 [Source:MGI Symbol;Acc:MGI:2386258]
ENSMUSG00000037960.11	Card19	21.9561	22.3067	21.6055	-0.0460834	0.892406	0.0626835	3.59592	0.82952	caspase recruitment domain family, member 19 [Source:MGI Symbol;Acc:MGI:1915730]
ENSMUSG00000041849.7	Card6	1.51042	1.60097	1.41987	-0.173193	0.445715	-0.132539	2.82816	0.619986	caspase recruitment domain family, member 6 [Source:MGI Symbol;Acc:MGI:3032959]
ENSMUSG00000026928.14	Card9	1.66368	2.0129	1.31446	-0.614808	0.0864909	-0.477939	1.45338	0.113842	caspase recruitment domain family, member 9 [Source:MGI Symbol;Acc:MGI:2685628]
ENSMUSG00000026017.13	Carf	7.74187	7.40482	8.07892	0.125697	0.349184	0.168228	4.40159	0.371021	calcium response factor [Source:MGI Symbol;Acc:MGI:2182269]
ENSMUSG00000008393.9	Carhsp1	9.97823	8.90644	11.05	0.311129	0.346509	0.382495	4.21824	0.175641	calcium regulated heat stable protein 1 [Source:MGI Symbol;Acc:MGI:1196368]
ENSMUSG00000031505.11	Carkd	30.3169	29.0291	31.6047	0.122639	0.252998	0.162784	4.63645	0.372642	NAD(P)HX dehydratase [Source:MGI Symbol;Acc:MGI:1913353]
ENSMUSG00000032185.15	Carm1	9.45795	9.72493	9.19098	-0.0814688	0.156221	-0.100883	4.42573	0.558622	coactivator-associated arginine methyltransferase 1 [Source:MGI Symbol;Acc:MGI:1913208]
ENSMUSG00000024726.9	Carnmt1	3.48597	3.24444	3.7275	0.200243	0.0931066	0.234544	3.79487	0.255946	carnosine N-methyltransferase 1 [Source:MGI Symbol;Acc:MGI:1914633]
ENSMUSG00000075289.4	Carns1	2.03893	2.12317	1.95469	-0.11928	0.396793	-0.106313	2.44588	0.667852	carnosine synthase 1 [Source:MGI Symbol;Acc:MGI:2147595]
ENSMUSG00000010755.17	Cars	18.1061	18.7943	17.4178	-0.109735	0.560764	-0.0672603	5.15067	0.736205	cysteinyl-tRNA synthetase [Source:MGI Symbol;Acc:MGI:1351477]
ENSMUSG00000056228.10	Cars2	5.13845	5.17408	5.10282	-0.0200097	0.780645	-0.0206523	3.10321	0.925649	cysteinyl-tRNA synthetase 2 (mitochondrial)(putative) [Source:MGI Symbol;Acc:MGI:1919191]
ENSMUSG00000021647.7	Cartpt	8.85041	8.81452	8.88631	0.0117033	0.986642	0.11529	2.39001	0.780762	CART prepropeptide [Source:MGI Symbol;Acc:MGI:1351330]
ENSMUSG00000043541.16	Casc1	1.6337	1.46009	1.8073	0.307783	0.135109	0.39364	1.9242	0.142591	cancer susceptibility candidate 1 [Source:MGI Symbol;Acc:MGI:2444480]
ENSMUSG00000078676.9	Casc3	12.0038	12.0983	11.9093	-0.0227187	0.829201	0.0106378	4.96203	0.953263	cancer susceptibility candidate 3 [Source:MGI Symbol;Acc:MGI:2179723]
ENSMUSG00000060227.15	Casc4	21.1022	22.5686	19.6357	-0.200838	0.396788	-0.148664	5.77717	0.480911	cancer susceptibility candidate 4 [Source:MGI Symbol;Acc:MGI:2443129]
ENSMUSG00000015189.12	Casd1	19.8264	20.2398	19.4129	-0.0601812	0.44061	-0.0295457	5.70316	0.859781	CAS1 domain containing 1 [Source:MGI Symbol;Acc:MGI:2384865]
ENSMUSG00000031012.17	Cask	11.24	12.0886	10.3914	-0.218258	0.17998	-0.161652	5.48475	0.383232	calcium/calmodulin-dependent serine protein kinase (MAGUK family) [Source:MGI Symbol;Acc:MGI:1309489]
ENSMUSG00000033597.8	Caskin1	3.5815	3.41729	3.74571	0.132385	0.590293	0.196928	3.93837	0.463273	CASK interacting protein 1 [Source:MGI Symbol;Acc:MGI:2442952]
ENSMUSG00000034471.12	Caskin2	6.09917	6.61094	5.5874	-0.242679	0.525758	-0.22176	4.40628	0.443892	CASK-interacting protein 2 [Source:MGI Symbol;Acc:MGI:2157062]
ENSMUSG00000025888.5	Casp1	2.07733	2.24843	1.90622	-0.2382	0.453572	-0.110062	1.18017	0.721855	caspase 1 [Source:MGI Symbol;Acc:MGI:96544]
ENSMUSG00000025887.10	Casp12	7.00402	7.1827	6.82533	-0.0736269	0.838526	0.00981282	3.48636	0.978289	caspase 12 [Source:MGI Symbol;Acc:MGI:1312922]
ENSMUSG00000029863.13	Casp2	4.58603	5.22634	3.94572	-0.405509	0.0075785	-0.313581	3.54079	0.142881	caspase 2 [Source:MGI Symbol;Acc:MGI:97295]
ENSMUSG00000031628.9	Casp3	3.70704	4.02126	3.39282	-0.245164	0.323286	-0.252684	2.57814	0.374309	caspase 3 [Source:MGI Symbol;Acc:MGI:107739]
ENSMUSG00000033538.13	Casp4	1.44833	1.37795	1.51872	0.140327	0.731869	0.226533	0.73176	0.600531	caspase 4, apoptosis-related cysteine peptidase [Source:MGI Symbol;Acc:MGI:107700]
ENSMUSG00000027997.9	Casp6	5.11604	5.16493	5.06715	-0.0275743	0.919307	0.00574301	2.20263	0.983361	caspase 6 [Source:MGI Symbol;Acc:MGI:1312921]
ENSMUSG00000025076.9	Casp7	22.3741	14.6512	30.0969	1.0386	0.0381022	1.08127	5.20058	0.00294636	caspase 7 [Source:MGI Symbol;Acc:MGI:109383]
ENSMUSG00000026029.14	Casp8	7.69276	8.47012	6.91541	-0.292568	0.531574	-0.239059	3.42516	0.43133	caspase 8 [Source:MGI Symbol;Acc:MGI:1261423]
ENSMUSG00000028282.12	Casp8ap2	7.78788	7.85992	7.71583	-0.0266942	0.689643	0.0199973	5.07256	0.908251	caspase 8 associated protein 2 [Source:MGI Symbol;Acc:MGI:1349399]
ENSMUSG00000028914.13	Casp9	9.66495	9.32216	10.0077	0.102381	0.641961	0.109027	4.625	0.660993	caspase 9 [Source:MGI Symbol;Acc:MGI:1277950]
ENSMUSG00000021585.9	Cast	22.2797	21.7658	22.7937	0.0665754	0.67261	0.0754879	6.01342	0.706451	calpastatin [Source:MGI Symbol;Acc:MGI:1098236]
ENSMUSG00000028977.16	Casz1	18.5425	20.3516	16.7333	-0.282426	0.615437	-0.258942	6.57273	0.439078	castor zinc finger 1 [Source:MGI Symbol;Acc:MGI:1196251]
ENSMUSG00000027187.10	Cat	54.8807	52.8837	56.8777	0.105038	0.803503	0.162549	6.56558	0.530159	catalase [Source:MGI Symbol;Acc:MGI:88271]
ENSMUSG00000073650.8	Catip	3.51134	3.98929	3.03339	-0.395201	0.388471	-0.282259	2.34731	0.567572	ciliogenesis associated TTC17 interacting protein [Source:MGI Symbol;Acc:MGI:2685062]
ENSMUSG00000033486.14	Catsper2	1.95648	1.7567	2.15626	0.295661	0.221251	0.25797	2.51802	0.375994	cation channel, sperm associated 2 [Source:MGI Symbol;Acc:MGI:2387404]
ENSMUSG00000007655.16	Cav1	24.5117	22.2367	26.7867	0.268572	0.890938	0.325022	5.19414	0.532215	caveolin 1, caveolae protein [Source:MGI Symbol;Acc:MGI:102709]
ENSMUSG00000000058.6	Cav2	12.227	11.964	12.49	0.0620819	0.999729	0.0187729	4.24593	0.96454	caveolin 2 [Source:MGI Symbol;Acc:MGI:107571]
ENSMUSG00000035640.18	Cbarp	4.75674	3.73144	5.78205	0.631845	0.14473	0.743625	3.31498	0.0505457	calcium channel, voltage-dependent, beta subunit associated regulatory protein [Source:MGI Symbol;Acc:MGI:1354170]
ENSMUSG00000038533.15	Cbfa2t2	11.2256	10.973	11.4782	0.0649396	0.385515	0.0975825	5.54814	0.567699	core-binding factor, runt domain, alpha subunit 2, translocated to, 2 (human) [Source:MGI Symbol;Acc:MGI:1333833]
ENSMUSG00000006362.16	Cbfa2t3	1.46589	1.67832	1.25346	-0.421102	0.419827	-0.550385	2.4105	0.157695	core-binding factor, runt domain, alpha subunit 2, translocated to, 3 (human) [Source:MGI Symbol;Acc:MGI:1338013]
ENSMUSG00000031885.14	Cbfb	16.9694	17.5174	16.4213	-0.0932161	0.837731	-0.0516783	4.94237	0.824095	core binding factor beta [Source:MGI Symbol;Acc:MGI:99851]
ENSMUSG00000034342.9	Cbl	9.25979	9.76385	8.75572	-0.157223	0.254467	-0.107495	6.00593	0.547218	Casitas B-lineage lymphoma [Source:MGI Symbol;Acc:MGI:88279]
ENSMUSG00000022637.11	Cblb	3.71796	4.22211	3.2138	-0.393685	0.297563	-0.339748	3.90385	0.263153	Casitas B-lineage lymphoma b [Source:MGI Symbol;Acc:MGI:2146430]
ENSMUSG00000020659.16	Cbll1	4.46827	4.23911	4.69744	0.148112	0.409653	0.169255	3.50899	0.433366	Casitas B-lineage lymphoma-like 1 [Source:MGI Symbol;Acc:MGI:2144842]
ENSMUSG00000031654.16	Cbln1	49.0323	34.9219	63.1427	0.854484	0.0326061	0.919862	5.8804	0.00269566	cerebellin 1 precursor protein [Source:MGI Symbol;Acc:MGI:88281]
ENSMUSG00000051483.8	Cbr1	32.2679	30.4098	34.1259	0.166331	0.204671	0.0756948	4.39614	0.699184	carbonyl reductase 1 [Source:MGI Symbol;Acc:MGI:88284]
ENSMUSG00000025150.10	Cbr2	8.56689	11.2913	5.84249	-0.950555	0.283845	-0.938014	2.56274	0.0870736	carbonyl reductase 2 [Source:MGI Symbol;Acc:MGI:107200]
ENSMUSG00000022947.7	Cbr3	3.90096	3.68099	4.12092	0.162874	0.389068	0.209522	1.43309	0.44623	carbonyl reductase 3 [Source:MGI Symbol;Acc:MGI:1309992]
ENSMUSG00000031641.14	Cbr4	4.76485	4.51302	5.01668	0.152637	0.266077	0.166683	4.10278	0.396526	carbonyl reductase 4 [Source:MGI Symbol;Acc:MGI:2384567]
ENSMUSG00000024878.8	Cbwd1	10.2483	9.10601	11.3906	0.322947	0.0417177	0.344744	3.91811	0.0808267	COBW domain containing 1 [Source:MGI Symbol;Acc:MGI:2385089]
ENSMUSG00000018666.13	Cbx1	19.5241	19.4385	19.6096	0.0126377	0.794515	0.0617801	4.28219	0.730603	chromobox 1 [Source:MGI Symbol;Acc:MGI:105369]
ENSMUSG00000029836.15	Cbx3	49.7001	46.4575	52.9426	0.188516	0.185496	0.353518	6.912	0.0691422	chromobox 3 [Source:MGI Symbol;Acc:MGI:108515]
ENSMUSG00000039989.7	Cbx4	3.61446	3.42327	3.80565	0.152768	0.336709	0.181049	3.62324	0.406229	chromobox 4 [Source:MGI Symbol;Acc:MGI:1195985]
ENSMUSG00000009575.14	Cbx5	92.7557	88.7407	96.7707	0.124975	0.154706	0.184324	8.39187	0.28855	chromobox 5 [Source:MGI Symbol;Acc:MGI:109372]
ENSMUSG00000089715.12	Cbx6	12.964	14.2972	11.6308	-0.29778	0.0189218	-0.249147	5.51817	0.1513	chromobox 6 [Source:MGI Symbol;Acc:MGI:3512628]
ENSMUSG00000053411.16	Cbx7	18.0711	18.627	17.5153	-0.0887777	0.72348	-0.199955	5.03995	0.418679	chromobox 7 [Source:MGI Symbol;Acc:MGI:1196439]
ENSMUSG00000025578.9	Cbx8	2.42061	2.51482	2.3264	-0.112353	0.369829	-0.0914561	2.52759	0.703508	chromobox 8 [Source:MGI Symbol;Acc:MGI:1353589]
ENSMUSG00000022428.8	Cby1	18.405	17.407	19.403	0.156614	0.253425	0.171522	3.61901	0.431187	chibby family member 1, beta catenin antagonist [Source:MGI Symbol;Acc:MGI:1920989]
ENSMUSG00000036686.16	Cc2d1a	8.32433	8.46807	8.18059	-0.0498274	0.756692	-0.0253636	4.46163	0.897641	coiled-coil and C2 domain containing 1A [Source:MGI Symbol;Acc:MGI:2384831]
ENSMUSG00000028582.14	Cc2d1b	10.7307	11.4692	9.99227	-0.19888	0.0212286	-0.17718	4.75063	0.305881	coiled-coil and C2 domain containing 1B [Source:MGI Symbol;Acc:MGI:2443076]
ENSMUSG00000039765.15	Cc2d2a	14.6946	14.6727	14.7164	0.00429287	0.998384	0.00816747	5.94122	0.959929	coiled-coil and C2 domain containing 2A [Source:MGI Symbol;Acc:MGI:1924487]
ENSMUSG00000020074.7	Ccar1	27.3658	26.8324	27.8993	0.0562515	0.689367	0.0607927	6.43656	0.738919	cell division cycle and apoptosis regulator 1 [Source:MGI Symbol;Acc:MGI:1914750]
ENSMUSG00000033712.6	Ccar2	24.9815	25.4211	24.5419	-0.0507781	0.694439	-0.0193927	6.06914	0.918238	cell cycle activator and apoptosis regulator 2 [Source:MGI Symbol;Acc:MGI:2444228]
ENSMUSG00000046318.15	Ccbe1	4.11845	4.2355	4.00141	-0.0820239	0.57689	0.0266652	2.28769	0.933399	collagen and calcium binding EGF domains 1 [Source:MGI Symbol;Acc:MGI:2445053]
ENSMUSG00000039648.14	Ccbl1	8.21407	8.07747	8.35067	0.0479902	0.830368	0.0907353	3.57875	0.740493	kynurenine aminotransferase 1 [Source:MGI Symbol;Acc:MGI:1917516]
ENSMUSG00000040213.13	Ccbl2	2.82918	2.51686	3.1415	0.31983	0.761778	0.307425	2.01567	0.470351	kynurenine aminotransferase 3 [Source:MGI Symbol;Acc:MGI:2677849]
ENSMUSG00000063605.5	Ccdc102a	3.15703	3.83432	2.47974	-0.628782	0.0655809	-0.59124	2.38602	0.0460696	coiled-coil domain containing 102A [Source:MGI Symbol;Acc:MGI:2686927]
ENSMUSG00000020930.9	Ccdc103	2.14818	2.03376	2.2626	0.153831	0.77698	0.171307	1.28805	0.657204	coiled-coil domain containing 103 [Source:MGI Symbol;Acc:MGI:1920543]
ENSMUSG00000035228.15	Ccdc106	7.30373	7.42123	7.18623	-0.0464237	0.802204	0.00786953	2.88258	0.976464	coiled-coil domain containing 106 [Source:MGI Symbol;Acc:MGI:2385900]
ENSMUSG00000028461.12	Ccdc107	35.8733	35.7864	35.9602	0.00698861	0.904885	0.0355395	4.03682	0.864594	coiled-coil domain containing 107 [Source:MGI Symbol;Acc:MGI:1913423]
ENSMUSG00000071855.4	Ccdc112	2.08458	2.10875	2.06042	-0.0334497	0.552293	-0.0579063	2.05184	0.807329	coiled-coil domain containing 112 [Source:MGI Symbol;Acc:MGI:1918800]
ENSMUSG00000036598.4	Ccdc113	11.4028	10.7695	12.0361	0.160415	0.906085	0.213227	3.15307	0.534307	coiled-coil domain containing 113 [Source:MGI Symbol;Acc:MGI:3606076]
ENSMUSG00000040189.17	Ccdc114	5.68406	6.03055	5.33756	-0.17611	0.501202	-0.166512	3.62954	0.644411	coiled-coil domain containing 114 [Source:MGI Symbol;Acc:MGI:2446120]
ENSMUSG00000042111.9	Ccdc115	12.1516	12.4972	11.8061	-0.0820755	0.478908	-0.0113534	3.65077	0.958519	coiled-coil domain containing 115 [Source:MGI Symbol;Acc:MGI:1916918]
ENSMUSG00000020482.4	Ccdc117	9.09084	8.09958	10.0821	0.315876	0.38754	0.366361	4.33516	0.197388	coiled-coil domain containing 117 [Source:MGI Symbol;Acc:MGI:2144383]
ENSMUSG00000019659.8	Ccdc12	34.5832	35.3159	33.8504	-0.0611449	0.722662	0.05171	4.14912	0.809415	coiled-coil domain containing 12 [Source:MGI Symbol;Acc:MGI:1919904]
ENSMUSG00000034795.14	Ccdc122	4.62702	4.12703	5.12701	0.313013	0.581	0.25355	2.49466	0.477714	coiled-coil domain containing 122 [Source:MGI Symbol;Acc:MGI:1918358]
ENSMUSG00000007721.6	Ccdc124	21.9649	23.0885	20.8414	-0.147724	0.428429	-0.0751697	4.23082	0.742478	coiled-coil domain containing 124 [Source:MGI Symbol;Acc:MGI:1916403]
ENSMUSG00000048924.14	Ccdc125	1.44118	1.53044	1.35192	-0.178936	0.729087	-0.263896	1.12884	0.449206	coiled-coil domain containing 125 [Source:MGI Symbol;Acc:MGI:1923291]
ENSMUSG00000050786.8	Ccdc126	13.6341	12.0953	15.173	0.327055	0.0239889	0.390305	4.30654	0.0549596	coiled-coil domain containing 126 [Source:MGI Symbol;Acc:MGI:1889376]
ENSMUSG00000021578.17	Ccdc127	7.70417	7.89275	7.51558	-0.0706441	0.179669	-0.0353646	5.48844	0.828043	coiled-coil domain containing 127 [Source:MGI Symbol;Acc:MGI:1914683]
ENSMUSG00000079235.10	Ccdc13	1.20896	1.25423	1.1637	-0.10808	0.682055	0.0218679	1.3348	0.947764	coiled-coil domain containing 13 [Source:MGI Symbol;Acc:MGI:1920144]
ENSMUSG00000004994.12	Ccdc130	5.6668	5.44861	5.88499	0.111151	0.51757	0.157982	2.9126	0.520581	coiled-coil domain containing 130 [Source:MGI Symbol;Acc:MGI:1914986]
ENSMUSG00000068114.7	Ccdc134	5.17706	5.51652	4.83762	-0.189461	0.20956	-0.155777	2.88803	0.521415	coiled-coil domain containing 134 [Source:MGI Symbol;Acc:MGI:1923707]
ENSMUSG00000029769.16	Ccdc136	56.7863	61.0408	52.5317	-0.216586	0.585541	-0.213289	7.20793	0.46013	coiled-coil domain containing 136 [Source:MGI Symbol;Acc:MGI:1918128]
ENSMUSG00000049957.14	Ccdc137	8.45296	8.30606	8.59985	0.0501485	0.721728	0.0951367	3.95302	0.640923	coiled-coil domain containing 137 [Source:MGI Symbol;Acc:MGI:1914541]
ENSMUSG00000038010.9	Ccdc138	2.2908	2.14845	2.43315	0.179529	0.23753	0.080139	2.25737	0.756123	coiled-coil domain containing 138 [Source:MGI Symbol;Acc:MGI:1923388]
ENSMUSG00000022833.6	Ccdc14	3.38544	3.32821	3.44266	0.0487794	0.807103	0.100024	3.36847	0.695463	coiled-coil domain containing 14 [Source:MGI Symbol;Acc:MGI:2443448]
ENSMUSG00000044033.16	Ccdc141	18.147	17.7839	18.5101	0.057737	0.705657	0.10354	6.31719	0.578086	coiled-coil domain containing 141 [Source:MGI Symbol;Acc:MGI:1919735]
ENSMUSG00000064280.13	Ccdc146	3.20616	2.88846	3.52386	0.286857	0.933268	0.381933	2.24683	0.533323	coiled-coil domain containing 146 [Source:MGI Symbol;Acc:MGI:1922422]
ENSMUSG00000036641.9	Ccdc148	6.17468	6.05643	6.29293	0.0552631	0.770982	0.084181	4.13147	0.711208	coiled-coil domain containing 148 [Source:MGI Symbol;Acc:MGI:3039583]
ENSMUSG00000045790.10	Ccdc149	5.67357	5.75098	5.59617	-0.0393674	0.87721	-0.0524977	3.65032	0.81436	coiled-coil domain containing 149 [Source:MGI Symbol;Acc:MGI:2685293]
ENSMUSG00000034303.7	Ccdc15	3.66853	3.85426	3.48279	-0.146209	0.360556	-0.130871	3.05484	0.573673	coiled-coil domain containing 15 [Source:MGI Symbol;Acc:MGI:2444488]
ENSMUSG00000039632.13	Ccdc151	1.29202	1.2734	1.31064	0.0415892	0.645531	0.0597056	1.0424	0.924501	coiled-coil domain containing 151 [Source:MGI Symbol;Acc:MGI:1924859]
ENSMUSG00000051427.14	Ccdc157	14.6979	14.6652	14.7307	0.00642925	0.952126	0.0265911	5.74445	0.884714	coiled-coil domain containing 157 [Source:MGI Symbol;Acc:MGI:3041210]
ENSMUSG00000006241.16	Ccdc159	11.9717	12.0672	11.8762	-0.0230113	0.872856	0.0535652	3.51059	0.856084	coiled-coil domain containing 159 [Source:MGI Symbol;Acc:MGI:1914369]
ENSMUSG00000073207.1	Ccdc160	1.5101	1.61629	1.4039	-0.203248	0.20712	-0.18611	0.548081	0.516834	coiled-coil domain containing 160 [Source:MGI Symbol;Acc:MGI:3588225]
ENSMUSG00000075225.14	Ccdc162	2.0707	2.11437	2.02702	-0.0608692	0.677188	-0.188658	2.92126	0.590812	coiled-coil domain containing 162 [Source:MGI Symbol;Acc:MGI:1923223]
ENSMUSG00000028689.14	Ccdc163	7.09701	7.62791	6.56611	-0.216247	0.214395	-0.146366	2.91336	0.549744	coiled-coil domain containing 163 [Source:MGI Symbol;Acc:MGI:1915644]
ENSMUSG00000098176.2	Ccdc166	4.39817	3.96926	4.82707	0.282278	0.207739	0.324018	2.79882	0.238615	coiled-coil domain containing 166 [Source:MGI Symbol;Acc:MGI:1925902]
ENSMUSG00000024018.17	Ccdc167	7.17342	7.28596	7.06088	-0.0452701	0.620431	0.0591581	2.93673	0.793288	coiled-coil domain containing 167 [Source:MGI Symbol;Acc:MGI:1915847]
ENSMUSG00000034035.18	Ccdc17	2.36537	2.46876	2.26198	-0.126202	0.503078	-0.0340518	2.85572	0.885206	coiled-coil domain containing 17 [Source:MGI Symbol;Acc:MGI:1915667]
ENSMUSG00000019767.12	Ccdc170	1.83898	1.88193	1.79602	-0.0674095	0.736303	0.0295647	2.23184	0.955718	coiled-coil domain containing 170 [Source:MGI Symbol;Acc:MGI:2685067]
ENSMUSG00000052407.16	Ccdc171	10.586	10.1809	10.9912	0.110482	0.49089	0.107932	4.96708	0.570717	coiled-coil domain containing 171 [Source:MGI Symbol;Acc:MGI:1922152]
ENSMUSG00000070883.3	Ccdc173	6.38092	5.32999	7.43184	0.479587	0.0142703	0.470241	3.13793	0.0374397	coiled-coil domain containing 173 [Source:MGI Symbol;Acc:MGI:1923100]
ENSMUSG00000034083.16	Ccdc174	10.7957	10.6753	10.916	0.0321626	0.622384	0.0336283	3.74475	0.863951	coiled-coil domain containing 174 [Source:MGI Symbol;Acc:MGI:2444652]
ENSMUSG00000026578.6	Ccdc181	24.5203	22.7404	26.3003	0.209823	0.145825	0.264553	4.84346	0.173782	coiled-coil domain containing 181 [Source:MGI Symbol;Acc:MGI:1922145]
ENSMUSG00000035173.14	Ccdc186	20.5966	20.6551	20.5382	-0.00819006	0.902929	0.0331556	6.17594	0.840448	coiled-coil domain containing 186 [Source:MGI Symbol;Acc:MGI:2445022]
ENSMUSG00000048038.8	Ccdc187	5.19067	6.71611	3.66523	-0.873721	0.0149791	-0.770285	5.11224	0.00175103	coiled-coil domain containing 187 [Source:MGI Symbol;Acc:MGI:3045295]
ENSMUSG00000070532.5	Ccdc190	2.24778	1.53455	2.96102	0.948274	0.0596828	1.01197	1.15538	0.0143672	coiled-coil domain containing 190 [Source:MGI Symbol;Acc:MGI:1925715]
ENSMUSG00000022701.17	Ccdc191	6.89697	7.12762	6.66632	-0.0965293	0.569284	-0.0365509	3.86958	0.874916	coiled-coil domain containing 191 [Source:MGI Symbol;Acc:MGI:1922661]
ENSMUSG00000031143.4	Ccdc22	7.38507	7.83748	6.93267	-0.176979	0.0434432	-0.0901892	3.59384	0.66159	coiled-coil domain containing 22 [Source:MGI Symbol;Acc:MGI:1859608]
ENSMUSG00000078588.10	Ccdc24	8.04823	9.66605	6.43041	-0.588017	0.0236167	-0.577136	3.74958	0.0154055	coiled-coil domain containing 24 [Source:MGI Symbol;Acc:MGI:2685874]
ENSMUSG00000022035.6	Ccdc25	20.4434	19.6326	21.2543	0.114507	0.200131	0.122358	4.89679	0.487463	coiled-coil domain containing 25 [Source:MGI Symbol;Acc:MGI:1914429]
ENSMUSG00000059554.12	Ccdc28a	8.20165	8.20662	8.19667	-0.0017498	0.996071	0.0579921	3.00948	0.84075	coiled-coil domain containing 28A [Source:MGI Symbol;Acc:MGI:2443508]
ENSMUSG00000028795.15	Ccdc28b	15.1042	15.9731	14.2352	-0.166186	0.160889	-0.251533	3.32208	0.232479	coiled coil domain containing 28B [Source:MGI Symbol;Acc:MGI:1913514]
ENSMUSG00000026676.7	Ccdc3	13.3891	14.8915	11.8866	-0.32515	0.442396	-0.278827	4.37095	0.428427	coiled-coil domain containing 3 [Source:MGI Symbol;Acc:MGI:1921436]
ENSMUSG00000028637.15	Ccdc30	4.85337	5.11993	4.58681	-0.158631	0.419662	-0.109494	3.28984	0.685993	coiled-coil domain containing 30 [Source:MGI Symbol;Acc:MGI:1920582]
ENSMUSG00000039983.13	Ccdc32	10.0544	9.0523	11.0566	0.288548	0.0220724	0.359443	3.47972	0.090063	coiled-coil domain containing 32 [Source:MGI Symbol;Acc:MGI:2685477]
ENSMUSG00000027160.16	Ccdc34	7.73558	7.82644	7.64473	-0.0338893	0.931095	0.0096177	3.40926	0.970603	coiled-coil domain containing 34 [Source:MGI Symbol;Acc:MGI:1915451]
ENSMUSG00000027676.11	Ccdc39	9.17402	9.12533	9.2227	0.0153116	0.770793	0.0588875	4.64846	0.894623	coiled-coil domain containing 39 [Source:MGI Symbol;Acc:MGI:1289263]
ENSMUSG00000020925.16	Ccdc43	10.0322	9.73425	10.3302	0.0857194	0.11227	0.144085	3.94086	0.446647	coiled-coil domain containing 43 [Source:MGI Symbol;Acc:MGI:1289318]
ENSMUSG00000078622.8	Ccdc47	61.6842	59.0646	64.3039	0.122613	0.310949	0.144824	7.08349	0.429736	coiled-coil domain containing 47 [Source:MGI Symbol;Acc:MGI:1914413]
ENSMUSG00000038127.14	Ccdc50	22.2227	24.4067	20.0386	-0.284494	0.169108	-0.25335	6.18917	0.207253	coiled-coil domain containing 50 [Source:MGI Symbol;Acc:MGI:1914751]
ENSMUSG00000025645.8	Ccdc51	7.97912	7.89844	8.05981	0.0291786	0.912475	0.076126	2.92649	0.784087	coiled-coil domain containing 51 [Source:MGI Symbol;Acc:MGI:1913908]
ENSMUSG00000048445.6	Ccdc57	3.14554	3.35206	2.93903	-0.189703	0.328876	-0.186548	3.28033	0.486354	coiled-coil domain containing 57 [Source:MGI Symbol;Acc:MGI:1918526]
ENSMUSG00000075229.10	Ccdc58	8.58442	8.84995	8.31889	-0.0892782	0.612969	0.00555357	2.6828	0.981031	coiled-coil domain containing 58 [Source:MGI Symbol;Acc:MGI:2146423]
ENSMUSG00000019897.8	Ccdc59	12.243	11.9115	12.5744	0.0781287	0.480112	0.104725	3.87429	0.601242	coiled-coil domain containing 59 [Source:MGI Symbol;Acc:MGI:1289302]
ENSMUSG00000048701.13	Ccdc6	9.54908	10.0616	9.03653	-0.155023	0.304381	-0.119186	5.1069	0.55145	coiled-coil domain containing 6 [Source:MGI Symbol;Acc:MGI:1923801]
ENSMUSG00000074358.9	Ccdc61	2.29442	2.60492	1.98391	-0.392893	0.067968	-0.218324	1.98726	0.396343	coiled-coil domain containing 61 [Source:MGI Symbol;Acc:MGI:2685005]
ENSMUSG00000061882.12	Ccdc62	2.6893	2.94964	2.42897	-0.280194	0.194309	-0.25453	3.16301	0.309299	coiled-coil domain containing 62 [Source:MGI Symbol;Acc:MGI:2684996]
ENSMUSG00000043036.13	Ccdc63	6.14373	6.27568	6.01179	-0.0619784	0.987962	0.0166778	3.68295	0.956609	coiled-coil domain containing 63 [Source:MGI Symbol;Acc:MGI:3607777]
ENSMUSG00000003354.6	Ccdc65	4.11188	3.47623	4.74752	0.449649	0.280099	0.59468	2.20059	0.0886195	coiled-coil domain containing 65 [Source:MGI Symbol;Acc:MGI:2146001]
ENSMUSG00000046753.10	Ccdc66	10.4527	10.4028	10.5026	0.0137709	0.813199	0.0787625	4.65671	0.644179	coiled-coil domain containing 66 [Source:MGI Symbol;Acc:MGI:2443639]
ENSMUSG00000038903.13	Ccdc68	1.29635	1.60464	0.988069	-0.699563	0.293632	-0.567993	0.556166	0.27413	coiled-coil domain containing 68 [Source:MGI Symbol;Acc:MGI:3612676]
ENSMUSG00000049588.13	Ccdc69	1.04032	0.901166	1.17946	0.388267	0.766282	0.196316	0.1295	0.725353	coiled-coil domain containing 69 [Source:MGI Symbol;Acc:MGI:1196234]
ENSMUSG00000049305.6	Ccdc71	8.69265	8.84595	8.53934	-0.0508921	0.68471	-0.00238766	4.07969	0.990487	coiled-coil domain containing 71 [Source:MGI Symbol;Acc:MGI:1919704]
ENSMUSG00000090946.3	Ccdc71l	5.21564	5.42702	5.00427	-0.116999	0.659452	-0.0608245	3.80534	0.831713	coiled-coil domain containing 71 like [Source:MGI Symbol;Acc:MGI:1919373]
ENSMUSG00000041617.10	Ccdc74a	1.9622	1.64886	2.27554	0.464742	0.393451	0.318942	1.41202	0.370099	coiled-coil domain containing 74A [Source:MGI Symbol;Acc:MGI:1919565]
ENSMUSG00000030177.14	Ccdc77	5.6309	5.54628	5.71551	0.0433618	0.331426	0.0244425	3.34975	0.903743	coiled-coil domain containing 77 [Source:MGI Symbol;Acc:MGI:1914450]
ENSMUSG00000041117.8	Ccdc8	2.65672	3.22753	2.08592	-0.629748	0.182339	-0.469196	3.54181	0.0997864	coiled-coil domain containing 8 [Source:MGI Symbol;Acc:MGI:3612184]
ENSMUSG00000022665.14	Ccdc80	21.0245	25.8171	16.2319	-0.669496	0.381463	-0.610383	5.6265	0.222539	coiled-coil domain containing 80 [Source:MGI Symbol;Acc:MGI:1915146]
ENSMUSG00000079084.10	Ccdc82	8.21766	8.22792	8.20741	-0.00360074	0.879948	-0.00370122	5.18569	0.986977	coiled-coil domain containing 82 [Source:MGI Symbol;Acc:MGI:1913646]
ENSMUSG00000043923.8	Ccdc84	6.07491	6.94074	5.20908	-0.414061	0.11529	-0.411372	3.02168	0.130956	coiled-coil domain containing 84 [Source:MGI Symbol;Acc:MGI:2685960]
ENSMUSG00000032878.16	Ccdc85a	5.10055	4.23361	5.9675	0.495238	0.00394787	0.511336	3.98668	0.00945459	coiled-coil domain containing 85A [Source:MGI Symbol;Acc:MGI:2445069]
ENSMUSG00000095098.1	Ccdc85b	14.007	16.4849	11.5292	-0.515855	0.0431215	-0.371739	2.9498	0.186175	coiled-coil domain containing 85B [Source:MGI Symbol;Acc:MGI:2147607]
ENSMUSG00000084883.2	Ccdc85c	4.99906	4.75294	5.24519	0.142173	0.350791	0.118874	3.80642	0.577012	coiled-coil domain containing 85C [Source:MGI Symbol;Acc:MGI:3644008]
ENSMUSG00000024732.7	Ccdc86	1.88101	1.95979	1.80223	-0.12092	0.101694	-0.00357599	2.0349	0.988225	coiled-coil domain containing 86 [Source:MGI Symbol;Acc:MGI:1277220]
ENSMUSG00000032740.16	Ccdc88a	9.57153	10.372	8.77104	-0.241877	0.257482	-0.183456	5.92056	0.386736	coiled coil domain containing 88A [Source:MGI Symbol;Acc:MGI:1925177]
ENSMUSG00000047810.8	Ccdc88b	1.28105	1.36219	1.19992	-0.182995	0.768238	-0.160314	2.29039	0.65752	coiled-coil domain containing 88B [Source:MGI Symbol;Acc:MGI:1925567]
ENSMUSG00000021182.15	Ccdc88c	6.80113	6.94235	6.65992	-0.0599187	0.824575	0.00805672	5.07465	0.971872	coiled-coil domain containing 88C [Source:MGI Symbol;Acc:MGI:1915589]
ENSMUSG00000041375.18	Ccdc9	10.7178	11.7311	9.70455	-0.273609	0.14104	-0.23667	4.31919	0.266337	coiled-coil domain containing 9 [Source:MGI Symbol;Acc:MGI:1921443]
ENSMUSG00000030613.13	Ccdc90b	26.8782	24.4975	29.2589	0.256243	0.231248	0.313942	4.74906	0.169486	coiled-coil domain containing 90B [Source:MGI Symbol;Acc:MGI:1913615]
ENSMUSG00000030301.17	Ccdc91	18.3475	17.6079	19.0871	0.116371	0.255148	0.172179	4.86644	0.346867	coiled-coil domain containing 91 [Source:MGI Symbol;Acc:MGI:1914265]
ENSMUSG00000037979.13	Ccdc92	4.38979	4.45692	4.32267	-0.0441236	0.895847	-0.020048	2.77704	0.947842	coiled-coil domain containing 92 [Source:MGI Symbol;Acc:MGI:106485]
ENSMUSG00000069814.6	Ccdc92b	2.76079	2.7152	2.80639	0.0476544	0.7192	0.0785901	2.81448	0.83741	coiled-coil domain containing 92B [Source:MGI Symbol;Acc:MGI:3588240]
ENSMUSG00000026339.18	Ccdc93	6.93489	7.3341	6.53568	-0.166283	0.320363	-0.105722	4.92534	0.598447	coiled-coil domain containing 93 [Source:MGI Symbol;Acc:MGI:1918079]
ENSMUSG00000003208.8	Ccdc94	4.83337	5.21376	4.45298	-0.227553	0.25634	-0.223866	2.19108	0.358795	YJU2 splicing factor [Source:MGI Symbol;Acc:MGI:1920136]
ENSMUSG00000050677.2	Ccdc96	1.04409	0.922222	1.16597	0.338339	0.632621	0.390999	1.27416	0.340385	coiled-coil domain containing 96 [Source:MGI Symbol;Acc:MGI:1913967]
ENSMUSG00000002608.8	Ccdc97	7.30178	7.61668	6.98689	-0.124512	0.308698	-0.0891983	3.91759	0.653992	coiled-coil domain containing 97 [Source:MGI Symbol;Acc:MGI:1196455]
ENSMUSG00000040312.14	Cchcr1	1.56517	1.90544	1.22491	-0.637456	0.182279	-0.628115	1.73052	0.0845942	coiled-coil alpha-helical rod protein 1 [Source:MGI Symbol;Acc:MGI:2385321]
ENSMUSG00000032532.7	Cck	3.23148	1.98676	4.4762	1.17186	0.0901988	1.27431	0.296334	0.0357933	cholecystokinin [Source:MGI Symbol;Acc:MGI:88297]
ENSMUSG00000030898.15	Cckbr	1.06577	1.44539	0.686145	-1.07488	0.0450923	-0.983662	0.872819	0.036271	cholecystokinin B receptor [Source:MGI Symbol;Acc:MGI:99479]
ENSMUSG00000035352.3	Ccl12	3.4999	2.78782	4.21197	0.595356	0.372989	0.654324	0.0417988	0.215605	chemokine (C-C motif) ligand 12 [Source:MGI Symbol;Acc:MGI:108224]
ENSMUSG00000071005.7	Ccl19	1.88761	1.68698	2.08823	0.30784	0.908642	0.231259	0.850862	0.700261	chemokine (C-C motif) ligand 19 [Source:MGI Symbol;Acc:MGI:1346316]
ENSMUSG00000094686.1	Ccl21a	9.62398	6.10457	13.1434	1.10638	0.234583	1.09053	2.83432	0.0974204	chemokine (C-C motif) ligand 21A (serine) [Source:MGI Symbol;Acc:MGI:1349183]
ENSMUSG00000023235.14	Ccl25	2.58228	2.53014	2.63442	0.0582682	0.985018	0.0799804	1.21894	0.787663	chemokine (C-C motif) ligand 25 [Source:MGI Symbol;Acc:MGI:1099448]
ENSMUSG00000073888.13	Ccl27a	13.6615	14.0389	13.2841	-0.0797333	0.837512	-0.00892813	2.69825	0.975776	chemokine (C-C motif) ligand 27A [Source:MGI Symbol;Acc:MGI:1343459]
ENSMUSG00000018927.3	Ccl6	3.8233	4.30631	3.34029	-0.366477	0.693825	-0.280581	1.79845	0.616759	chemokine (C-C motif) ligand 6 [Source:MGI Symbol;Acc:MGI:98263]
ENSMUSG00000019122.8	Ccl9	5.18023	3.9536	6.40686	0.696452	0.0708466	0.597215	3.60141	0.0486742	chemokine (C-C motif) ligand 9 [Source:MGI Symbol;Acc:MGI:104533]
ENSMUSG00000000378.15	Ccm2	20.7878	21.8389	19.7367	-0.146014	0.560432	-0.109399	4.60213	0.610936	cerebral cavernous malformation 2 [Source:MGI Symbol;Acc:MGI:2384924]
ENSMUSG00000027474.12	Ccm2l	1.86067	2.04864	1.67271	-0.29248	0.993127	-0.185782	1.84318	0.710779	cerebral cavernous malformation 2-like [Source:MGI Symbol;Acc:MGI:2385159]
ENSMUSG00000027715.9	Ccna2	1.62798	2.03331	1.22265	-0.733814	0.0283558	-0.77463	1.66874	0.017731	cyclin A2 [Source:MGI Symbol;Acc:MGI:108069]
ENSMUSG00000028252.20	Ccnc	16.6399	15.0472	18.2325	0.277015	0.00466176	0.316949	4.75638	0.0764299	cyclin C [Source:MGI Symbol;Acc:MGI:1858199]
ENSMUSG00000070348.5	Ccnd1	3.22681	3.82847	2.62515	-0.544369	0.100547	-0.484344	2.96114	0.092613	cyclin D1 [Source:MGI Symbol;Acc:MGI:88313]
ENSMUSG00000000184.12	Ccnd2	31.7574	44.3847	19.13	-1.21422	0.000383838	-1.1385	6.84091	1.55374e-07	cyclin D2 [Source:MGI Symbol;Acc:MGI:88314]
ENSMUSG00000034165.16	Ccnd3	32.4288	34.9338	29.9237	-0.223335	0.473361	-0.211301	5.26189	0.453924	cyclin D3 [Source:MGI Symbol;Acc:MGI:88315]
ENSMUSG00000023572.16	Ccndbp1	49.5022	48.2907	50.7137	0.0706309	0.6421	0.11322	5.59717	0.597223	cyclin D-type binding-protein 1 [Source:MGI Symbol;Acc:MGI:109595]
ENSMUSG00000002068.16	Ccne1	1.0659	1.13336	0.998439	-0.182856	0.422795	-0.122633	0.722362	0.691024	cyclin E1 [Source:MGI Symbol;Acc:MGI:88316]
ENSMUSG00000028212.16	Ccne2	5.66363	5.55889	5.76837	0.0533681	0.720201	0.104512	3.46281	0.658213	cyclin E2 [Source:MGI Symbol;Acc:MGI:1329034]
ENSMUSG00000020326.7	Ccng1	64.1748	60.6155	67.7341	0.160197	0.0812441	0.215582	7.16143	0.225896	cyclin G1 [Source:MGI Symbol;Acc:MGI:102890]
ENSMUSG00000029385.14	Ccng2	8.57293	7.39953	9.74634	0.397429	0.277686	0.379323	3.95449	0.224095	cyclin G2 [Source:MGI Symbol;Acc:MGI:1095734]
ENSMUSG00000021548.10	Ccnh	15.303	14.3562	16.2498	0.17875	0.125743	0.185906	4.22376	0.340366	cyclin H [Source:MGI Symbol;Acc:MGI:1913921]
ENSMUSG00000063015.12	Ccni	46.1984	43.6795	48.7173	0.157478	0.443711	0.182231	6.42737	0.388412	cyclin I [Source:MGI Symbol;Acc:MGI:1341077]
ENSMUSG00000025010.13	Ccnj	2.90559	3.116	2.69518	-0.209315	0.0491588	-0.122754	2.87271	0.579759	cyclin J [Source:MGI Symbol;Acc:MGI:2443297]
ENSMUSG00000044707.7	Ccnjl	1.1298	1.34361	0.915996	-0.552701	0.133183	-0.528541	1.12664	0.136557	cyclin J-like [Source:MGI Symbol;Acc:MGI:2685723]
ENSMUSG00000021258.10	Ccnk	6.3573	6.81794	5.89668	-0.209433	0.062419	-0.21686	3.74335	0.263321	cyclin K [Source:MGI Symbol;Acc:MGI:1276106]
ENSMUSG00000027829.15	Ccnl1	31.0021	30.1226	31.8816	0.0818789	0.822374	0.176575	5.85327	0.476136	cyclin L1 [Source:MGI Symbol;Acc:MGI:1922664]
ENSMUSG00000029068.16	Ccnl2	42.7739	48.1507	37.3972	-0.364627	0.199194	-0.270234	6.26395	0.229582	cyclin L2 [Source:MGI Symbol;Acc:MGI:1927119]
ENSMUSG00000011960.12	Ccnt1	12.683	12.4431	12.923	0.0545837	0.510359	0.105246	5.80904	0.532249	cyclin T1 [Source:MGI Symbol;Acc:MGI:1328363]
ENSMUSG00000026349.14	Ccnt2	17.9974	18.8264	17.1685	-0.132991	0.379266	-0.0813011	6.14335	0.655402	cyclin T2 [Source:MGI Symbol;Acc:MGI:1920199]
ENSMUSG00000024286.7	Ccny	22.5643	22.6543	22.4744	-0.0115055	0.841998	0.0323881	5.90935	0.847365	cyclin Y [Source:MGI Symbol;Acc:MGI:1915224]
ENSMUSG00000070871.10	Ccnyl1	6.0016	5.97781	6.02538	0.0114376	0.928574	-0.149422	4.10568	0.484447	cyclin Y-like 1 [Source:MGI Symbol;Acc:MGI:2138614]
ENSMUSG00000033904.16	Ccp110	8.79889	9.21259	8.38518	-0.135765	0.53177	-0.0947909	4.95792	0.671992	centriolar coiled coil protein 110 [Source:MGI Symbol;Acc:MGI:2141942]
ENSMUSG00000034563.16	Ccpg1	52.664	51.042	54.286	0.0888947	0.306966	0.147226	6.59813	0.381672	cell cycle progression 1 [Source:MGI Symbol;Acc:MGI:1196419]
ENSMUSG00000086158.2	Ccpg1os	28.3062	24.7553	31.8572	0.363883	0.0717031	0.402673	3.41887	0.100889	cell cycle progression 1, opposite strand [Source:MGI Symbol;Acc:MGI:3648770]
ENSMUSG00000025804.5	Ccr1	1.63152	1.41673	1.84631	0.382082	0.590962	0.489503	1.57963	0.284864	chemokine (C-C motif) receptor 1 [Source:MGI Symbol;Acc:MGI:104618]
ENSMUSG00000049103.14	Ccr2	6.49679	8.66032	4.33326	-0.998967	0.11148	-0.841595	4.10594	0.0336316	chemokine (C-C motif) receptor 2 [Source:MGI Symbol;Acc:MGI:106185]
ENSMUSG00000034108.5	Ccs	21.2143	20.6325	21.7961	0.0791564	0.59873	0.0874838	3.94806	0.680612	copper chaperone for superoxide dismutase [Source:MGI Symbol;Acc:MGI:1333783]
ENSMUSG00000031971.15	Ccsap	1.90626	1.78764	2.02488	0.17978	0.455546	0.268548	1.57854	0.4047	centriole, cilia and spindle associated protein [Source:MGI Symbol;Acc:MGI:1920670]
ENSMUSG00000039578.16	Ccser1	10.1746	11.3449	9.00422	-0.333371	0.0336142	-0.229768	4.15484	0.242957	coiled-coil serine rich 1 [Source:MGI Symbol;Acc:MGI:3045354]
ENSMUSG00000058690.14	Ccser2	23.4737	24.8682	22.0793	-0.171605	0.167319	-0.102464	6.63306	0.566642	coiled-coil serine rich 2 [Source:MGI Symbol;Acc:MGI:101859]
ENSMUSG00000034024.8	Cct2	77.5033	75.6136	79.3931	0.0703688	0.508109	0.117762	6.61758	0.523572	chaperonin containing Tcp1, subunit 2 (beta) [Source:MGI Symbol;Acc:MGI:107186]
ENSMUSG00000001416.13	Cct3	68.603	64.2405	72.9656	0.183733	0.132434	0.238555	6.40444	0.192337	chaperonin containing Tcp1, subunit 3 (gamma) [Source:MGI Symbol;Acc:MGI:104708]
ENSMUSG00000007739.10	Cct4	67.6977	62.017	73.3784	0.24269	0.039813	0.303467	6.47332	0.0942874	chaperonin containing Tcp1, subunit 4 (delta) [Source:MGI Symbol;Acc:MGI:104689]
ENSMUSG00000022234.15	Cct5	77.6772	75.5084	79.846	0.0805839	0.431852	0.144786	6.53858	0.437413	chaperonin containing Tcp1, subunit 5 (epsilon) [Source:MGI Symbol;Acc:MGI:107185]
ENSMUSG00000030007.8	Cct7	75.2401	71.6487	78.8314	0.13783	0.317363	0.196335	6.5362	0.316284	chaperonin containing Tcp1, subunit 7 (eta) [Source:MGI Symbol;Acc:MGI:107184]
ENSMUSG00000025613.13	Cct8	63.9487	59.0423	68.8551	0.221816	0.0881437	0.262171	6.58957	0.1623	chaperonin containing Tcp1, subunit 8 (theta) [Source:MGI Symbol;Acc:MGI:107183]
ENSMUSG00000029617.10	Ccz1	27.384	26.3548	28.4131	0.108494	0.479148	0.120679	5.13001	0.533076	CCZ1 vacuolar protein trafficking and biogenesis associated [Source:MGI Symbol;Acc:MGI:2141070]
ENSMUSG00000046186.8	Cd109	2.35941	1.75297	2.96585	0.758648	0.361299	0.845713	3.24233	0.10531	CD109 antigen [Source:MGI Symbol;Acc:MGI:2445221]
ENSMUSG00000051439.6	Cd14	4.54142	2.7827	6.30014	1.1789	0.374908	1.30717	2.21214	0.0369139	CD14 antigen [Source:MGI Symbol;Acc:MGI:88318]
ENSMUSG00000025510.14	Cd151	55.6529	56.7738	54.532	-0.0581222	0.658749	0.00292729	5.93494	0.988196	CD151 antigen [Source:MGI Symbol;Acc:MGI:1096360]
ENSMUSG00000008845.9	Cd163	4.37339	5.74425	3.00254	-0.935933	0.375558	-0.858356	3.76993	0.11471	CD163 antigen [Source:MGI Symbol;Acc:MGI:2135946]
ENSMUSG00000019818.15	Cd164	110.332	107.59	113.074	0.0717311	0.385784	0.130098	7.66173	0.453495	CD164 antigen [Source:MGI Symbol;Acc:MGI:1859568]
ENSMUSG00000052212.6	Cd177	1.12403	1.58558	0.662486	-1.25905	0.392624	-1.14241	1.08689	0.238271	CD177 antigen [Source:MGI Symbol;Acc:MGI:1916141]
ENSMUSG00000021624.9	Cd180	1.59971	2.0155	1.18391	-0.76758	0.182244	-0.975772	1.15583	0.0174348	CD180 antigen [Source:MGI Symbol;Acc:MGI:1194924]
ENSMUSG00000028076.12	Cd1d1	1.71698	1.28856	2.14541	0.7355	0.860362	0.651031	1.33031	0.384427	CD1d1 antigen [Source:MGI Symbol;Acc:MGI:107674]
ENSMUSG00000022661.14	Cd200	19.8741	20.3085	19.4397	-0.0630741	0.734633	-0.0956793	4.97958	0.642488	CD200 antigen [Source:MGI Symbol;Acc:MGI:1196990]
ENSMUSG00000031494.7	Cd209a	1.9356	1.97263	1.89857	-0.0552062	0.821133	0.054548	0.865348	0.895908	CD209a antigen [Source:MGI Symbol;Acc:MGI:2157942]
ENSMUSG00000051906.15	Cd209f	1.76234	1.78567	1.73901	-0.0381991	0.779154	-0.045561	1.22379	0.946015	CD209f antigen [Source:MGI Symbol;Acc:MGI:1916392]
ENSMUSG00000034028.15	Cd226	2.42556	2.33538	2.51574	0.107322	0.591146	0.136453	1.8887	0.794814	CD226 antigen [Source:MGI Symbol;Acc:MGI:3039602]
ENSMUSG00000056481.6	Cd248	3.69717	4.24347	3.15088	-0.429486	0.334222	-0.357885	2.53436	0.362563	CD248 antigen, endosialin [Source:MGI Symbol;Acc:MGI:1917695]
ENSMUSG00000047139.9	Cd24a	15.6037	17.6665	13.5409	-0.383693	0.320091	-0.300432	4.06612	0.478643	CD24a antigen [Source:MGI Symbol;Acc:MGI:88323]
ENSMUSG00000016496.7	Cd274	1.70032	1.50581	1.89482	0.331525	0.286498	0.274253	2.58408	0.28221	CD274 antigen [Source:MGI Symbol;Acc:MGI:1926446]
ENSMUSG00000035914.11	Cd276	1.61371	1.87005	1.35737	-0.462267	0.202597	-0.425629	1.90537	0.163499	CD276 antigen [Source:MGI Symbol;Acc:MGI:2183926]
ENSMUSG00000061665.6	Cd2ap	18.2112	19.045	17.3775	-0.13219	0.617173	-0.118567	6.09748	0.603029	CD2-associated protein [Source:MGI Symbol;Acc:MGI:1330281]
ENSMUSG00000042502.10	Cd2bp2	24.3208	24.8506	23.791	-0.0628662	0.650584	0.0132231	5.50704	0.940403	CD2 antigen (cytoplasmic tail) binding protein 2 [Source:MGI Symbol;Acc:MGI:1917483]
ENSMUSG00000044811.13	Cd300d	3.42247	4.12724	2.71771	-0.602788	0.0533338	-0.542006	1.56769	0.10247	CD300C molecule 2 [Source:MGI Symbol;Acc:MGI:2153249]
ENSMUSG00000017309.11	Cd300lg	2.63837	3.59687	1.67987	-1.0984	0.153918	-1.05368	2.23841	0.0235835	CD300 molecule like family member G [Source:MGI Symbol;Acc:MGI:1289168]
ENSMUSG00000060703.12	Cd302	15.6534	15.1457	16.1612	0.0936282	0.882187	0.142236	3.68223	0.705318	CD302 antigen [Source:MGI Symbol;Acc:MGI:1913455]
ENSMUSG00000002308.15	Cd320	15.2344	14.79	15.6788	0.0841957	0.583524	0.14964	3.71304	0.535718	CD320 antigen [Source:MGI Symbol;Acc:MGI:1860083]
ENSMUSG00000004609.11	Cd33	2.19058	2.526	1.85516	-0.445311	0.353712	-0.341723	3.27227	0.31158	CD33 antigen [Source:MGI Symbol;Acc:MGI:99440]
ENSMUSG00000016494.9	Cd34	14.3795	16.7834	11.9757	-0.486925	0.532226	-0.431931	4.49266	0.355236	CD34 antigen [Source:MGI Symbol;Acc:MGI:88329]
ENSMUSG00000002944.15	Cd36	20.0768	6.02048	34.133	2.50322	0.71971	2.57338	5.26874	0.0247189	CD36 molecule [Source:MGI Symbol;Acc:MGI:107899]
ENSMUSG00000030798.15	Cd37	2.37874	3.18209	1.57539	-1.01426	0.299755	-0.959145	1.44338	0.0689144	CD37 antigen [Source:MGI Symbol;Acc:MGI:88330]
ENSMUSG00000029084.5	Cd38	2.80136	3.29305	2.30968	-0.511732	0.454781	-0.417214	2.67986	0.405866	CD38 antigen [Source:MGI Symbol;Acc:MGI:107474]
ENSMUSG00000047649.9	Cd3eap	6.21823	5.74828	6.68818	0.218482	0.245972	0.171587	3.20662	0.484637	CD3E antigen, epsilon polypeptide associated protein [Source:MGI Symbol;Acc:MGI:1917583]
ENSMUSG00000023274.14	Cd4	1.12317	1.3148	0.93153	-0.497172	0.439153	-0.341811	1.49711	0.331037	CD4 antigen [Source:MGI Symbol;Acc:MGI:88335]
ENSMUSG00000005087.17	Cd44	4.29316	4.51223	4.07409	-0.147363	0.868478	-0.0522841	3.56465	0.907427	CD44 antigen [Source:MGI Symbol;Acc:MGI:88338]
ENSMUSG00000016493.13	Cd46	1.59707	1.76693	1.42721	-0.308049	0.171917	-0.198439	2.99823	0.443776	CD46 antigen, complement regulatory protein [Source:MGI Symbol;Acc:MGI:1203290]
ENSMUSG00000055447.19	Cd47	23.0166	23.8035	22.2298	-0.0986757	0.631591	-0.0355251	5.48178	0.865238	CD47 antigen (Rh-related antigen, integrin-associated signal transducer) [Source:MGI Symbol;Acc:MGI:96617]
ENSMUSG00000015355.13	Cd48	3.45019	4.03156	2.86883	-0.490875	0.38635	-0.434684	1.4044	0.290968	CD48 antigen [Source:MGI Symbol;Acc:MGI:88339]
ENSMUSG00000000682.7	Cd52	13.7696	17.8976	9.64164	-0.892417	0.0581024	-0.778537	1.72987	0.0316935	CD52 antigen [Source:MGI Symbol;Acc:MGI:1346088]
ENSMUSG00000040747.9	Cd53	7.36355	7.87832	6.84879	-0.202038	0.797063	-0.126736	3.02519	0.773208	CD53 antigen [Source:MGI Symbol;Acc:MGI:88341]
ENSMUSG00000026399.12	Cd55	8.64466	9.46084	7.82848	-0.273235	0.602383	-0.300182	3.92056	0.481719	CD55 molecule, decay accelerating factor for complement [Source:MGI Symbol;Acc:MGI:104850]
ENSMUSG00000032679.12	Cd59a	38.7969	31.5963	45.9975	0.541799	0.0103483	0.479768	5.29856	0.0168966	CD59a antigen [Source:MGI Symbol;Acc:MGI:109177]
ENSMUSG00000068686.12	Cd59b	5.62347	5.63484	5.6121	-0.00583329	0.918058	0.192832	1.131	0.574893	CD59b antigen [Source:MGI Symbol;Acc:MGI:1888996]
ENSMUSG00000025351.14	Cd63	272.848	263.817	281.878	0.0955293	0.515175	0.154826	7.37592	0.450645	CD63 antigen [Source:MGI Symbol;Acc:MGI:99529]
ENSMUSG00000018774.13	Cd68	7.6375	7.69078	7.58422	-0.0201296	0.790607	0.0298589	2.64987	0.929334	CD68 antigen [Source:MGI Symbol;Acc:MGI:88342]
ENSMUSG00000028459.11	Cd72	2.73174	3.40897	2.05451	-0.73054	0.20068	-0.69709	1.56356	0.109135	CD72 antigen [Source:MGI Symbol;Acc:MGI:88345]
ENSMUSG00000024610.14	Cd74	108.159	117.101	99.2159	-0.239112	0.189783	-0.171043	6.31919	0.403812	CD74 antigen (invariant polypeptide of major histocompatibility complex, class II antigen-associated) [Source:MGI Symbol;Acc:MGI:96534]
ENSMUSG00000040592.11	Cd79b	2.36431	3.31187	1.41676	-1.22505	0.531275	-1.1917	0.888538	0.124829	CD79B antigen [Source:MGI Symbol;Acc:MGI:96431]
ENSMUSG00000037706.17	Cd81	233.742	233.781	233.704	-0.000475256	0.970277	0.0599697	7.71822	0.7353	CD81 antigen [Source:MGI Symbol;Acc:MGI:1096398]
ENSMUSG00000027215.13	Cd82	46.6056	44.4516	48.7597	0.133454	0.618954	0.216219	5.60163	0.307717	CD82 antigen [Source:MGI Symbol;Acc:MGI:104651]
ENSMUSG00000015396.4	Cd83	3.18847	2.32672	4.05022	0.799707	0.113839	0.81506	2.34539	0.0346277	CD83 antigen [Source:MGI Symbol;Acc:MGI:1328316]
ENSMUSG00000038147.13	Cd84	4.75323	5.67643	3.83003	-0.567628	0.404938	-0.204135	3.7168	0.397533	CD84 antigen [Source:MGI Symbol;Acc:MGI:1336885]
ENSMUSG00000022901.13	Cd86	1.59317	1.98823	1.19811	-0.730729	0.465536	-0.585747	1.46459	0.305521	CD86 antigen [Source:MGI Symbol;Acc:MGI:101773]
ENSMUSG00000030342.8	Cd9	75.0617	70.9838	79.1396	0.15691	0.454249	0.194398	5.80127	0.443742	CD9 antigen [Source:MGI Symbol;Acc:MGI:88348]
ENSMUSG00000027435.8	Cd93	6.85184	7.9186	5.78508	-0.452907	0.511629	-0.37904	4.92529	0.320972	CD93 antigen [Source:MGI Symbol;Acc:MGI:106664]
ENSMUSG00000035776.14	Cd99l2	20.5248	19.4401	21.6095	0.152632	0.0137463	0.169909	5.56823	0.305583	CD99 antigen-like 2 [Source:MGI Symbol;Acc:MGI:2177151]
ENSMUSG00000021982.14	Cdadc1	19.0509	19.8611	18.2406	-0.122792	0.265813	-0.0874226	4.92499	0.628559	cytidine and dCMP deaminase domain containing 1 [Source:MGI Symbol;Acc:MGI:1919141]
ENSMUSG00000027284.16	Cdan1	3.09293	3.3007	2.88516	-0.194123	0.208295	-0.181262	4.14532	0.374551	congenital dyserythropoietic anemia, type I (human) [Source:MGI Symbol;Acc:MGI:1916218]
ENSMUSG00000039128.13	Cdc123	27.3904	26.7177	28.0631	0.0708799	0.457337	0.145226	5.28385	0.410631	cell division cycle 123 [Source:MGI Symbol;Acc:MGI:2138811]
ENSMUSG00000033502.14	Cdc14a	5.06612	5.38846	4.74378	-0.183837	0.413842	-0.174933	4.0298	0.479046	CDC14 cell division cycle 14A [Source:MGI Symbol;Acc:MGI:2442676]
ENSMUSG00000033102.15	Cdc14b	7.27436	7.29953	7.24919	-0.00998328	0.787453	0.0141131	4.62866	0.958113	CDC14 cell division cycle 14B [Source:MGI Symbol;Acc:MGI:2441808]
ENSMUSG00000038416.15	Cdc16	32.4774	32.937	32.0179	-0.0408327	0.686654	-0.00553756	5.63727	0.975006	CDC16 cell division cycle 16 [Source:MGI Symbol;Acc:MGI:1917207]
ENSMUSG00000024370.16	Cdc23	21.928	20.5032	23.3528	0.187752	0.186722	0.187606	5.66229	0.326257	CDC23 cell division cycle 23 [Source:MGI Symbol;Acc:MGI:1098815]
ENSMUSG00000032477.13	Cdc25a	2.31449	2.41484	2.21414	-0.125178	0.43077	-0.131035	2.56173	0.605373	cell division cycle 25A [Source:MGI Symbol;Acc:MGI:103198]
ENSMUSG00000027330.16	Cdc25b	4.78588	5.16604	4.40572	-0.229681	0.387349	-0.258953	3.40312	0.380694	cell division cycle 25B [Source:MGI Symbol;Acc:MGI:99701]
ENSMUSG00000066149.11	Cdc26	23.8407	23.6532	24.0283	0.0227007	0.97094	0.000615392	3.92765	0.997803	cell division cycle 26 [Source:MGI Symbol;Acc:MGI:1913690]
ENSMUSG00000020687.13	Cdc27	21.8327	21.1427	22.5227	0.0912151	0.327019	0.132042	6.27815	0.460257	cell division cycle 27 [Source:MGI Symbol;Acc:MGI:102685]
ENSMUSG00000020307.15	Cdc34	34.5912	34.1161	35.0663	0.0396315	0.76263	0.03855	4.48406	0.864517	cell division cycle 34 [Source:MGI Symbol;Acc:MGI:102657]
ENSMUSG00000019471.10	Cdc37	8.77916	9.57592	7.9824	-0.262588	0.0851134	-0.196046	5.587	0.304045	cell division cycle 37 [Source:MGI Symbol;Acc:MGI:109531]
ENSMUSG00000024780.7	Cdc37l1	46.4751	45.6903	47.26	0.0487348	0.347787	0.105585	6.92826	0.518692	cell division cycle 37-like 1 [Source:MGI Symbol;Acc:MGI:1914322]
ENSMUSG00000038446.8	Cdc40	14.6053	12.656	16.5546	0.387411	0.233149	0.455108	5.21796	0.0663582	cell division cycle 40 [Source:MGI Symbol;Acc:MGI:1918963]
ENSMUSG00000006699.17	Cdc42	160.259	151.938	168.581	0.149955	0.218449	0.181662	7.58877	0.343047	cell division cycle 42 [Source:MGI Symbol;Acc:MGI:106211]
ENSMUSG00000026490.18	Cdc42bpa	31.0465	30.9876	31.1053	0.00546939	0.9227	0.0194851	7.16372	0.9067	CDC42 binding protein kinase alpha [Source:MGI Symbol;Acc:MGI:2441841]
ENSMUSG00000021279.5	Cdc42bpb	20.122	21.5138	18.7302	-0.199895	0.216933	-0.154134	6.60148	0.428616	CDC42 binding protein kinase beta [Source:MGI Symbol;Acc:MGI:2136459]
ENSMUSG00000024769.7	Cdc42bpg	5.88172	6.97492	4.78853	-0.542592	0.155334	-0.486976	4.65929	0.0719876	CDC42 binding protein kinase gamma (DMPK-like) [Source:MGI Symbol;Acc:MGI:2652845]
ENSMUSG00000049521.2	Cdc42ep1	5.90646	6.38109	5.43184	-0.232362	0.486885	-0.188488	3.24332	0.502133	CDC42 effector protein (Rho GTPase binding) 1 [Source:MGI Symbol;Acc:MGI:1929763]
ENSMUSG00000045664.4	Cdc42ep2	3.06339	3.32349	2.8033	-0.245577	0.451309	-0.187081	1.4841	0.566435	CDC42 effector protein (Rho GTPase binding) 2 [Source:MGI Symbol;Acc:MGI:1929744]
ENSMUSG00000036533.8	Cdc42ep3	7.10929	7.95057	6.268	-0.343054	0.319741	-0.264407	3.11426	0.354992	CDC42 effector protein (Rho GTPase binding) 3 [Source:MGI Symbol;Acc:MGI:2384718]
ENSMUSG00000041598.7	Cdc42ep4	17.3183	17.9637	16.6728	-0.10759	0.586434	-0.0443544	5.06145	0.840569	CDC42 effector protein (Rho GTPase binding) 4 [Source:MGI Symbol;Acc:MGI:1929760]
ENSMUSG00000063838.6	Cdc42ep5	6.00077	6.33131	5.67024	-0.159095	0.835373	-0.0864164	1.93523	0.825303	CDC42 effector protein (Rho GTPase binding) 5 [Source:MGI Symbol;Acc:MGI:1929745]
ENSMUSG00000046722.14	Cdc42se1	17.5328	17.4228	17.6428	0.018103	0.865515	-0.00455875	4.57144	0.986391	CDC42 small effector 1 [Source:MGI Symbol;Acc:MGI:1889510]
ENSMUSG00000052298.12	Cdc42se2	20.1349	18.7455	21.5242	0.199421	0.0646624	0.221962	5.32195	0.222414	CDC42 small effector 2 [Source:MGI Symbol;Acc:MGI:1919979]
ENSMUSG00000000028.14	Cdc45	2.06996	2.02492	2.11501	0.0628014	0.582037	0.0768406	1.76022	0.764528	cell division cycle 45 [Source:MGI Symbol;Acc:MGI:1338073]
ENSMUSG00000023932.8	Cdc5l	23.8999	23.9238	23.876	-0.00288389	0.982627	0.00660323	5.6078	0.967827	cell division cycle 5-like (S. pombe) [Source:MGI Symbol;Acc:MGI:1918952]
ENSMUSG00000029283.17	Cdc7	3.47679	3.57665	3.37692	-0.0828989	0.597293	0.0204779	2.91767	0.932742	cell division cycle 7 (S. cerevisiae) [Source:MGI Symbol;Acc:MGI:1309511]
ENSMUSG00000026361.9	Cdc73	9.38923	9.34649	9.43198	0.0131364	0.934335	0.0401093	6.20998	0.825877	cell division cycle 73, Paf1/RNA polymerase II complex component [Source:MGI Symbol;Acc:MGI:2384876]
ENSMUSG00000023505.13	Cdca3	1.00599	1.16473	0.847262	-0.459111	0.110307	-0.420335	0.489175	0.193571	cell division cycle associated 3 [Source:MGI Symbol;Acc:MGI:1315198]
ENSMUSG00000047832.9	Cdca4	5.21621	5.30705	5.12538	-0.0502519	0.801118	0.0324862	2.70934	0.903471	cell division cycle associated 4 [Source:MGI Symbol;Acc:MGI:1919213]
ENSMUSG00000055612.15	Cdca7	1.50039	1.4902	1.51059	0.0195966	0.939527	0.0932837	1.36872	0.726215	cell division cycle associated 7 [Source:MGI Symbol;Acc:MGI:1914203]
ENSMUSG00000035498.10	Cdcp1	1.17497	0.48261	1.86732	1.95204	0.0420759	1.74533	2.27483	0.00802593	CUB domain containing protein 1 [Source:MGI Symbol;Acc:MGI:2442010]
ENSMUSG00000000303.12	Cdh1	9.8663	8.93079	10.8018	0.274413	0.807422	0.309391	4.82665	0.375841	cadherin 1 [Source:MGI Symbol;Acc:MGI:88354]
ENSMUSG00000031673.6	Cdh11	31.5736	38.2971	24.8501	-0.623982	0.347969	-0.539743	6.87774	0.262148	cadherin 11 [Source:MGI Symbol;Acc:MGI:99217]
ENSMUSG00000040452.9	Cdh12	17.2071	17.0435	17.3707	0.0274328	0.966291	0.0698352	5.99596	0.902117	cadherin 12 [Source:MGI Symbol;Acc:MGI:109503]
ENSMUSG00000040420.15	Cdh18	10.3918	8.39177	12.3918	0.562333	0.124304	0.658754	4.09154	0.0238429	cadherin 18 [Source:MGI Symbol;Acc:MGI:1344366]
ENSMUSG00000047216.8	Cdh19	6.12115	5.38963	6.85268	0.346482	0.177634	0.371003	4.07447	0.10139	cadherin 19, type 2 [Source:MGI Symbol;Acc:MGI:3588198]
ENSMUSG00000024304.14	Cdh2	23.7386	23.3406	24.1365	0.0483763	0.69692	0.0926264	6.43423	0.735681	cadherin 2 [Source:MGI Symbol;Acc:MGI:88355]
ENSMUSG00000059674.7	Cdh24	1.10276	1.10163	1.10389	0.00296746	0.925592	-0.259234	1.93091	0.377821	cadherin-like 24 [Source:MGI Symbol;Acc:MGI:1928330]
ENSMUSG00000061048.8	Cdh3	4.36681	4.51932	4.21431	-0.100808	0.591453	-0.0676614	3.64886	0.894975	cadherin 3 [Source:MGI Symbol;Acc:MGI:88356]
ENSMUSG00000031871.9	Cdh5	16.4387	18.2375	14.6399	-0.317001	0.518539	-0.257762	5.41382	0.495381	cadherin 5 [Source:MGI Symbol;Acc:MGI:105057]
ENSMUSG00000036510.17	Cdh8	9.03033	5.11554	12.9451	1.33945	0.0701863	1.38107	4.15815	0.0682924	cadherin 8 [Source:MGI Symbol;Acc:MGI:107434]
ENSMUSG00000021803.10	Cdhr1	285.214	281.755	288.673	0.0349975	0.705726	0.0941272	9.65995	0.773136	cadherin-related family member 1 [Source:MGI Symbol;Acc:MGI:2157782]
ENSMUSG00000032595.10	Cdhr4	1.25855	0.294932	2.22217	2.91352	0.327119	2.36627	1.28574	0.00257743	cadherin-related family member 4 [Source:MGI Symbol;Acc:MGI:1916648]
ENSMUSG00000004071.13	Cdip1	35.4907	35.0455	35.9358	0.0361946	0.759276	0.0710795	5.86106	0.721876	cell death inducing Trp53 target 1 [Source:MGI Symbol;Acc:MGI:1913876]
ENSMUSG00000030682.4	Cdipt	63.3242	56.5918	70.0567	0.307931	0.146044	0.336627	5.92401	0.132288	CDP-diacylglycerol--inositol 3-phosphatidyltransferase (phosphatidylinositol synthase) [Source:MGI Symbol;Acc:MGI:105491]
ENSMUSG00000019942.13	Cdk1	1.30363	1.64803	0.959232	-0.780794	0.26039	-0.684226	0.405062	0.127181	cyclin-dependent kinase 1 [Source:MGI Symbol;Acc:MGI:88351]
ENSMUSG00000033862.7	Cdk10	17.0383	16.4655	17.6111	0.097041	0.669549	0.0791465	4.40973	0.717881	cyclin-dependent kinase 10 [Source:MGI Symbol;Acc:MGI:2448549]
ENSMUSG00000029062.14	Cdk11b	21.0107	21.334	20.6874	-0.0444038	0.789228	0.0108836	5.26974	0.954012	cyclin-dependent kinase 11B [Source:MGI Symbol;Acc:MGI:88353]
ENSMUSG00000003119.14	Cdk12	18.6085	19.4138	17.8032	-0.124944	0.216311	-0.0832599	6.0667	0.619899	cyclin-dependent kinase 12 [Source:MGI Symbol;Acc:MGI:1098802]
ENSMUSG00000041297.8	Cdk13	20.9571	20.6295	21.2846	0.0451028	0.398711	0.0907217	6.25072	0.579948	cyclin-dependent kinase 13 [Source:MGI Symbol;Acc:MGI:1916812]
ENSMUSG00000028926.15	Cdk14	9.96462	11.588	8.34121	-0.474307	0.136243	-0.376382	4.36444	0.166134	cyclin-dependent kinase 14 [Source:MGI Symbol;Acc:MGI:894318]
ENSMUSG00000031065.14	Cdk16	20.6068	21.8952	19.3183	-0.180639	0.0217134	-0.142616	5.48248	0.387257	cyclin-dependent kinase 16 [Source:MGI Symbol;Acc:MGI:97516]
ENSMUSG00000020015.10	Cdk17	13.5731	14.095	13.0512	-0.111001	0.593137	-0.0710664	5.16549	0.753318	cyclin-dependent kinase 17 [Source:MGI Symbol;Acc:MGI:97517]
ENSMUSG00000038481.13	Cdk19	9.39891	9.03528	9.76253	0.111686	0.265904	0.162195	5.15212	0.351563	cyclin-dependent kinase 19 [Source:MGI Symbol;Acc:MGI:1925584]
ENSMUSG00000025358.16	Cdk2	3.5067	3.86845	3.14494	-0.298721	0.775581	-0.255155	2.45199	0.515092	cyclin-dependent kinase 2 [Source:MGI Symbol;Acc:MGI:104772]
ENSMUSG00000021483.8	Cdk20	1.6474	1.6847	1.61009	-0.0653481	0.645223	-0.0651962	2.29723	0.789804	cyclin-dependent kinase 20 [Source:MGI Symbol;Acc:MGI:2145349]
ENSMUSG00000029394.11	Cdk2ap1	13.249	12.2983	14.1996	0.207391	0.27048	0.316847	4.86107	0.0978758	CDK2 (cyclin-dependent kinase 2)-associated protein 1 [Source:MGI Symbol;Acc:MGI:1202069]
ENSMUSG00000024856.10	Cdk2ap2	67.2308	66.485	67.9766	0.0320082	0.79696	0.0821377	5.30194	0.736753	CDK2-associated protein 2 [Source:MGI Symbol;Acc:MGI:1098779]
ENSMUSG00000006728.12	Cdk4	25.5159	27.5448	23.487	-0.229919	0.0884884	-0.157877	5.00286	0.405638	cyclin-dependent kinase 4 [Source:MGI Symbol;Acc:MGI:88357]
ENSMUSG00000028969.10	Cdk5	19.3963	19.9451	18.8475	-0.081665	0.551289	-0.16328	4.81337	0.411613	cyclin-dependent kinase 5 [Source:MGI Symbol;Acc:MGI:101765]
ENSMUSG00000048895.13	Cdk5r1	3.18375	3.60144	2.76606	-0.380741	0.0271141	-0.330247	3.05168	0.145185	cyclin-dependent kinase 5, regulatory subunit 1 (p35) [Source:MGI Symbol;Acc:MGI:101764]
ENSMUSG00000090071.4	Cdk5r2	1.70838	1.93818	1.47858	-0.390492	0.406487	-0.329586	1.57595	0.381224	cyclin-dependent kinase 5, regulatory subunit 2 (p39) [Source:MGI Symbol;Acc:MGI:1330828]
ENSMUSG00000027487.11	Cdk5rap1	7.50905	6.56233	8.45576	0.365726	0.0149919	0.406242	3.53096	0.0612403	CDK5 regulatory subunit associated protein 1 [Source:MGI Symbol;Acc:MGI:1914221]
ENSMUSG00000039298.16	Cdk5rap2	5.00623	5.24126	4.7712	-0.135563	0.307504	-0.104081	5.45315	0.559054	CDK5 regulatory subunit associated protein 2 [Source:MGI Symbol;Acc:MGI:2384875]
ENSMUSG00000018669.14	Cdk5rap3	13.3918	14.3342	12.4495	-0.203375	0.321832	-0.169477	4.43229	0.434918	CDK5 regulatory subunit associated protein 3 [Source:MGI Symbol;Acc:MGI:1933126]
ENSMUSG00000040274.11	Cdk6	5.05534	4.83371	5.27698	0.126582	0.709447	0.134608	4.95861	0.592973	cyclin-dependent kinase 6 [Source:MGI Symbol;Acc:MGI:1277162]
ENSMUSG00000069089.8	Cdk7	14.4842	14.6792	14.2892	-0.0388483	0.619342	0.0391644	4.20563	0.827383	cyclin-dependent kinase 7 [Source:MGI Symbol;Acc:MGI:102956]
ENSMUSG00000009555.16	Cdk9	24.783	25.7796	23.7864	-0.11609	0.413302	-0.0785186	4.82436	0.690772	cyclin-dependent kinase 9 (CDC2-related kinase) [Source:MGI Symbol;Acc:MGI:1328368]
ENSMUSG00000006191.17	Cdkal1	10.8743	10.8318	10.9169	0.0112836	0.807527	0.0237446	4.19629	0.896383	CDK5 regulatory subunit associated protein 1-like 1 [Source:MGI Symbol;Acc:MGI:1921765]
ENSMUSG00000029403.14	Cdkl2	11.885	10.4643	13.3056	0.346569	0.046609	0.384894	4.86173	0.0509935	cyclin-dependent kinase-like 2 (CDC2-related kinase) [Source:MGI Symbol;Acc:MGI:1858227]
ENSMUSG00000020389.19	Cdkl3	8.94246	8.30462	9.5803	0.206157	0.327236	0.183999	4.05319	0.422782	cyclin-dependent kinase-like 3 [Source:MGI Symbol;Acc:MGI:2388268]
ENSMUSG00000033966.7	Cdkl4	2.70424	2.27852	3.12996	0.458049	0.91388	0.467283	2.45761	0.42682	cyclin-dependent kinase-like 4 [Source:MGI Symbol;Acc:MGI:3587025]
ENSMUSG00000031292.14	Cdkl5	7.25517	6.36214	8.1482	0.356969	0.0498135	0.416017	5.0665	0.0379004	cyclin-dependent kinase-like 5 [Source:MGI Symbol;Acc:MGI:1278336]
ENSMUSG00000023067.13	Cdkn1a	6.67321	4.9602	8.38622	0.757621	0.771524	0.82477	2.87365	0.256388	cyclin-dependent kinase inhibitor 1A (P21) [Source:MGI Symbol;Acc:MGI:104556]
ENSMUSG00000003031.14	Cdkn1b	26.2026	23.7469	28.6583	0.271213	0.037904	0.352811	5.67561	0.0435919	cyclin-dependent kinase inhibitor 1B [Source:MGI Symbol;Acc:MGI:104565]
ENSMUSG00000037664.13	Cdkn1c	29.9928	31.1742	28.8115	-0.113709	0.697932	-0.0678976	5.13683	0.864855	cyclin-dependent kinase inhibitor 1C (P57) [Source:MGI Symbol;Acc:MGI:104564]
ENSMUSG00000038069.6	Cdkn2aip	7.15091	6.59669	7.70513	0.224077	0.0114142	0.271192	3.96163	0.154706	CDKN2A interacting protein [Source:MGI Symbol;Acc:MGI:1918175]
ENSMUSG00000020392.8	Cdkn2aipnl	10.1156	9.96406	10.2672	0.0432403	0.431573	0.11189	3.49827	0.572969	CDKN2A interacting protein N-terminal like [Source:MGI Symbol;Acc:MGI:1261797]
ENSMUSG00000073802.4	Cdkn2b	1.86736	1.3984	2.33631	0.74045	0.0691063	0.795234	0.675836	0.0572936	cyclin dependent kinase inhibitor 2B [Source:MGI Symbol;Acc:MGI:104737]
ENSMUSG00000028551.14	Cdkn2c	9.99025	5.2717	14.7088	1.48034	0.0108716	1.56631	2.96151	7.98018e-05	cyclin dependent kinase inhibitor 2C [Source:MGI Symbol;Acc:MGI:105388]
ENSMUSG00000096472.2	Cdkn2d	8.99234	8.86252	9.12216	0.0416581	0.640309	0.148565	2.87223	0.513833	cyclin dependent kinase inhibitor 2D [Source:MGI Symbol;Acc:MGI:105387]
ENSMUSG00000039496.8	Cdnf	2.04357	1.87397	2.21316	0.240013	0.267828	0.137232	2.48838	0.566291	cerebral dopamine neurotrophic factor [Source:MGI Symbol;Acc:MGI:3606576]
ENSMUSG00000033022.7	Cdo1	13.2214	5.01551	21.4273	2.09498	0.329993	2.06022	3.74721	0.0103557	cysteine dioxygenase 1, cytosolic [Source:MGI Symbol;Acc:MGI:105925]
ENSMUSG00000038119.15	Cdon	21.6507	23.8773	19.4242	-0.297785	0.0248441	-0.247039	6.73049	0.186818	cell adhesion molecule-related/down-regulated by oncogenes [Source:MGI Symbol;Acc:MGI:1926387]
ENSMUSG00000064284.12	Cdpf1	10.1699	10.6961	9.6438	-0.149408	0.354025	-0.0774553	2.54389	0.747334	cysteine rich, DPF motif domain containing 1 [Source:MGI Symbol;Acc:MGI:1919605]
ENSMUSG00000030878.11	Cdr2	15.4404	14.8788	16.0021	0.10501	0.806711	0.175006	4.60444	0.680844	cerebellar degeneration-related 2 [Source:MGI Symbol;Acc:MGI:1100885]
ENSMUSG00000050910.5	Cdr2l	7.3195	7.73529	6.90371	-0.164085	0.38603	-0.139774	4.24222	0.500552	cerebellar degeneration-related protein 2-like [Source:MGI Symbol;Acc:MGI:2684867]
ENSMUSG00000029330.8	Cds1	25.7178	23.6435	27.7922	0.233235	0.275246	0.272975	6.02483	0.239697	CDP-diacylglycerol synthase 1 [Source:MGI Symbol;Acc:MGI:1921846]
ENSMUSG00000058793.14	Cds2	52.8485	52.5908	53.1061	0.0140692	0.816546	0.0658781	8.08638	0.748472	CDP-diacylglycerol synthase (phosphatidate cytidylyltransferase) 2 [Source:MGI Symbol;Acc:MGI:1332236]
ENSMUSG00000006585.3	Cdt1	1.41187	1.54906	1.27468	-0.281255	0.293587	-0.193921	1.13027	0.524175	chromatin licensing and DNA replication factor 1 [Source:MGI Symbol;Acc:MGI:1914427]
ENSMUSG00000032803.15	Cdv3	23.4922	24.1307	22.8536	-0.0784514	0.7195	0.00225975	6.27332	0.99206	carnitine deficiency-associated gene expressed in ventricle 3 [Source:MGI Symbol;Acc:MGI:2448759]
ENSMUSG00000059288.14	Cdyl	4.92932	4.82522	5.03342	0.060945	0.791438	0.0902133	3.5361	0.685814	chromodomain protein, Y chromosome-like [Source:MGI Symbol;Acc:MGI:1339956]
ENSMUSG00000031758.10	Cdyl2	2.26072	2.34708	2.17436	-0.110271	0.397931	-0.20338	2.01518	0.424093	chromodomain protein, Y chromosome-like 2 [Source:MGI Symbol;Acc:MGI:1923046]
ENSMUSG00000074272.10	Ceacam1	3.68054	4.00418	3.35691	-0.254371	0.862773	-0.235093	2.97437	0.542903	carcinoembryonic antigen-related cell adhesion molecule 1 [Source:MGI Symbol;Acc:MGI:1347245]
ENSMUSG00000014686.8	Ceacam16	3.3214	2.65538	3.98742	0.586535	0.739212	0.697894	1.87289	0.422506	carcinoembryonic antigen-related cell adhesion molecule 16 [Source:MGI Symbol;Acc:MGI:2685615]
ENSMUSG00000054385.14	Ceacam2	1.37017	1.12998	1.61036	0.511091	0.311119	0.634039	1.92972	0.104541	carcinoembryonic antigen-related cell adhesion molecule 2 [Source:MGI Symbol;Acc:MGI:1347246]
ENSMUSG00000034957.10	Cebpa	4.47644	3.27058	5.6823	0.796928	0.562844	0.906288	2.68005	0.130827	CCAAT/enhancer binding protein (C/EBP), alpha [Source:MGI Symbol;Acc:MGI:99480]
ENSMUSG00000056501.3	Cebpb	4.99097	3.04675	6.9352	1.18667	0.37754	1.24164	2.27464	0.0543211	CCAAT/enhancer binding protein (C/EBP), beta [Source:MGI Symbol;Acc:MGI:88373]
ENSMUSG00000071637.5	Cebpd	5.39707	3.79786	6.99629	0.881405	0.416964	0.989019	3.69294	0.0840293	CCAAT/enhancer binding protein (C/EBP), delta [Source:MGI Symbol;Acc:MGI:103573]
ENSMUSG00000056216.9	Cebpg	11.2674	11.8403	10.6945	-0.146849	0.636629	-0.0323149	4.82506	0.898977	CCAAT/enhancer binding protein (C/EBP), gamma [Source:MGI Symbol;Acc:MGI:104982]
ENSMUSG00000024081.8	Cebpz	12.2055	11.7388	12.6722	0.110382	0.280776	0.158236	5.07879	0.384279	CCAAT/enhancer binding protein zeta [Source:MGI Symbol;Acc:MGI:109386]
ENSMUSG00000062691.10	Cebpzos	33.5183	32.4192	34.6175	0.0946542	0.55274	0.112014	3.41655	0.668208	CCAAT/enhancer binding protein (C/EBP), zeta, opposite strand [Source:MGI Symbol;Acc:MGI:1915804]
ENSMUSG00000071226.11	Cecr2	2.20869	2.42008	1.9973	-0.277002	0.17313	-0.253475	3.63926	0.270305	CECR2, histone acetyl-lysine reader [Source:MGI Symbol;Acc:MGI:1923799]
ENSMUSG00000058979.7	Cecr5	6.81006	7.0378	6.58232	-0.0965273	0.484831	-0.0942546	3.40381	0.66888	haloacid dehalogenase like hydrolase domain containing 5 [Source:MGI Symbol;Acc:MGI:2136976]
ENSMUSG00000005506.16	Celf1	28.4889	28.8908	28.0871	-0.0407013	0.580282	0.00963108	6.97337	0.954418	CUGBP, Elav-like family member 1 [Source:MGI Symbol;Acc:MGI:1342295]
ENSMUSG00000002107.18	Celf2	22.8257	23.0449	22.6066	-0.0277035	0.723241	-0.00271725	5.70481	0.986915	CUGBP, Elav-like family member 2 [Source:MGI Symbol;Acc:MGI:1338822]
ENSMUSG00000028137.9	Celf3	23.4046	21.9563	24.8528	0.178775	0.587542	0.192888	5.56649	0.619932	CUGBP, Elav-like family member 3 [Source:MGI Symbol;Acc:MGI:1926034]
ENSMUSG00000024268.16	Celf4	5.5811	6.2232	4.939	-0.333437	0.0712791	-0.251646	3.86376	0.2349	CUGBP, Elav-like family member 4 [Source:MGI Symbol;Acc:MGI:1932407]
ENSMUSG00000032297.11	Celf6	3.07383	2.827	3.32066	0.232197	0.590251	0.242511	2.58167	0.429908	CUGBP, Elav-like family member 6 [Source:MGI Symbol;Acc:MGI:1923433]
ENSMUSG00000016028.10	Celsr1	1.45158	1.58561	1.31755	-0.267171	0.340677	-0.19441	3.44679	0.536178	cadherin, EGF LAG seven-pass G-type receptor 1 [Source:MGI Symbol;Acc:MGI:1100883]
ENSMUSG00000068740.13	Celsr2	2.68704	3.00188	2.3722	-0.339639	0.298759	-0.318292	4.29446	0.331966	cadherin, EGF LAG seven-pass G-type receptor 2 [Source:MGI Symbol;Acc:MGI:1858235]
ENSMUSG00000023473.12	Celsr3	5.3657	6.02835	4.70305	-0.358166	0.513011	-0.313312	5.36605	0.381836	cadherin, EGF LAG seven-pass G-type receptor 3 [Source:MGI Symbol;Acc:MGI:1858236]
ENSMUSG00000052353.13	Cemip	2.99437	3.26622	2.72251	-0.262683	0.832994	-0.177637	3.94594	0.68829	cell migration inducing protein, hyaluronan binding [Source:MGI Symbol;Acc:MGI:2443629]
ENSMUSG00000060240.12	Cend1	2.18265	1.83678	2.52852	0.461112	0.217968	0.562037	1.06462	0.0971879	cell cycle exit and neuronal differentiation 1 [Source:MGI Symbol;Acc:MGI:1929898]
ENSMUSG00000068267.5	Cenpb	22.2115	24.34	20.083	-0.277354	0.309873	-0.215205	6.08303	0.357352	centromere protein B [Source:MGI Symbol;Acc:MGI:88376]
ENSMUSG00000029253.12	Cenpc1	12.5721	12.7375	12.4068	-0.037954	0.783836	0.00515738	4.95182	0.979601	centromere protein C1 [Source:MGI Symbol;Acc:MGI:99700]
ENSMUSG00000045328.11	Cenpe	1.03211	1.2112	0.853031	-0.505765	0.0927782	-0.493756	2.54221	0.0879359	centromere protein E [Source:MGI Symbol;Acc:MGI:1098230]
ENSMUSG00000064128.8	Cenpj	4.1444	4.16267	4.12612	-0.0127225	0.965941	0.0136435	3.76758	0.952547	centromere protein J [Source:MGI Symbol;Acc:MGI:2684927]
ENSMUSG00000026708.16	Cenpl	1.51953	1.53135	1.50772	-0.0224403	0.933841	0.101133	1.67196	0.725226	centromere protein L [Source:MGI Symbol;Acc:MGI:1917704]
ENSMUSG00000031756.5	Cenpn	1.24915	1.24622	1.25209	0.00677806	0.812004	-0.0746811	0.668405	0.819246	centromere protein N [Source:MGI Symbol;Acc:MGI:1919405]
ENSMUSG00000020652.17	Cenpo	3.78985	4.02462	3.55507	-0.178972	0.231516	-0.198463	2.84485	0.384502	centromere protein O [Source:MGI Symbol;Acc:MGI:1923800]
ENSMUSG00000021391.10	Cenpp	1.32227	1.34193	1.3026	-0.0429234	0.952586	-0.209211	0.153411	0.570348	centromere protein P [Source:MGI Symbol;Acc:MGI:1913586]
ENSMUSG00000023919.7	Cenpq	2.99641	2.6708	3.32203	0.314792	0.155733	0.359173	1.9619	0.206545	centromere protein Q [Source:MGI Symbol;Acc:MGI:1933744]
ENSMUSG00000036672.5	Cenpt	6.54495	5.99256	7.09733	0.244103	0.209515	0.246519	3.29947	0.307207	centromere protein T [Source:MGI Symbol;Acc:MGI:2443939]
ENSMUSG00000018509.8	Cenpv	15.8277	14.4723	17.1831	0.247691	0.208506	0.272057	3.3851	0.268343	centromere protein V [Source:MGI Symbol;Acc:MGI:1920389]
ENSMUSG00000075266.5	Cenpw	1.78364	1.49752	2.06976	0.46689	0.174285	0.173497	2.2147	0.530109	centromere protein W [Source:MGI Symbol;Acc:MGI:1913561]
ENSMUSG00000039523.16	Cep104	6.93673	7.35075	6.52271	-0.17242	0.15583	-0.167555	4.66425	0.356978	centrosomal protein 104 [Source:MGI Symbol;Acc:MGI:2687282]
ENSMUSG00000020728.17	Cep112	3.58621	4.15551	3.01692	-0.461949	0.372851	-0.432007	3.02446	0.223485	centrosomal protein 112 [Source:MGI Symbol;Acc:MGI:1923673]
ENSMUSG00000048799.7	Cep120	15.6178	15.828	15.4075	-0.0388461	0.530869	-0.00442283	5.688	0.978472	centrosomal protein 120 [Source:MGI Symbol;Acc:MGI:2147298]
ENSMUSG00000040729.7	Cep126	7.03638	5.7647	8.30805	0.527266	0.035462	0.527789	4.25218	0.0179913	centrosomal protein 126 [Source:MGI Symbol;Acc:MGI:2680221]
ENSMUSG00000061533.16	Cep128	3.16994	3.39082	2.94906	-0.20138	0.466062	-0.189636	3.43957	0.4654	centrosomal protein 128 [Source:MGI Symbol;Acc:MGI:1922466]
ENSMUSG00000039781.14	Cep131	3.64521	3.9691	3.32133	-0.257049	0.273953	-0.256694	3.41254	0.342809	centrosomal protein 131 [Source:MGI Symbol;Acc:MGI:107440]
ENSMUSG00000036403.15	Cep135	3.8828	4.13943	3.62618	-0.190981	0.105004	-0.118824	3.94877	0.526112	centrosomal protein 135 [Source:MGI Symbol;Acc:MGI:2681869]
ENSMUSG00000068394.4	Cep152	1.62888	1.77978	1.47797	-0.268082	0.294278	-0.249306	2.9309	0.36629	centrosomal protein 152 [Source:MGI Symbol;Acc:MGI:2139083]
ENSMUSG00000056919.9	Cep162	8.51882	8.77197	8.26567	-0.0857691	0.590564	-0.0578299	5.67757	0.759118	centrosomal protein 162 [Source:MGI Symbol;Acc:MGI:1925343]
ENSMUSG00000043987.18	Cep164	9.5219	10.6884	8.35536	-0.355276	0.198543	-0.315501	5.39858	0.203242	centrosomal protein 164 [Source:MGI Symbol;Acc:MGI:2384878]
ENSMUSG00000057335.11	Cep170	14.0763	14.3323	13.8203	-0.0524811	0.55763	-0.0106436	5.98856	0.950377	centrosomal protein 170 [Source:MGI Symbol;Acc:MGI:1918348]
ENSMUSG00000072825.11	Cep170b	6.19913	6.51586	5.8824	-0.147551	0.420629	-0.138817	4.77811	0.531499	centrosomal protein 170B [Source:MGI Symbol;Acc:MGI:2145043]
ENSMUSG00000035790.15	Cep19	14.41	13.9712	14.8488	0.0878852	0.164248	0.151005	3.82391	0.43237	centrosomal protein 19 [Source:MGI Symbol;Acc:MGI:1914244]
ENSMUSG00000024542.9	Cep192	4.51458	4.85522	4.17394	-0.218126	0.18843	-0.169128	4.80244	0.373702	centrosomal protein 192 [Source:MGI Symbol;Acc:MGI:1918049]
ENSMUSG00000038241.16	Cep250	7.23025	8.60322	5.85729	-0.554642	0.0712028	-0.488122	5.31402	0.0392378	centrosomal protein 250 [Source:MGI Symbol;Acc:MGI:108084]
ENSMUSG00000019971.10	Cep290	25.2146	25.3479	25.0814	-0.0152441	0.910299	0.0480431	7.1296	0.782455	centrosomal protein 290 [Source:MGI Symbol;Acc:MGI:2384917]
ENSMUSG00000046111.17	Cep295	5.24663	5.83809	4.65518	-0.32666	0.0235581	-0.255162	4.90045	0.163357	centrosomal protein 295 [Source:MGI Symbol;Acc:MGI:2442521]
ENSMUSG00000076433.4	Cep295nl	2.37883	2.91786	1.8398	-0.665359	0.501119	-0.590191	1.48968	0.258251	CEP295 N-terminal like [Source:MGI Symbol;Acc:MGI:1929713]
ENSMUSG00000033671.18	Cep350	13.903	14.5652	13.2409	-0.137527	0.30964	-0.0948633	7.01413	0.5986	centrosomal protein 350 [Source:MGI Symbol;Acc:MGI:1921331]
ENSMUSG00000029790.16	Cep41	5.1017	5.12048	5.08293	-0.0106194	0.833388	0.294096	3.38697	0.205461	centrosomal protein 41 [Source:MGI Symbol;Acc:MGI:1891414]
ENSMUSG00000038215.15	Cep44	5.85273	5.99305	5.7124	-0.0691928	0.617826	-0.0786509	3.09788	0.710931	centrosomal protein 44 [Source:MGI Symbol;Acc:MGI:3525111]
ENSMUSG00000031922.12	Cep57	14.4602	13.6433	15.277	0.163163	0.208252	0.199568	4.61782	0.292975	centrosomal protein 57 [Source:MGI Symbol;Acc:MGI:1915551]
ENSMUSG00000019813.16	Cep57l1	5.9967	5.64002	6.35338	0.171825	0.3914	0.243481	3.28679	0.332436	centrosomal protein 57-like 1 [Source:MGI Symbol;Acc:MGI:1915511]
ENSMUSG00000032534.18	Cep63	15.9866	16.0375	15.9356	-0.00919366	0.992207	-0.0182727	4.68241	0.921382	centrosomal protein 63 [Source:MGI Symbol;Acc:MGI:2158560]
ENSMUSG00000044066.14	Cep68	8.12841	8.41876	7.83806	-0.103112	0.26233	-0.093132	4.48191	0.593122	centrosomal protein 68 [Source:MGI Symbol;Acc:MGI:2667663]
ENSMUSG00000056267.14	Cep70	8.10031	7.43872	8.76191	0.23619	0.0129045	0.200153	3.85637	0.282736	centrosomal protein 70 [Source:MGI Symbol;Acc:MGI:1915371]
ENSMUSG00000021572.9	Cep72	1.13868	1.04327	1.23408	0.242332	0.281262	0.109647	1.88984	0.69041	centrosomal protein 72 [Source:MGI Symbol;Acc:MGI:1921720]
ENSMUSG00000073542.2	Cep76	4.46387	3.85878	5.06896	0.393542	0.0443181	0.41015	3.6424	0.0648955	centrosomal protein 76 [Source:MGI Symbol;Acc:MGI:1923401]
ENSMUSG00000041491.7	Cep78	8.41162	8.9635	7.85974	-0.18958	0.865866	-0.178131	4.1205	0.576789	centrosomal protein 78 [Source:MGI Symbol;Acc:MGI:1924386]
ENSMUSG00000020024.7	Cep83	7.28513	7.39792	7.17234	-0.0446753	0.934054	0.0127582	4.20355	0.96289	centrosomal protein 83 [Source:MGI Symbol;Acc:MGI:1924298]
ENSMUSG00000037443.13	Cep85	4.24557	4.19875	4.2924	0.0318229	0.948912	0.0134658	3.59737	0.956271	centrosomal protein 85 [Source:MGI Symbol;Acc:MGI:1917262]
ENSMUSG00000038594.9	Cep85l	7.66882	8.18833	7.1493	-0.195767	0.201086	-0.121523	4.86263	0.531945	centrosomal protein 85-like [Source:MGI Symbol;Acc:MGI:3642684]
ENSMUSG00000023072.14	Cep89	7.09314	7.43322	6.75305	-0.138449	0.230289	-0.148523	3.72546	0.468629	centrosomal protein 89 [Source:MGI Symbol;Acc:MGI:1919390]
ENSMUSG00000018372.13	Cep95	7.80986	8.01062	7.6091	-0.0741895	0.267338	-0.0649906	4.11293	0.717995	centrosomal protein 95 [Source:MGI Symbol;Acc:MGI:2443502]
ENSMUSG00000022604.18	Cep97	4.65901	5.26117	4.05686	-0.375019	0.0251847	-0.243946	4.25663	0.257935	centrosomal protein 97 [Source:MGI Symbol;Acc:MGI:1921451]
ENSMUSG00000040774.15	Cept1	21.0675	19.8414	22.2936	0.168116	0.248441	0.210331	4.94421	0.275366	choline/ethanolaminephosphotransferase 1 [Source:MGI Symbol;Acc:MGI:2139793]
ENSMUSG00000039787.13	Cercam	4.32293	5.87147	2.7744	-1.08155	0.0723079	-1.03273	3.05853	0.00572866	cerebral endothelial cell adhesion molecule [Source:MGI Symbol;Acc:MGI:2139134]
ENSMUSG00000035891.16	Cerk	6.91966	7.97237	5.86694	-0.442401	0.134455	-0.38164	4.16189	0.139031	ceramide kinase [Source:MGI Symbol;Acc:MGI:2386052]
ENSMUSG00000075256.9	Cerkl	17.5172	16.2769	18.7576	0.204643	0.421183	0.196008	4.64842	0.536818	ceramide kinase-like [Source:MGI Symbol;Acc:MGI:3037816]
ENSMUSG00000087408.10	Cers1	2.72082	2.53681	2.90484	0.195442	0.400525	0.177442	2.36792	0.550142	ceramide synthase 1 [Source:MGI Symbol;Acc:MGI:2136690]
ENSMUSG00000015714.11	Cers2	35.7974	36.61	34.9849	-0.0655065	0.597757	-0.00783335	5.69042	0.966986	ceramide synthase 2 [Source:MGI Symbol;Acc:MGI:1924143]
ENSMUSG00000008206.16	Cers4	7.84306	7.84518	7.84095	-0.000779008	0.925097	0.0619624	5.76515	0.773542	ceramide synthase 4 [Source:MGI Symbol;Acc:MGI:1914510]
ENSMUSG00000023021.15	Cers5	22.3787	22.8836	21.8738	-0.0651117	0.608152	-0.0255612	5.09821	0.887007	ceramide synthase 5 [Source:MGI Symbol;Acc:MGI:1919199]
ENSMUSG00000027035.10	Cers6	6.9469	7.17386	6.71994	-0.0943012	0.605581	-0.0359635	4.3859	0.864986	ceramide synthase 6 [Source:MGI Symbol;Acc:MGI:2442564]
ENSMUSG00000031347.12	Cetn2	67.3963	61.2031	73.5894	0.265893	0.135233	0.338586	5.4963	0.115434	centrin 2 [Source:MGI Symbol;Acc:MGI:1347085]
ENSMUSG00000021537.9	Cetn3	55.453	50.3395	60.5665	0.266828	0.0820886	0.3182	5.34525	0.102178	centrin 3 [Source:MGI Symbol;Acc:MGI:1097706]
ENSMUSG00000045031.18	Cetn4	18.0639	16.6708	19.4569	0.222962	0.533697	0.298199	4.13186	0.290769	centrin 4 [Source:MGI Symbol;Acc:MGI:2677454]
ENSMUSG00000026649.14	Cfap126	13.9667	12.5383	15.3951	0.296131	0.4511	0.283447	3.15071	0.442129	cilia and flagella associated protein 126 [Source:MGI Symbol;Acc:MGI:1922722]
ENSMUSG00000011154.17	Cfap161	1.59436	1.09283	2.0959	0.939496	0.727831	0.958303	0.69059	0.210095	cilia and flagella associated protein 161 [Source:MGI Symbol;Acc:MGI:1922806]
ENSMUSG00000031796.7	Cfap20	28.3273	27.0801	29.5745	0.127118	0.177424	0.181684	4.75484	0.328472	cilia and flagella associated protein 20 [Source:MGI Symbol;Acc:MGI:107428]
ENSMUSG00000028294.15	Cfap206	5.34345	5.11746	5.56943	0.122102	0.750439	0.193107	2.99947	0.739753	cilia and flagella associated protein 206 [Source:MGI Symbol;Acc:MGI:1916579]
ENSMUSG00000020462.14	Cfap36	70.4065	67.7364	73.0766	0.109479	0.418547	0.17202	6.25515	0.373357	cilia and flagella associated protein 36 [Source:MGI Symbol;Acc:MGI:1913994]
ENSMUSG00000044948.16	Cfap43	3.51887	3.18112	3.85663	0.277808	0.69553	0.256548	4.20168	0.583268	cilia and flagella associated protein 43 [Source:MGI Symbol;Acc:MGI:1289258]
ENSMUSG00000071550.13	Cfap44	5.49302	5.52206	5.46399	-0.0152528	0.599594	-0.00903112	4.74908	0.989141	cilia and flagella associated protein 44 [Source:MGI Symbol;Acc:MGI:1277238]
ENSMUSG00000026546.16	Cfap45	3.36696	3.02586	3.70806	0.293319	0.960406	0.36355	2.0732	0.488895	cilia and flagella associated protein 45 [Source:MGI Symbol;Acc:MGI:1919120]
ENSMUSG00000020904.11	Cfap52	5.18658	4.48259	5.89057	0.394075	0.753766	0.4136	2.95034	0.581991	cilia and flagella associated protein 52 [Source:MGI Symbol;Acc:MGI:1919110]
ENSMUSG00000035394.11	Cfap53	1.40121	1.36977	1.43265	0.0647482	0.572939	0.137621	0.929361	0.811467	cilia and flagella associated protein 53 [Source:MGI Symbol;Acc:MGI:1921703]
ENSMUSG00000020014.17	Cfap54	3.28933	2.60831	3.97035	0.606148	0.631289	0.623709	4.51344	0.189899	cilia and flagella associated protein 54 [Source:MGI Symbol;Acc:MGI:1922208]
ENSMUSG00000028730.14	Cfap57	1.02381	0.811652	1.23596	0.606699	0.639455	0.661392	1.56213	0.188816	cilia and flagella associated protein 57 [Source:MGI Symbol;Acc:MGI:2686209]
ENSMUSG00000037143.17	Cfap61	9.46192	9.5595	9.36434	-0.0297575	0.795833	0.181692	4.53425	0.491825	cilia and flagella associated protein 61 [Source:MGI Symbol;Acc:MGI:1926024]
ENSMUSG00000047021.14	Cfap65	4.75376	4.81892	4.68861	-0.0395491	0.564294	0.0259443	4.38853	0.967334	cilia and flagella associated protein 65 [Source:MGI Symbol;Acc:MGI:2444274]
ENSMUSG00000040473.15	Cfap69	8.0743	7.92111	8.2275	0.0547506	0.89857	0.0775491	4.83035	0.831627	cilia and flagella associated protein 69 [Source:MGI Symbol;Acc:MGI:2443778]
ENSMUSG00000039543.16	Cfap70	3.13285	2.98644	3.27925	0.134939	0.866693	0.178416	3.18048	0.604943	cilia and flagella associated protein 70 [Source:MGI Symbol;Acc:MGI:1923920]
ENSMUSG00000078490.9	Cfap74	5.60177	5.15354	6.04999	0.23137	0.538244	0.28348	4.59744	0.328264	cilia and flagella associated protein 74 [Source:MGI Symbol;Acc:MGI:1917130]
ENSMUSG00000031631.15	Cfap97	16.1631	15.383	16.9432	0.139371	0.397013	0.190768	5.56598	0.352591	cilia and flagella associated protein 97 [Source:MGI Symbol;Acc:MGI:1914006]
ENSMUSG00000090231.10	Cfb	1.63833	1.56037	1.71628	0.137394	0.941032	0.241801	1.66557	0.646007	complement factor B [Source:MGI Symbol;Acc:MGI:105975]
ENSMUSG00000031954.6	Cfdp1	66.7302	65.2155	68.2449	0.0655063	0.676886	0.165782	5.56359	0.396505	craniofacial development protein 1 [Source:MGI Symbol;Acc:MGI:1344403]
ENSMUSG00000026365.15	Cfh	102.899	106.006	99.7923	-0.0871486	0.838006	-0.0275107	8.37862	0.946717	complement component factor h [Source:MGI Symbol;Acc:MGI:88385]
ENSMUSG00000056201.7	Cfl1	226.82	225.001	228.641	0.0231528	0.817576	0.0950217	7.21527	0.602259	cofilin 1, non-muscle [Source:MGI Symbol;Acc:MGI:101757]
ENSMUSG00000062929.8	Cfl2	29.2005	27.4168	30.9841	0.176468	0.246254	0.238065	5.79126	0.237746	cofilin 2, muscle [Source:MGI Symbol;Acc:MGI:101763]
ENSMUSG00000026031.15	Cflar	25.3789	26.618	24.1399	-0.140983	0.434924	-0.0349501	6.74545	0.858877	CASP8 and FADD-like apoptosis regulator [Source:MGI Symbol;Acc:MGI:1336166]
ENSMUSG00000001128.7	Cfp	5.86693	6.48753	5.24634	-0.306358	0.272053	-0.211277	3.08643	0.427176	complement factor properdin [Source:MGI Symbol;Acc:MGI:97545]
ENSMUSG00000028298.10	Cga	40.6259	9.95853	71.2932	2.83976	0.0141863	2.88254	3.88846	0.00340353	glycoprotein hormones, alpha subunit [Source:MGI Symbol;Acc:MGI:88390]
ENSMUSG00000054604.7	Cggbp1	31.0506	28.9083	33.1929	0.199392	0.05046	0.261313	6.44239	0.117911	CGG triplet repeat binding protein 1 [Source:MGI Symbol;Acc:MGI:2146370]
ENSMUSG00000068876.14	Cgn	3.28353	3.25577	3.31129	0.0243945	0.75502	0.0913533	3.75439	0.794499	cingulin [Source:MGI Symbol;Acc:MGI:1927237]
ENSMUSG00000032232.14	Cgnl1	37.2383	39.9588	34.5177	-0.211179	0.519318	-0.154311	7.32512	0.7127	cingulin-like 1 [Source:MGI Symbol;Acc:MGI:1915428]
ENSMUSG00000029161.7	Cgref1	1.1265	1.74582	0.507187	-1.78331	0.0933052	-1.70377	0.0861073	0.0147317	cell growth regulator with EF hand domain 1 [Source:MGI Symbol;Acc:MGI:1915817]
ENSMUSG00000055128.15	Cgrrf1	26.2394	26.2203	26.2584	0.00209757	0.99865	0.0198579	4.04036	0.914785	cell growth regulator with ring finger domain 1 [Source:MGI Symbol;Acc:MGI:1916368]
ENSMUSG00000110277.1	CH25-588N10.2	11.5827	10.9671	12.1983	0.153498	0.165405	0.108593	4.28934	0.601102	predicted gene 45871 [Source:MGI Symbol;Acc:MGI:5804986]
ENSMUSG00000050370.4	Ch25h	4.55795	3.428	5.68791	0.730534	0.108644	0.793971	1.91713	0.0482037	cholesterol 25-hydroxylase [Source:MGI Symbol;Acc:MGI:1333869]
ENSMUSG00000062822.8	CH36-200G6.4	17.0809	17.9262	16.2357	-0.1429	0.456411	-0.0864087	5.19837	0.722504	RIKEN cDNA 4833420G17 gene [Source:MGI Symbol;Acc:MGI:1914642]
ENSMUSG00000020309.6	Chac2	9.34077	8.41506	10.2665	0.286898	0.175558	0.325275	2.79641	0.223433	ChaC, cation transport regulator 2 [Source:MGI Symbol;Acc:MGI:1915294]
ENSMUSG00000039084.8	Chad	5.10386	6.46821	3.73951	-0.790516	0.77439	-0.715029	2.38432	0.454377	chondroadherin [Source:MGI Symbol;Acc:MGI:1096866]
ENSMUSG00000002835.8	Chaf1a	1.97966	2.15736	1.80195	-0.259709	0.229047	-0.219982	2.2018	0.416163	chromatin assembly factor 1, subunit A (p150) [Source:MGI Symbol;Acc:MGI:1351331]
ENSMUSG00000047710.8	Champ1	9.30312	8.80656	9.79968	0.154156	0.166535	0.205701	4.54054	0.268516	chromosome alignment maintaining phosphoprotein 1 [Source:MGI Symbol;Acc:MGI:1196398]
ENSMUSG00000063787.4	Chchd1	60.5549	54.6765	66.4334	0.280988	0.205118	0.331287	4.17622	0.154029	coiled-coil-helix-coiled-coil-helix domain containing 1 [Source:MGI Symbol;Acc:MGI:1913371]
ENSMUSG00000049422.7	Chchd10	96.4438	89.424	103.464	0.21039	0.637433	0.287511	5.88547	0.318537	coiled-coil-helix-coiled-coil-helix domain containing 10 [Source:MGI Symbol;Acc:MGI:2143558]
ENSMUSG00000070493.3	Chchd2	218.924	182.734	255.113	0.481396	0.0189064	0.538549	7.19896	0.010185	coiled-coil-helix-coiled-coil-helix domain containing 2 [Source:MGI Symbol;Acc:MGI:1261428]
ENSMUSG00000053768.13	Chchd3	45.1636	43.4747	46.8524	0.107946	0.713814	0.189456	5.39267	0.423031	coiled-coil-helix-coiled-coil-helix domain containing 3 [Source:MGI Symbol;Acc:MGI:1913325]
ENSMUSG00000034203.8	Chchd4	5.02772	4.49291	5.56253	0.308091	0.192812	0.295462	3.52463	0.242089	coiled-coil-helix-coiled-coil-helix domain containing 4 [Source:MGI Symbol;Acc:MGI:1919420]
ENSMUSG00000037938.4	Chchd5	13.9384	11.6779	16.1989	0.472122	0.126796	0.500818	3.48213	0.106634	coiled-coil-helix-coiled-coil-helix domain containing 5 [Source:MGI Symbol;Acc:MGI:1913420]
ENSMUSG00000030086.16	Chchd6	32.6197	31.624	33.6155	0.088109	0.707065	0.202003	4.27099	0.458484	coiled-coil-helix-coiled-coil-helix domain containing 6 [Source:MGI Symbol;Acc:MGI:1913348]
ENSMUSG00000042198.12	Chchd7	31.5776	30.8319	32.3233	0.0681484	0.713202	0.162098	3.82293	0.445427	coiled-coil-helix-coiled-coil-helix domain containing 7 [Source:MGI Symbol;Acc:MGI:1913683]
ENSMUSG00000023852.13	Chd1	11.5093	10.9071	12.1115	0.151112	0.378071	0.124304	6.50704	0.475693	chromodomain helicase DNA binding protein 1 [Source:MGI Symbol;Acc:MGI:88393]
ENSMUSG00000028089.5	Chd1l	8.59467	8.58958	8.59975	0.00170587	0.968897	0.00823011	4.30741	0.966582	chromodomain helicase DNA binding protein 1-like [Source:MGI Symbol;Acc:MGI:1915308]
ENSMUSG00000078671.11	Chd2	14.7907	16.0978	13.4836	-0.255655	0.0391886	-0.238515	6.77632	0.169924	chromodomain helicase DNA binding protein 2 [Source:MGI Symbol;Acc:MGI:2448567]
ENSMUSG00000018474.17	Chd3	28.9437	31.1333	26.754	-0.218704	0.334757	-0.173911	7.1824	0.413978	chromodomain helicase DNA binding protein 3 [Source:MGI Symbol;Acc:MGI:1344395]
ENSMUSG00000043419.11	Chd3os	5.43336	4.28353	6.58318	0.619983	0.0181735	0.66481	2.40117	0.0126001	ring finger protein 227 [Source:MGI Symbol;Acc:MGI:1915359]
ENSMUSG00000063870.12	Chd4	43.972	47.3138	40.6302	-0.219709	0.0318827	-0.166046	7.61355	0.325451	chromodomain helicase DNA binding protein 4 [Source:MGI Symbol;Acc:MGI:1344380]
ENSMUSG00000005045.16	Chd5	2.20079	1.81688	2.5847	0.50853	0.0482381	0.512642	3.81598	0.0306186	chromodomain helicase DNA binding protein 5 [Source:MGI Symbol;Acc:MGI:3036258]
ENSMUSG00000057133.14	Chd6	22.0183	23.3241	20.7126	-0.171314	0.112299	-0.134687	7.3718	0.425701	chromodomain helicase DNA binding protein 6 [Source:MGI Symbol;Acc:MGI:1918639]
ENSMUSG00000041235.12	Chd7	8.80208	8.69111	8.91304	0.0363771	0.736722	0.0699122	6.04134	0.737077	chromodomain helicase DNA binding protein 7 [Source:MGI Symbol;Acc:MGI:2444748]
ENSMUSG00000053754.14	Chd8	15.1957	16.4146	13.9768	-0.231952	0.0182812	-0.176722	6.53819	0.277892	chromodomain helicase DNA binding protein 8 [Source:MGI Symbol;Acc:MGI:1915022]
ENSMUSG00000056608.14	Chd9	15.6835	16.855	14.512	-0.215925	0.0959491	-0.178542	6.98914	0.312256	chromodomain helicase DNA binding protein 9 [Source:MGI Symbol;Acc:MGI:1924001]
ENSMUSG00000073077.6	CHDC2	3.51437	3.89353	3.13522	-0.312514	0.307689	-0.108498	3.85329	0.718405	predicted gene 7173 [Source:MGI Symbol;Acc:MGI:3645063]
ENSMUSG00000015970.19	Chdh	4.0112	4.41849	3.60391	-0.293991	0.531714	-0.243544	3.89631	0.686894	choline dehydrogenase [Source:MGI Symbol;Acc:MGI:1860776]
ENSMUSG00000029521.7	Chek2	2.84823	3.04836	2.6481	-0.203074	0.459496	-0.191508	2.56924	0.527769	checkpoint kinase 2 [Source:MGI Symbol;Acc:MGI:1355321]
ENSMUSG00000052488.7	Cherp	7.10872	8.05113	6.16631	-0.384785	0.0317381	-0.360957	4.26554	0.0639498	calcium homeostasis endoplasmic reticulum protein [Source:MGI Symbol;Acc:MGI:106417]
ENSMUSG00000014668.15	Chfr	11.5313	12.9009	10.1616	-0.344343	0.038938	-0.269992	4.42229	0.164116	checkpoint with forkhead and ring finger domains [Source:MGI Symbol;Acc:MGI:2444898]
ENSMUSG00000021194.6	Chga	138.55	146.779	130.322	-0.17157	0.970894	-0.107244	7.27695	0.790518	chromogranin A [Source:MGI Symbol;Acc:MGI:88394]
ENSMUSG00000027350.8	Chgb	1375.16	1181.58	1568.75	0.408896	0.215991	0.47341	11.1713	0.172323	chromogranin B [Source:MGI Symbol;Acc:MGI:88395]
ENSMUSG00000062778.12	Chia1	2.10647	2.22	1.99294	-0.155665	0.478503	-0.0733552	1.17471	0.929016	chitinase, acidic 1 [Source:MGI Symbol;Acc:MGI:1932052]
ENSMUSG00000031327.10	Chic1	7.01127	6.7052	7.31733	0.126036	0.880307	0.106652	5.22743	0.710279	cysteine-rich hydrophobic domain 1 [Source:MGI Symbol;Acc:MGI:1344694]
ENSMUSG00000029229.8	Chic2	3.37677	3.48741	3.26612	-0.0945814	0.532488	-0.0683498	4.55816	0.722293	cysteine-rich hydrophobic domain 2 [Source:MGI Symbol;Acc:MGI:1921527]
ENSMUSG00000025512.15	Chid1	16.7588	16.347	17.1705	0.0709038	0.305525	0.133905	5.59118	0.429767	chitinase domain containing 1 [Source:MGI Symbol;Acc:MGI:1915288]
ENSMUSG00000064246.10	Chil1	19.0834	18.5282	19.6386	0.0839694	0.660633	0.131137	4.41287	0.597352	chitinase-like 1 [Source:MGI Symbol;Acc:MGI:1340899]
ENSMUSG00000040809.10	Chil3	7.2228	10.5423	3.90332	-1.43341	0.682078	-1.34941	2.82134	0.153231	chitinase-like 3 [Source:MGI Symbol;Acc:MGI:1330860]
ENSMUSG00000024843.15	Chka	14.5681	14.8201	14.3161	-0.0499142	0.686345	-0.00723052	4.63758	0.970272	choline kinase alpha [Source:MGI Symbol;Acc:MGI:107760]
ENSMUSG00000022617.15	Chkb	15.3577	16.0768	14.6386	-0.1352	0.421006	-0.050814	4.21215	0.800897	choline kinase beta [Source:MGI Symbol;Acc:MGI:1328313]
ENSMUSG00000030077.11	Chl1	8.77137	7.91258	9.63016	0.283413	0.498859	0.394312	5.05181	0.193567	cell adhesion molecule L1-like [Source:MGI Symbol;Acc:MGI:1098266]
ENSMUSG00000025531.14	Chm	12.1722	12.2444	12.1	-0.0171115	0.937358	0.0302847	5.34242	0.870236	choroidermia (RAB escort protein 1) [Source:MGI Symbol;Acc:MGI:892979]
ENSMUSG00000078185.3	Chml	5.4104	4.67171	6.1491	0.396424	0.0243107	0.420864	4.39216	0.0332616	choroideremia-like [Source:MGI Symbol;Acc:MGI:101913]
ENSMUSG00000000743.9	Chmp1a	26.198	26.6071	25.7888	-0.0450694	0.741987	0.00820396	5.14995	0.965708	charged multivesicular body protein 1A [Source:MGI Symbol;Acc:MGI:1920159]
ENSMUSG00000109901.1	Chmp1b	14.7342	13.9844	15.484	0.146958	0.155283	0.203815	4.48259	0.280318	charged multivesicular body protein 1B [Source:MGI Symbol;Acc:MGI:1914314]
ENSMUSG00000033916.5	Chmp2a	137.242	131.024	143.46	0.130828	0.485264	0.202979	6.20788	0.349373	charged multivesicular body protein 2A [Source:MGI Symbol;Acc:MGI:1916203]
ENSMUSG00000004843.6	Chmp2b	22.8897	22.7472	23.0324	0.0179758	0.863534	0.0583254	4.75258	0.757061	charged multivesicular body protein 2B [Source:MGI Symbol;Acc:MGI:1916192]
ENSMUSG00000053119.11	Chmp3	41.2601	39.3945	43.1256	0.130549	0.268309	0.170172	5.99401	0.347264	charged multivesicular body protein 3 [Source:MGI Symbol;Acc:MGI:1913950]
ENSMUSG00000038467.15	Chmp4b	92.4622	85.6699	99.2545	0.212345	0.178888	0.277464	6.47906	0.173839	charged multivesicular body protein 4B [Source:MGI Symbol;Acc:MGI:1922858]
ENSMUSG00000028419.5	Chmp5	74.1213	68.3812	79.8613	0.223896	0.0551843	0.279245	6.10264	0.121936	charged multivesicular body protein 5 [Source:MGI Symbol;Acc:MGI:1924209]
ENSMUSG00000025371.12	Chmp6	9.90967	10.1792	9.64016	-0.0784916	0.672711	-0.0191716	3.28948	0.935158	charged multivesicular body protein 6 [Source:MGI Symbol;Acc:MGI:3583942]
ENSMUSG00000034190.9	Chmp7	16.7951	16.515	17.0752	0.0481211	0.557574	0.0837359	4.91657	0.648612	charged multivesicular body protein 7 [Source:MGI Symbol;Acc:MGI:1913922]
ENSMUSG00000056486.18	Chn1	32.9476	32.548	33.3472	0.035	0.810323	0.0797178	5.74711	0.714863	chimerin 1 [Source:MGI Symbol;Acc:MGI:1915674]
ENSMUSG00000004633.17	Chn2	1.79798	2.19225	1.4037	-0.643179	0.247753	-0.67826	1.6223	0.134955	chimerin 2 [Source:MGI Symbol;Acc:MGI:1917243]
ENSMUSG00000001774.8	Chordc1	28.6928	25.9211	31.4646	0.279605	0.153415	0.310593	5.8816	0.136015	cysteine and histidine-rich domain (CHORD)-containing, zinc-binding protein 1 [Source:MGI Symbol;Acc:MGI:1914167]
ENSMUSG00000014077.13	Chp1	30.9884	29.932	32.0447	0.098397	0.765712	0.18834	5.7393	0.484827	calcineurin-like EF hand protein 1 [Source:MGI Symbol;Acc:MGI:1927185]
ENSMUSG00000030865.4	Chp2	3.28335	3.99606	2.57064	-0.63645	0.377062	-0.519953	1.88261	0.333107	calcineurin-like EF hand protein 2 [Source:MGI Symbol;Acc:MGI:1917511]
ENSMUSG00000032997.16	Chpf	14.5238	14.9552	14.0924	-0.0857275	0.277942	-0.0314697	4.7426	0.856841	chondroitin polymerizing factor [Source:MGI Symbol;Acc:MGI:106576]
ENSMUSG00000038181.16	Chpf2	12.1774	13.7884	10.5664	-0.38398	0.136807	-0.314456	5.13863	0.149808	chondroitin polymerizing factor 2 [Source:MGI Symbol;Acc:MGI:1917522]
ENSMUSG00000060002.14	Chpt1	25.3412	19.7806	30.9017	0.643601	0.473393	0.639082	6.12506	0.186045	choline phosphotransferase 1 [Source:MGI Symbol;Acc:MGI:2384841]
ENSMUSG00000068391.8	Chrac1	22.7978	23.2039	22.3917	-0.0514001	0.808966	-0.00423114	3.44508	0.986528	chromatin accessibility complex 1 [Source:MGI Symbol;Acc:MGI:2135796]
ENSMUSG00000006958.13	Chrd	1.99076	1.9698	2.01171	0.0303732	0.927216	0.0945203	2.42978	0.733396	chordin [Source:MGI Symbol;Acc:MGI:1313268]
ENSMUSG00000031283.16	Chrdl1	8.66677	11.8493	5.48423	-1.11144	0.70439	-1.02417	4.46537	0.257816	chordin-like 1 [Source:MGI Symbol;Acc:MGI:1933172]
ENSMUSG00000046159.16	Chrm3	10.7203	8.94703	12.4935	0.481699	0.0892786	0.556311	4.6175	0.0359167	cholinergic receptor, muscarinic 3, cardiac [Source:MGI Symbol;Acc:MGI:88398]
ENSMUSG00000040495.4	Chrm4	1.01745	0.70297	1.33193	0.921984	0.139114	1.14129	0.218982	0.130698	cholinergic receptor, muscarinic 4 [Source:MGI Symbol;Acc:MGI:88399]
ENSMUSG00000032303.7	Chrna3	80.0786	85.2435	74.9137	-0.186362	0.790216	-0.119898	7.74835	0.698164	cholinergic receptor, nicotinic, alpha polypeptide 3 [Source:MGI Symbol;Acc:MGI:87887]
ENSMUSG00000035594.10	Chrna5	1.73906	1.26708	2.21104	0.803222	0.0929151	0.359392	1.97157	0.301312	cholinergic receptor, nicotinic, alpha polypeptide 5 [Source:MGI Symbol;Acc:MGI:87889]
ENSMUSG00000030525.8	Chrna7	3.59286	4.09256	3.09316	-0.40392	0.245694	-0.381302	2.44738	0.309482	cholinergic receptor, nicotinic, alpha polypeptide 7 [Source:MGI Symbol;Acc:MGI:99779]
ENSMUSG00000041189.9	Chrnb1	1.21064	1.16267	1.25862	0.114404	0.480254	0.164195	0.928333	0.571497	cholinergic receptor, nicotinic, beta polypeptide 1 (muscle) [Source:MGI Symbol;Acc:MGI:87890]
ENSMUSG00000027950.7	Chrnb2	9.23214	8.25844	10.2058	0.305455	0.314393	0.369143	5.24254	0.304692	cholinergic receptor, nicotinic, beta polypeptide 2 (neuronal) [Source:MGI Symbol;Acc:MGI:87891]
ENSMUSG00000035200.7	Chrnb4	194.377	183.362	205.393	0.163693	0.478644	0.216781	8.85534	0.532468	cholinergic receptor, nicotinic, beta polypeptide 4 [Source:MGI Symbol;Acc:MGI:87892]
ENSMUSG00000026080.13	Chst10	3.13071	2.78869	3.47273	0.31648	0.242287	0.372418	2.7061	0.218995	carbohydrate sulfotransferase 10 [Source:MGI Symbol;Acc:MGI:2138283]
ENSMUSG00000034612.7	Chst11	9.76323	9.85873	9.66773	-0.0282254	0.744018	0.0268218	5.07669	0.897145	carbohydrate sulfotransferase 11 [Source:MGI Symbol;Acc:MGI:1927166]
ENSMUSG00000036599.10	Chst12	3.69997	3.84506	3.55489	-0.113203	0.349168	-0.0894353	2.41294	0.706947	carbohydrate sulfotransferase 12 [Source:MGI Symbol;Acc:MGI:1929064]
ENSMUSG00000074916.5	Chst14	2.96173	3.47064	2.45283	-0.500752	0.059532	-0.425596	1.90642	0.162118	carbohydrate (N-acetylgalactosamine 4-0) sulfotransferase 14 [Source:MGI Symbol;Acc:MGI:1919386]
ENSMUSG00000030930.14	Chst15	8.94705	9.65075	8.24335	-0.227411	0.466572	-0.178241	4.85075	0.52339	carbohydrate (N-acetylgalactosamine 4-sulfate 6-O) sulfotransferase 15 [Source:MGI Symbol;Acc:MGI:1924840]
ENSMUSG00000033350.7	Chst2	2.83067	3.07697	2.58438	-0.25169	0.0556172	-0.202866	3.87415	0.314743	carbohydrate sulfotransferase 2 [Source:MGI Symbol;Acc:MGI:1891160]
ENSMUSG00000032640.10	Chsy1	11.6086	12.5955	10.6217	-0.245896	0.138988	-0.183667	4.94666	0.35305	chondroitin sulfate synthase 1 [Source:MGI Symbol;Acc:MGI:2681120]
ENSMUSG00000046691.13	Chtf8	28.3734	28.6415	28.1053	-0.0272649	0.644473	-0.0364459	5.53455	0.822843	CTF8, chromosome transmission fidelity factor 8 [Source:MGI Symbol;Acc:MGI:2443370]
ENSMUSG00000001017.15	Chtop	59.2854	56.4347	62.1361	0.138849	0.100832	0.196001	6.6312	0.259616	chromatin target of PRMT1 [Source:MGI Symbol;Acc:MGI:1913761]
ENSMUSG00000025199.16	Chuk	23.8211	23.5901	24.0521	0.0279799	0.736261	0.0880613	5.9391	0.59014	conserved helix-loop-helix ubiquitous kinase [Source:MGI Symbol;Acc:MGI:99484]
ENSMUSG00000090258.7	Churc1	45.0051	43.8543	46.1559	0.0737984	0.506911	0.0613233	4.07658	0.757098	churchill domain containing 1 [Source:MGI Symbol;Acc:MGI:1923684]
ENSMUSG00000003662.10	Ciao1	21.9106	21.2203	22.6008	0.0909255	0.183777	0.108354	4.8185	0.547755	cytosolic iron-sulfur protein assembly 1 [Source:MGI Symbol;Acc:MGI:1346998]
ENSMUSG00000031781.14	Ciapin1	11.5706	10.987	12.1541	0.145648	0.565197	0.171902	4.15682	0.476651	cytokine induced apoptosis inhibitor 1 [Source:MGI Symbol;Acc:MGI:1922083]
ENSMUSG00000038550.10	Ciart	3.82857	4.36406	3.29309	-0.406231	0.486139	-0.426592	1.99382	0.485958	circadian associated repressor of transcription [Source:MGI Symbol;Acc:MGI:2684975]
ENSMUSG00000030538.15	Cib1	22.9715	22.4692	23.4738	0.0630994	0.617852	0.0901497	3.7103	0.677242	calcium and integrin binding 1 (calmyrin) [Source:MGI Symbol;Acc:MGI:1344418]
ENSMUSG00000037493.6	Cib2	26.2199	22.1013	30.3385	0.457018	0.157228	0.498067	4.54545	0.103104	calcium and integrin binding family member 2 [Source:MGI Symbol;Acc:MGI:1929293]
ENSMUSG00000005442.13	Cic	13.8884	15.7555	12.0213	-0.390256	0.0854808	-0.350628	6.15185	0.0935932	capicua transcriptional repressor [Source:MGI Symbol;Acc:MGI:1918972]
ENSMUSG00000024526.8	Cidea	16.5786	4.02658	29.1305	2.8549	0.701752	2.88159	3.57417	0.0173574	cell death-inducing DNA fragmentation factor, alpha subunit-like effector A [Source:MGI Symbol;Acc:MGI:1270845]
ENSMUSG00000022219.10	Cideb	1.52873	1.29348	1.76399	0.447587	0.208194	0.690617	0.259662	0.0725483	cell death-inducing DNA fragmentation factor, alpha subunit-like effector B [Source:MGI Symbol;Acc:MGI:1270844]
ENSMUSG00000022504.10	Ciita	1.44864	1.70888	1.18841	-0.52402	0.412996	-0.503264	2.48311	0.212119	class II transactivator [Source:MGI Symbol;Acc:MGI:108445]
ENSMUSG00000044006.8	Cilp2	3.66238	6.26083	1.06393	-2.55694	0.150918	-2.51128	3.35427	0.0023743	cartilage intermediate layer protein 2 [Source:MGI Symbol;Acc:MGI:1915959]
ENSMUSG00000021276.10	Cinp	16.0168	16.4404	15.5931	-0.0763375	0.684616	-0.0616042	3.49536	0.802968	cyclin-dependent kinase 2 interacting protein [Source:MGI Symbol;Acc:MGI:1914486]
ENSMUSG00000034157.12	Cipc	15.1136	15.4726	14.7546	-0.0685508	0.57598	-0.022622	5.26964	0.90653	CLOCK interacting protein, circadian [Source:MGI Symbol;Acc:MGI:1919185]
[truncated: 10,950 more rows]
