# Supplementary material for: Transcriptome Analysis of Pineal Glands in the Mouse Model of Alzheimer’s Disease
Source: Front Mol Neurosci. 2020 Jan 9;12:318. doi: 10.3389/fnmol.2019.00318 (PMC6962250; doi:10.3389/fnmol.2019.00318)
Supplement: TABLE S2 — Analysis of lncRNA expression. [file Table_2.XLSX]

## Sheet: Table S2
Supplementary Table S2. Analysis of lncRNA expression
			STAR-Cuffnorm					Salmon-edgeR
Gene ID	Gene name	Class	Average	Avr.norm	Avr.FAD	Log2Fold	T.test	logFC	logCPM	P-Value
ENSMUSG00000098178.1	RP23-81C12.3	lincRNA	1919.24	3011.03	827.45	-1.86351	0.0164763	-1.91	11.7219	0.000540376
ENSMUSG00000084910.1	RP24-535M24.3	processed_transcript	1.80754	2.17529	1.43979	-0.595349	0.0117845	-0.470629	2.04365	0.0676515
ENSMUSG00000090031.2	AC139064.2	antisense	6.57797	7.90707	5.24888	-0.591133	0.0121639	-0.464047	4.21552	0.02105
ENSMUSG00000085396.7	Firre	processed_transcript	24.7459	29.4031	20.0888	-0.549574	0.0290531	-0.46628	6.93987	0.0307162
ENSMUSG00000097059.1	Fam120aos	lincRNA	7.31654	6.57929	8.05379	0.291736	0.0529124	0.445932	3.8051	0.0373857
ENSMUSG00000091562.3	RP24-120O11.3	processed_transcript	18.8264	16.4272	21.2257	0.369722	0.00621696	0.416405	5.17934	0.0173202
ENSMUSG00000099881.1	RP23-460F21.1	bidirectional_promoter_lncRNA	18.1596	15.6744	20.6449	0.397371	0.029659	0.451892	4.58057	0.0298773
ENSMUSG00000073590.3	RP23-56B11.6	lincRNA	2.96536	2.47458	3.45614	0.481974	0.0158956	0.475708	3.66938	0.0299329
ENSMUSG00000113902.1	RP24-262G23.6	bidirectional_promoter_lncRNA	125.461	103.654	147.268	0.506672	0.0358507	0.583207	5.99658	0.00958532
ENSMUSG00000097747.1	Gm26534	lincRNA	1.93794	1.60022	2.27567	0.50802	0.0130308	0.596899	1.29364	0.0237109
ENSMUSG00000087269.1	RP23-32C16.1	processed_transcript	6.82662	5.63465	8.01859	0.509024	0.0307719	0.507473	2.11763	0.0515631
ENSMUSG00000113440.1	RP23-16H24.5	lincRNA	4.17688	3.44063	4.91314	0.513973	0.0470499	0.56266	3.5183	0.031871
ENSMUSG00000112302.1	RP24-454N4.2	bidirectional_promoter_lncRNA	3.05139	2.48077	3.62201	0.546003	0.0240547	0.566614	3.02898	0.0285219
ENSMUSG00000111853.1	RP23-477K6.1	lincRNA	1.15586	0.931944	1.37978	0.566127	0.0526758	0.624856	0.212773	0.0538364
ENSMUSG00000102234.1	RP23-67I3.4	antisense	1.76415	1.41721	2.1111	0.574938	0.00660619	0.66924	0.573913	0.0327986
ENSMUSG00000086350.1	AC166710.3	antisense	4.73251	3.76917	5.69585	0.595663	0.0365461	0.56267	3.13247	0.0247534
ENSMUSG00000086003.7	RP23-244C22.5	processed_transcript	7.06234	5.50797	8.6167	0.645615	0.058767	0.797564	2.25281	0.0116024
ENSMUSG00000086822.2	RP23-401J24.3	lincRNA	8.71603	6.69784	10.7342	0.680451	0.04446	0.682946	4.04271	0.0253666
ENSMUSG00000086292.1	CH36-125B10.6	antisense	2.0071	1.53132	2.48289	0.697251	0.0185332	0.592847	0.415617	0.0613432
ENSMUSG00000098120.1	RP24-242N1.1	lincRNA	9.35773	7.0293	11.6862	0.733351	0.0171994	0.743984	1.09251	0.00960567
ENSMUSG00000097047.1	1110020A21Rik	lincRNA	2.94315	2.15175	3.73455	0.795425	0.00880506	0.795999	0.854804	0.00705201
ENSMUSG00000111682.1	RP23-23B21.1	lincRNA	2.15308	1.56445	2.74172	0.809425	0.0445232	0.825385	0.328104	0.0363043
ENSMUSG00000096944.1	Gm26722	lincRNA	4.18966	3.02413	5.3552	0.824418	0.0400911	0.902039	1.35307	0.00753491
ENSMUSG00000112404.1	RP23-329M17.1	lincRNA	2.60334	1.81499	3.39169	0.902049	0.0198154	0.66464	2.60133	0.0363824
ENSMUSG00000085204.1	RP24-114K21.4	processed_transcript	2.77289	1.92438	3.62139	0.912148	0.0398027	0.580488	0.830489	0.0596802
ENSMUSG00000086943.2	RP23-263M10.3	lincRNA	5.43932	3.67828	7.20037	0.969039	0.0554845	1.14912	1.65489	0.0121248
ENSMUSG00000085956.1	AC087062.10	processed_transcript	1.8692	1.2498	2.4886	0.993631	0.010607	0.785643	0.650864	0.0122628
ENSMUSG00000087249.1	RP23-479J7.2	antisense	3.2796	2.17942	4.37978	1.00691	0.00257057	1.04385	0.579515	0.00104525
ENSMUSG00000086610.1	AC158782.8	lincRNA	1.43413	0.92262	1.94564	1.07644	0.0488271	0.958033	0.69226	0.0132502
ENSMUSG00000087413.1	RP23-386C23.1	antisense	7.53518	4.84638	10.224	1.07698	0.0334761	1.11365	2.6282	0.00418321
ENSMUSG00000086587.7	RP23-379L17.3	antisense	2.32238	1.4902	3.15456	1.08193	0.00567349	1.07893	0.446295	0.000726901
ENSMUSG00000097892.2	RP24-297D18.1	antisense	2.81874	1.78015	3.85732	1.1156	0.052762	0.785182	1.24568	0.0275492
ENSMUSG00000087331.8	AC113069.6	antisense	1.88217	1.18704	2.57729	1.11849	0.0101389	0.782468	0.984735	0.0505642
ENSMUSG00000114893.1	RP24-211E15.3	lincRNA	6.63364	4.11198	9.1553	1.15477	0.053672	1.32274	0.354792	0.00584493
ENSMUSG00000087200.1	Lrp8os3	bidirectional_promoter_lncRNA	1.17828	0.718086	1.63847	1.19012	0.047263	0.918456	0.691569	0.0306291
ENSMUSG00000085715.2	Tsix	antisense	1.02569	0.603374	1.448	1.26294	0.0409576	1.15148	1.61071	0.00450863
ENSMUSG00000018451.6	RP23-83I13.10	lincRNA	3.80095	1.96115	5.64076	1.52419	0.00475239	1.6608	1.81112	5.99757e-06
ENSMUSG00000114188.1	RP23-47P3.3	lincRNA	33.2379	6.16069	60.3152	3.29136	0.010037	3.32262	4.474	3.53872e-05
ENSMUSG00000086503.3	Xist	lincRNA	1.68483	3.34723	0.022421	-7.22197	0.440349	-5.2276	4.3113	0.000760565
ENSMUSG00000097993.7	Ptprv	processed_transcript	2.31947	3.84788	0.791067	-2.28219	0.463852	-2.10043	3.51562	0.0279706
ENSMUSG00000098243.3	RP23-393I12.2	processed_transcript	2.76077	4.20323	1.31832	-1.6728	0.0640597	-1.43677	0.133688	0.000686532
ENSMUSG00000078190.6	Dnm3os	antisense	2.29555	3.4682	1.1229	-1.62696	0.319449	-1.49677	3.35518	0.0954596
ENSMUSG00000084890.1	RP23-336D20.8	antisense	1.82761	2.73713	0.91809	-1.57596	0.24513	-1.23596	2.08453	0.01648
ENSMUSG00000000031.16	H19	lincRNA	160.816	236.658	84.9732	-1.47773	0.161919	-1.39875	7.80016	0.0346468
ENSMUSG00000031736.11	Crnde	processed_transcript	1.51859	2.18825	0.848934	-1.36606	0.0941316	-1.31355	0.0593425	0.0201539
ENSMUSG00000097705.1	RP24-547D11.2	antisense	1.50299	2.05409	0.951887	-1.10964	0.350284	-0.863862	1.37122	0.0274472
ENSMUSG00000085533.1	RP23-1O16.4	antisense	1.8836	2.56229	1.20492	-1.0885	0.0972711	-1.47188	0.108676	0.00025531
ENSMUSG00000106734.3	RP24-328P2.5	processed_transcript	5.37466	7.21793	3.53138	-1.03135	0.235557	-1.02361	3.40314	0.0320408
ENSMUSG00000022639.14	Dubr	lincRNA	2.58884	3.46446	1.71322	-1.01592	0.24818	-0.758614	2.78052	0.04604
ENSMUSG00000078122.4	RP23-23B17.2	antisense	4.2833	5.7119	2.8547	-1.00063	0.360064	-0.968374	3.05148	0.119376
ENSMUSG00000086105.1	RP23-57F11.4	lincRNA	1.15475	1.52603	0.783466	-0.961845	0.0797899	-0.248294	1.04846	0.411415
ENSMUSG00000087365.7	RP23-173F3.4	processed_transcript	1.65953	2.18795	1.1311	-0.951852	0.28172	-0.67015	1.27181	0.249484
ENSMUSG00000097331.2	RP24-341K21.12	lincRNA	1.19424	1.57207	0.816419	-0.945283	0.10864	-0.693351	1.29642	0.0158482
ENSMUSG00000111013.1	RP23-337J18.2	lincRNA	3.93077	5.11903	2.74251	-0.900376	0.296703	-0.800068	2.15424	0.175364
ENSMUSG00000087107.8	RP23-381B19.2	processed_transcript	2.95556	3.78898	2.12213	-0.8363	0.149615	-0.866416	1.25124	0.0422498
ENSMUSG00000104891.1	RP23-434H17.3	antisense	1.24021	1.58457	0.895848	-0.82277	0.0369993	-0.601632	0.405539	0.0752996
ENSMUSG00000115220.1	RP23-63F23.5	lincRNA	1.93811	2.47513	1.40109	-0.820958	0.032205	-0.43162	0.578385	0.140396
ENSMUSG00000098684.1	RP23-302F9.4	lincRNA	2.74364	3.49756	1.98972	-0.813786	0.0736093	-0.389133	2.55508	0.266615
ENSMUSG00000109021.1	RP23-449M8.5	lincRNA	1.5241	1.94206	1.10614	-0.812059	0.143517	-0.660537	1.88184	0.0830283
ENSMUSG00000097124.2	RP23-30A13.2	antisense	1.13314	1.4368	0.829479	-0.792582	0.216711	-0.715065	1.57699	0.154657
ENSMUSG00000052951.5	RP23-65G6.4	antisense	5.30743	6.71973	3.89513	-0.786733	0.341269	-0.717668	3.69537	0.15659
ENSMUSG00000112121.1	RP24-314J18.1	lincRNA	2.57458	3.25835	1.8908	-0.785145	0.266822	-0.433728	2.52242	0.20462
ENSMUSG00000087178.7	AC102121.3	processed_transcript	1.1772	1.48935	0.865044	-0.783841	0.0736838	-0.573908	0.962664	0.143544
ENSMUSG00000115008.1	RP23-268P13.4	processed_transcript	5.589	7.05845	4.11955	-0.776867	0.171622	-0.626413	3.04563	0.063812
ENSMUSG00000115304.1	RP23-28O15.1	lincRNA	1.03596	1.30462	0.767308	-0.765748	0.265111	-0.986201	1.56146	0.0664528
ENSMUSG00000109224.1	RP24-63G4.14	processed_transcript	2.34877	2.9543	1.74324	-0.761042	0.156933	0.189733	0.245019	0.558829
ENSMUSG00000104784.1	RP24-230J14.10	antisense	1.03449	1.29447	0.774509	-0.74101	0.134168	-0.194362	0.55111	0.530888
ENSMUSG00000085125.7	AC104917.1	antisense	2.33072	2.90121	1.76023	-0.720888	0.320753	-0.613676	2.70628	0.174484
ENSMUSG00000102336.1	RP24-554B1.11	lincRNA	1.25092	1.54766	0.954191	-0.697736	0.127952	-0.603312	2.50055	0.0898055
ENSMUSG00000105987.4	RP23-110C17.2	processed_transcript	5.6188	6.93738	4.30022	-0.689981	0.0158697	-0.332638	3.77523	0.10933
ENSMUSG00000085705.1	CH36-125B10.3	processed_transcript	2.0732	2.54027	1.60612	-0.661405	0.281407	-0.22934	1.0499	0.553724
ENSMUSG00000111895.1	CAAA01066804.1	antisense	3.02614	3.69526	2.35702	-0.648714	0.593189	-0.439086	0.499531	0.434607
ENSMUSG00000097324.8	Mir143hg	lincRNA	7.16974	8.75444	5.58505	-0.648445	0.308912	-0.628526	3.0698	0.116216
ENSMUSG00000072589.4	RP23-36P21.3	antisense	1.36479	1.66512	1.06446	-0.645505	0.475472	-0.39536	1.11042	0.233488
ENSMUSG00000086607.7	AC152398.1	processed_transcript	1.21865	1.48672	0.95057	-0.645272	0.402892	-0.362621	2.68291	0.277332
ENSMUSG00000101797.1	RP24-127N11.1	lincRNA	3.55867	4.33361	2.78372	-0.638557	0.227781	-0.480734	0.503362	0.378701
ENSMUSG00000090399.1	RP24-409F22.2	lincRNA	2.85737	3.4609	2.25384	-0.618764	0.135711	-0.482538	1.49179	0.171659
ENSMUSG00000073485.3	H3f3aos	antisense	1.35015	1.6338	1.0665	-0.615351	0.317629	-0.685556	1.33825	0.0776653
ENSMUSG00000114959.1	RP23-347J22.2	lincRNA	1.17295	1.41895	0.92694	-0.61428	0.262736	-0.559333	1.80661	0.25828
ENSMUSG00000085399.7	Foxd2os	processed_transcript	1.2426	1.50182	0.983381	-0.610895	0.623655	-0.633934	1.55063	0.216542
ENSMUSG00000109028.1	RP23-449M8.6	lincRNA	1.02574	1.23901	0.812469	-0.608807	0.105408	-0.499786	1.93362	0.0854683
ENSMUSG00000097312.1	Gm26870	lincRNA	13.6618	16.4938	10.8298	-0.606918	0.343449	-0.480578	6.13613	0.48117
ENSMUSG00000113535.1	RP23-158M23.4	lincRNA	1.28166	1.54471	1.0186	-0.600741	0.099103	-0.438406	0.642132	0.184383
ENSMUSG00000101559.1	RP24-240G4.3	lincRNA	6.44246	7.74666	5.13826	-0.592294	0.392936	-0.518922	1.8732	0.216322
ENSMUSG00000109008.2	RP24-120F8.4	lincRNA	2.1864	2.61934	1.75345	-0.579004	0.488264	-0.281696	0.18648	0.3911
ENSMUSG00000097589.9	Dleu2	processed_transcript	8.50087	10.1752	6.82654	-0.575831	0.505825	-0.555102	3.76234	0.240243
ENSMUSG00000106683.1	RP23-468H22.3	lincRNA	1.59401	1.90297	1.28505	-0.566426	0.27164	-0.77992	2.54653	0.0274789
ENSMUSG00000085022.2	RP23-228D6.2	lincRNA	1.03627	1.23563	0.836912	-0.562102	0.504292	-0.492483	1.61205	0.173666
ENSMUSG00000098183.1	RP24-271M20.8	lincRNA	1.67262	1.98862	1.35661	-0.551757	0.405486	0.0822829	1.6977	0.801239
ENSMUSG00000086944.1	RP24-163K10.7	antisense	1.46764	1.74197	1.19332	-0.545736	0.194669	-0.311627	0.467547	0.342146
ENSMUSG00000113622.1	RP24-128N20.2	lincRNA	9.63707	11.3981	7.87606	-0.533247	0.304836	-0.672848	1.37625	0.465402
ENSMUSG00000107929.1	RP23-102M16.1	lincRNA	6.87753	8.11354	5.64153	-0.524246	0.159395	-0.605685	2.0699	0.0594121
ENSMUSG00000045464.5	RP23-16O15.2	processed_transcript	2.22625	2.62317	1.82932	-0.52	0.12621	-0.410337	1.65674	0.21126
ENSMUSG00000085936.7	RP23-143O13.1	processed_transcript	2.27697	2.67515	1.87879	-0.509818	0.247385	-0.373084	1.82141	0.306208
ENSMUSG00000097648.1	RP23-16A20.1	lincRNA	1.53405	1.80039	1.26771	-0.506086	0.194405	-0.48759	0.995841	0.199759
ENSMUSG00000099759.1	RP23-152O2.3	processed_transcript	3.53421	4.13054	2.93787	-0.491559	0.376977	-0.268654	2.41783	0.548472
ENSMUSG00000097610.2	RP23-275E4.1	antisense	1.69608	1.97711	1.41505	-0.48254	0.169647	-0.344178	2.25326	0.205744
ENSMUSG00000097545.7	Mir124a-1hg	lincRNA	73.9404	86.004	61.8768	-0.475006	0.386423	-0.446724	7.63698	0.256819
ENSMUSG00000096956.2	Snhg18	lincRNA	8.42423	9.78523	7.06324	-0.470276	0.478676	-0.397028	2.92983	0.328242
ENSMUSG00000085767.1	RP23-306D20.7	antisense	6.98028	8.10503	5.85552	-0.46902	0.0827485	-0.353654	2.44723	0.208231
ENSMUSG00000100826.6	Snhg14	processed_transcript	3.97217	4.61142	3.33292	-0.468427	0.380849	-0.208958	6.84641	0.522837
ENSMUSG00000054135.2	RP23-292F19.2	lincRNA	1.53166	1.77648	1.28684	-0.465186	0.189043	-0.44279	2.45952	0.165353
ENSMUSG00000087259.7	RP23-468D17.1	lincRNA	1.35313	1.56934	1.13691	-0.465033	0.45409	-0.311016	0.744006	0.447023
ENSMUSG00000098234.7	Snhg6	lincRNA	13.5649	15.7316	11.3982	-0.46486	0.132039	-0.330605	2.52909	0.206438
ENSMUSG00000097772.7	RP23-325M7.3	lincRNA	4.01519	4.64763	3.38274	-0.458301	0.0161423	-0.316562	3.21072	0.156636
ENSMUSG00000115918.1	RP24-326O2.1	antisense	1.82684	2.11343	1.54025	-0.456422	0.169631	-0.396697	2.84005	0.164067
ENSMUSG00000085882.1	RP23-192P17.5	processed_transcript	4.58217	5.29977	3.86456	-0.455622	0.00752337	-0.291211	2.16727	0.231401
ENSMUSG00000097167.1	RP24-372P19.2	antisense	1.6132	1.86181	1.36459	-0.448234	0.152088	-0.264043	0.065949	0.42355
ENSMUSG00000097885.7	RP24-511H12.3	processed_transcript	1.10037	1.26995	0.930801	-0.448222	0.284356	-0.269198	1.63788	0.459388
ENSMUSG00000097207.7	RP24-324L19.1	lincRNA	2.04386	2.35872	1.729	-0.448064	0.157219	-0.295143	3.25443	0.271272
ENSMUSG00000074876.5	Spata5l1	processed_transcript	2.06751	2.38472	1.75031	-0.446204	0.38834	-0.269274	1.22967	0.388753
ENSMUSG00000097246.1	Gm26890	lincRNA	1.66355	1.91572	1.41139	-0.440767	0.181753	-0.318353	2.11285	0.264375
ENSMUSG00000097859.1	Gm26601	lincRNA	1.85429	2.12983	1.57875	-0.431958	0.0765628	-0.453046	2.42916	0.0936378
ENSMUSG00000072893.12	RP23-210M6.5	processed_transcript	1.56217	1.79162	1.33271	-0.426898	0.0601719	-0.199386	2.83358	0.409982
ENSMUSG00000108869.1	RP24-240G4.4	lincRNA	6.07212	6.96237	5.18187	-0.426105	0.500503	-0.401554	3.48121	0.297239
ENSMUSG00000084792.1	RP24-83P13.2	lincRNA	1.42451	1.62851	1.22052	-0.416065	0.0597281	-0.388609	0.438484	0.201751
ENSMUSG00000096984.1	Gm26523	lincRNA	1.86561	2.1324	1.59882	-0.415474	0.767853	-0.41407	1.51628	0.423588
ENSMUSG00000097673.1	RP23-256A5.3	lincRNA	2.6993	3.08411	2.31449	-0.41416	0.260547	-0.250346	2.03723	0.436018
ENSMUSG00000087611.1	AC161510.1	antisense	6.16498	7.01889	5.31107	-0.402241	0.303352	-0.341168	3.73006	0.325429
ENSMUSG00000100992.1	RP23-132A3.5	lincRNA	450.924	513.337	388.51	-0.401953	0.463252	-0.552776	0.744903	0.184257
ENSMUSG00000098098.7	Bvht	lincRNA	3.72835	4.24228	3.21442	-0.400281	0.307153	-0.213335	0.917165	0.521779
ENSMUSG00000090016.1	RP23-25E6.2	antisense	2.02378	2.30103	1.74653	-0.397787	0.32256	-0.45955	0.969955	0.400159
ENSMUSG00000097287.2	RP23-151C5.1	lincRNA	2.61845	2.97575	2.26114	-0.396201	0.0676344	-0.330528	3.08612	0.149188
ENSMUSG00000079499.9	RP23-104G16.1	processed_transcript	2.87673	3.26709	2.48636	-0.39397	0.0280602	-0.33769	3.11465	0.132729
ENSMUSG00000087594.1	RP23-98P15.1	processed_transcript	1.14002	1.29333	0.986712	-0.39039	0.325166	-0.335508	1.2895	0.433071
ENSMUSG00000093629.1	Prox2os	antisense	1.59489	1.80801	1.38177	-0.387884	0.321794	-0.318025	0.301367	0.423475
ENSMUSG00000086742.8	AC107822.5	processed_transcript	2.00263	2.26162	1.74365	-0.375246	0.447546	-0.29412	1.80267	0.619705
ENSMUSG00000113359.1	RP24-66K21.7	lincRNA	2.42	2.72993	2.11007	-0.371573	0.463642	-0.289958	0.926433	0.469403
ENSMUSG00000097415.2	RP23-285C18.2	lincRNA	5.22755	5.89404	4.56105	-0.369889	0.195207	-0.337845	3.32275	0.179453
ENSMUSG00000097601.2	RP24-573N21.3	lincRNA	1.99092	2.24284	1.739	-0.367072	0.267277	-0.291831	2.73944	0.333338
ENSMUSG00000096974.2	RP23-124L1.10	antisense	1.82139	2.04265	1.60014	-0.352243	0.361079	0.0448718	0.197424	0.899733
ENSMUSG00000109321.1	RP23-54G8.1	processed_transcript	5.50827	6.17465	4.8419	-0.350785	0.219372	-0.371848	3.02161	0.178519
ENSMUSG00000097140.1	RP24-267K12.1	lincRNA	3.55789	3.98692	3.12886	-0.349635	0.20012	-0.426613	1.61854	0.114046
ENSMUSG00000078247.3	Airn	antisense	19.628	21.9823	17.2737	-0.347765	0.246345	-0.27778	3.85365	0.260692
ENSMUSG00000113772.1	RP23-285H4.2	lincRNA	1.77741	1.98946	1.56536	-0.345879	0.730908	-0.426217	0.217876	0.284422
ENSMUSG00000109394.1	RP23-54G8.4	lincRNA	3.05652	3.41132	2.70171	-0.336457	0.157837	-0.268891	3.21525	0.284579
ENSMUSG00000075010.4	RP23-52N2.1	lincRNA	7.11653	7.94052	6.29255	-0.335588	0.357172	-0.17747	1.59092	0.589892
ENSMUSG00000097784.1	RP23-67H24.1	lincRNA	2.59273	2.88952	2.29595	-0.331739	0.222387	-0.298102	1.1214	0.366311
ENSMUSG00000092595.1	RP23-222K15.15	processed_transcript	3.09817	3.44555	2.75078	-0.324894	0.00590816	-0.207977	3.01729	0.34535
ENSMUSG00000108621.1	RP23-402K24.2	lincRNA	4.9231	5.469	4.37719	-0.321271	0.240473	-0.250697	5.78085	0.284113
ENSMUSG00000105161.1	RP23-393E10.2	lincRNA	1.15008	1.27631	1.02385	-0.317983	0.287413	-0.304937	1.73883	0.308774
ENSMUSG00000084974.1	AC157561.6	antisense	1.45357	1.61205	1.29509	-0.315844	0.673315	-0.127056	1.73167	0.698151
ENSMUSG00000087266.2	AC125262.1	antisense	1.92034	2.12936	1.71132	-0.315304	0.343419	-0.218977	1.76397	0.427154
ENSMUSG00000097750.2	RP23-358K1.3	antisense	2.80511	3.10853	2.50169	-0.313329	0.0846441	-0.29176	2.9567	0.242498
ENSMUSG00000097835.1	Gm26910	lincRNA	4.2314	4.68471	3.77809	-0.310304	0.197909	-0.0121004	1.3932	0.964256
ENSMUSG00000031838.8	Ifi30	processed_transcript	12.352	13.6654	11.0385	-0.307978	0.67108	-0.290077	2.9077	0.419927
ENSMUSG00000115222.1	RP23-11O22.16	antisense	1.48972	1.64763	1.33181	-0.307007	0.213781	-0.393267	2.26398	0.165934
ENSMUSG00000097960.1	RP23-418G1.1	lincRNA	3.35069	3.70551	2.99586	-0.306702	0.251998	-0.255327	2.53723	0.361433
ENSMUSG00000096957.1	RP24-92F8.3	bidirectional_promoter_lncRNA	1.28114	1.41657	1.1457	-0.306164	0.373267	-0.208008	0.593808	0.761959
ENSMUSG00000112441.1	RP23-135A22.4	lincRNA	3.85962	4.26745	3.45179	-0.30603	0.385597	-0.267431	2.65638	0.694805
ENSMUSG00000086533.2	Mypopos	antisense	1.74876	1.93349	1.56403	-0.305939	0.531768	0.17157	1.66095	0.582977
ENSMUSG00000113831.1	RP24-144G20.2	lincRNA	3.94355	4.35933	3.52776	-0.305352	0.110979	-0.21341	2.94231	0.402242
ENSMUSG00000113302.1	RP23-401A2.3	lincRNA	1.41824	1.5675	1.26898	-0.304801	0.551212	-0.150061	1.54335	0.658472
ENSMUSG00000099876.1	RP24-540G19.3	lincRNA	5.87926	6.49764	5.26087	-0.304614	0.237648	-0.178868	1.49636	0.514721
ENSMUSG00000097316.2	CAAA01201205.3	antisense	2.19249	2.41926	1.96573	-0.299501	0.196996	-0.256228	2.31854	0.333992
ENSMUSG00000114532.1	RP24-111B7.5	antisense	1.04253	1.15034	0.934725	-0.299452	0.427517	-0.457573	0.312794	0.217774
ENSMUSG00000075511.9	RP24-375H14.1	lincRNA	1.67469	1.84778	1.50161	-0.299288	0.277569	-0.401583	2.10732	0.214874
ENSMUSG00000052188.6	AC167245.5	antisense	4.60841	5.08448	4.13234	-0.299142	0.516019	-0.135989	1.23233	0.713341
ENSMUSG00000085730.7	RP23-304I1.4	antisense	1.37922	1.52158	1.23686	-0.298892	0.995913	-1.04154	0.545861	0.0793217
ENSMUSG00000114771.1	RP23-53N20.5	lincRNA	1.11581	1.22967	1.00196	-0.295455	0.646514	-0.253798	0.189593	0.500829
ENSMUSG00000110874.1	RP24-295B16.1	lincRNA	1.81088	1.99395	1.6278	-0.292704	0.530009	-0.233186	1.44649	0.506618
ENSMUSG00000086029.7	Pax6os1	antisense	1.14149	1.25541	1.02758	-0.288905	0.517782	-0.323734	0.497503	0.456645
ENSMUSG00000096111.7	RP23-32P19.2	antisense	5.89564	6.48337	5.3079	-0.288605	0.56726	0.0503187	2.02396	0.852394
ENSMUSG00000110393.2	RP23-414P13.3	lincRNA	2.18481	2.40257	1.96704	-0.288557	0.243913	-0.339233	1.06691	0.248343
ENSMUSG00000085772.7	RP23-186D6.3	lincRNA	3.8313	4.213	3.44961	-0.288413	0.282722	-0.153139	1.79625	0.647488
ENSMUSG00000086629.8	RP23-145N17.1	processed_transcript	4.87102	5.34685	4.39519	-0.282761	0.253175	-0.285885	2.24345	0.249236
ENSMUSG00000097867.1	Lppos	lincRNA	1.41969	1.55509	1.2843	-0.276011	0.131115	-0.227774	0.743988	0.413986
ENSMUSG00000086283.7	RP23-57F11.3	lincRNA	3.71256	4.06662	3.35851	-0.276011	0.425953	-0.278908	1.54773	0.43396
ENSMUSG00000055494.5	RP23-55C8.3	lincRNA	1.39837	1.5277	1.26905	-0.267611	0.441469	-0.310176	1.4547	0.433094
ENSMUSG00000074415.13	RP23-442M18.1	processed_transcript	36.9496	40.3609	33.5383	-0.267149	0.284579	-0.233703	7.00111	0.335235
ENSMUSG00000097757.1	Gm17518	lincRNA	1.15569	1.26121	1.05017	-0.264198	0.415253	-0.194616	0.0859083	0.574366
ENSMUSG00000097994.1	RP23-392K24.4	antisense	3.53202	3.8544	3.20964	-0.264096	0.374126	-0.170547	1.39117	0.608303
ENSMUSG00000099061.1	RP24-421H18.1	lincRNA	4.499	4.90698	4.09102	-0.262376	0.456106	-0.19232	0.105551	0.626575
ENSMUSG00000096751.3	RP23-377G8.5	processed_transcript	2.13493	2.32425	1.94561	-0.256539	0.414872	-0.222841	1.92702	0.504722
ENSMUSG00000097743.1	RP23-121M22.10	lincRNA	4.48601	4.87964	4.09237	-0.253838	0.146186	-0.204761	2.44877	0.410112
ENSMUSG00000063623.3	RP23-233O21.5	processed_transcript	1.522	1.65553	1.38846	-0.253809	0.530899	-0.240403	0.364789	0.459069
ENSMUSG00000063087.14	AC121576.1	processed_transcript	2.01462	2.19061	1.83864	-0.252692	0.361933	-0.241147	2.82377	0.370914
ENSMUSG00000086775.7	Snhg7os	antisense	1.57412	1.71122	1.43702	-0.251948	0.408562	-0.266805	0.818875	0.720532
ENSMUSG00000101599.1	RP23-13C17.6	lincRNA	3.83416	4.16434	3.50398	-0.249095	0.244687	-0.204678	4.86315	0.341298
ENSMUSG00000113585.1	RP23-403P3.1	processed_transcript	1.95623	2.12453	1.78793	-0.248852	0.475079	-0.144059	0.512141	0.634501
ENSMUSG00000110980.1	RP24-175C20.18	lincRNA	1.9824	2.1517	1.81309	-0.24703	0.405503	-0.237996	1.18234	0.479028
ENSMUSG00000111157.1	RP24-212B22.4	lincRNA	16.5935	18.0071	15.18	-0.2464	0.762896	-0.204971	4.0238	0.600048
ENSMUSG00000056771.7	RP24-363O21.4	lincRNA	1.74891	1.89685	1.60097	-0.244661	0.550367	-0.275715	1.50653	0.400995
ENSMUSG00000113184.1	RP23-442M3.3	lincRNA	2.04449	2.21597	1.87301	-0.242579	0.392439	-0.189483	1.63709	0.648866
ENSMUSG00000101609.2	Kcnq1ot1	antisense	6.92476	7.50021	6.34931	-0.240331	0.234963	-0.198301	8.8843	0.347872
ENSMUSG00000106317.1	RP24-500I24.6	lincRNA	1.71504	1.85625	1.57384	-0.238102	0.629937	-0.360525	0.838719	0.289076
ENSMUSG00000050936.5	RP23-16G3.1	lincRNA	1.77118	1.9149	1.62746	-0.234647	0.581437	-0.000905595	0.872465	0.998838
ENSMUSG00000085037.1	RP23-12I24.9	processed_transcript	2.75022	2.97061	2.52983	-0.231717	0.219687	-0.184517	3.06877	0.423998
ENSMUSG00000100005.7	RP24-240G4.2	processed_transcript	1.86918	2.0155	1.72286	-0.226332	0.62723	-0.17315	2.72996	0.557972
ENSMUSG00000085655.5	AC116677.2	antisense	1.11229	1.19598	1.02861	-0.217497	0.896464	-0.0427804	0.328003	0.904535
ENSMUSG00000101588.1	RP24-89G21.2	lincRNA	4.57323	4.91727	4.22919	-0.217475	0.466805	-0.239155	3.02605	0.463713
ENSMUSG00000097098.8	RP24-540A17.2	antisense	1.27603	1.37127	1.1808	-0.215746	0.457162	-0.268674	1.27904	0.379499
ENSMUSG00000086370.8	Ftx	lincRNA	9.24447	9.93368	8.55527	-0.215515	0.17855	-0.0955783	4.3404	0.63947
ENSMUSG00000092536.2	RP23-118G3.2	bidirectional_promoter_lncRNA	2.49221	2.678	2.30642	-0.215501	0.52989	-0.281108	2.30222	0.524122
ENSMUSG00000090086.7	AC158114.3	lincRNA	27.1215	29.1426	25.1005	-0.215418	0.4016	-0.156042	4.41721	0.53397
ENSMUSG00000085873.1	Ttc39aos1	antisense	3.48942	3.74923	3.22961	-0.215235	0.886855	-0.282923	2.04185	0.465502
ENSMUSG00000097191.2	RP23-408A1.3	lincRNA	1.1561	1.24067	1.07153	-0.211441	0.455451	-0.0775298	1.09459	0.823319
ENSMUSG00000111291.1	RP23-162P10.8	lincRNA	1.16217	1.24601	1.07832	-0.208526	0.414325	-0.129793	1.54995	0.663031
ENSMUSG00000089679.1	AC117805.2	antisense	1.01307	1.08607	0.94007	-0.208271	0.720536	-0.121758	0.983301	0.777308
ENSMUSG00000098066.2	RP23-474B13.3	antisense	2.7571	2.95539	2.5588	-0.207879	0.95535	-0.0899158	2.17099	0.733117
ENSMUSG00000085385.7	Snhg17	processed_transcript	7.0944	7.59573	6.59307	-0.204239	0.627719	-0.215757	2.80828	0.410191
ENSMUSG00000097583.2	RP23-200C3.5	processed_transcript	6.95267	7.44329	6.46205	-0.203947	0.477285	-0.139525	2.48174	0.607846
ENSMUSG00000032846.10	Zswim6	processed_transcript	4.36834	4.675	4.06168	-0.202888	0.388064	-0.140672	4.11043	0.581199
ENSMUSG00000112964.1	RP23-95L9.6	lincRNA	2.97506	3.18378	2.76634	-0.202757	0.26002	-0.0197446	3.5405	0.922365
ENSMUSG00000087088.2	RP24-252B21.2	antisense	2.11569	2.26378	1.96761	-0.202293	0.180563	-0.349716	3.41226	0.121546
ENSMUSG00000073147.3	RP23-443N7.2	lincRNA	22.1604	23.7079	20.6129	-0.201824	0.264616	-0.14601	5.11383	0.496412
ENSMUSG00000105345.1	RP23-301L9.3	lincRNA	1.45657	1.55728	1.35586	-0.199829	0.455474	-0.0970942	1.32231	0.743874
ENSMUSG00000084907.1	RP23-400A17.1	lincRNA	4.43844	4.74215	4.13474	-0.197746	0.475965	-0.15464	1.65434	0.706793
ENSMUSG00000111334.1	RP23-104D6.8	processed_transcript	2.053	2.19076	1.91525	-0.193904	0.613287	-0.322271	1.49727	0.339131
ENSMUSG00000087368.7	RP23-197O15.5	processed_transcript	2.52859	2.69539	2.36178	-0.190618	0.407014	-0.115466	2.83334	0.659461
ENSMUSG00000112143.1	RP23-56K17.4	lincRNA	2.32957	2.48276	2.17638	-0.190016	0.564249	-0.153503	1.93133	0.665026
ENSMUSG00000075585.3	RP23-451A12.1	antisense	1.12814	1.20213	1.05416	-0.1895	0.442646	-0.107031	1.99259	0.697254
ENSMUSG00000108137.1	RP23-392K24.5	lincRNA	1.4382	1.53204	1.34437	-0.188522	0.541513	-0.0227476	0.199874	0.940297
ENSMUSG00000087497.7	RP23-78H18.2	antisense	4.85104	5.16705	4.53503	-0.188229	0.290398	-0.0514102	2.08873	0.848155
ENSMUSG00000104436.1	RP23-114L12.3	processed_transcript	1.75676	1.87117	1.64236	-0.188175	0.494566	-0.138887	2.30324	0.63142
ENSMUSG00000085508.1	RP23-231L5.1	processed_transcript	2.81144	2.99412	2.62876	-0.18775	0.760033	-0.140377	1.29561	0.797168
ENSMUSG00000116508.1	RP23-25N17.6	antisense	1.9021	2.02353	1.78066	-0.18446	0.477327	-0.127106	1.67627	0.639497
ENSMUSG00000086368.2	RP23-41I11.9	lincRNA	1.67686	1.78388	1.56984	-0.184397	0.482072	-0.316668	0.979187	0.383263
ENSMUSG00000095123.1	RP24-538B17.1	lincRNA	4.57232	4.85935	4.28529	-0.181371	0.438363	-0.112954	4.08423	0.626722
ENSMUSG00000072847.4	RP23-70A15.2	lincRNA	3.80515	4.03848	3.57181	-0.177156	0.300295	-0.218864	2.81773	0.357605
ENSMUSG00000071753.11	RP23-146D13.2	processed_transcript	1.09718	1.16436	1.03001	-0.176878	0.604718	-0.0888269	0.946346	0.881393
ENSMUSG00000085436.1	Zfp335os	antisense	2.28466	2.4219	2.14742	-0.173534	0.497804	0.0302504	1.28	0.916764
ENSMUSG00000112433.1	RP23-380K24.3	lincRNA	1.50148	1.59131	1.41165	-0.172833	0.554895	-0.147129	1.59452	0.581755
ENSMUSG00000085169.1	RP23-388P2.4	processed_transcript	1.17011	1.23995	1.10027	-0.172424	0.547332	-0.0472341	0.548144	0.896176
ENSMUSG00000106617.1	RP23-286M3.5	antisense	1.11861	1.18514	1.05208	-0.171815	0.515941	-0.137379	1.57339	0.609213
ENSMUSG00000110605.1	RP24-122D14.3	lincRNA	1.45308	1.53929	1.36687	-0.171389	0.39179	0.18488	3.23345	0.42517
ENSMUSG00000097286.2	RP24-356L7.3	bidirectional_promoter_lncRNA	1.46968	1.55679	1.38257	-0.171218	0.427016	-0.116141	4.29462	0.678116
ENSMUSG00000097823.2	RP24-192L21.2	lincRNA	4.07332	4.31414	3.8325	-0.170786	0.120049	-0.12579	2.00834	0.611354
ENSMUSG00000115398.1	RP23-268P13.3	processed_transcript	5.30215	5.61296	4.99134	-0.169335	0.486737	-0.0422292	2.11955	0.904535
ENSMUSG00000074357.3	RP23-189N8.1	bidirectional_promoter_lncRNA	1.34583	1.4229	1.26876	-0.16541	0.448031	-0.174338	0.926331	0.545414
ENSMUSG00000097099.2	RP23-456B9.22	antisense	1.01859	1.07608	0.961105	-0.163015	0.434932	-0.336842	2.6641	0.235126
ENSMUSG00000060149.6	RP23-7F9.1	lincRNA	10.7304	11.3357	10.1252	-0.162931	0.217794	-0.073537	3.9658	0.713916
ENSMUSG00000084799.7	Ino80dos	lincRNA	8.02273	8.46898	7.57648	-0.16066	0.476438	-0.0826963	2.10165	0.746469
ENSMUSG00000114369.1	RP24-67N17.5	antisense	2.66897	2.81722	2.52072	-0.160433	0.473434	-0.107201	1.05097	0.758246
ENSMUSG00000086502.1	AC136146.4	processed_transcript	7.36584	7.77369	6.958	-0.159928	0.227411	-0.126706	3.22934	0.56864
ENSMUSG00000098854.1	RP23-302F9.2	lincRNA	2.2635	2.38645	2.14054	-0.156891	0.592332	-0.189164	2.79712	0.596546
ENSMUSG00000115420.1	Rmrp	lincRNA	3266.68	3443.91	3089.45	-0.156697	0.61323	-0.117942	8.48343	0.635319
ENSMUSG00000093908.2	RP23-344H4.1	lincRNA	1.63858	1.72623	1.55093	-0.154495	0.989173	0.621962	5.65281	0.0351324
ENSMUSG00000107412.1	RP23-436D14.6	lincRNA	10.5142	11.0721	9.95634	-0.15324	0.516337	-0.0855899	3.14522	0.739273
ENSMUSG00000034587.8	RP23-17N7.4	processed_transcript	2.43435	2.5629	2.30579	-0.152517	0.470933	-0.11561	2.18082	0.658873
ENSMUSG00000104168.1	RP23-410B24.2	antisense	2.69377	2.83541	2.55214	-0.15185	0.835911	-0.0613431	1.4262	0.844487
ENSMUSG00000097557.1	C130060C02Rik	lincRNA	1.32412	1.39297	1.25528	-0.150155	0.987456	0.012126	0.356362	0.973113
ENSMUSG00000085304.1	RP23-423N6.3	antisense	34.3543	36.1041	32.6044	-0.147097	0.732695	-0.0737334	5.51883	0.791608
ENSMUSG00000116305.1	RP23-463E8.3	processed_transcript	3.37085	3.54232	3.19937	-0.146908	0.693233	-0.35245	2.72901	0.296426
ENSMUSG00000097626.5	RP23-350E1.1	antisense	1.35349	1.42223	1.28475	-0.146672	0.644864	-0.200473	1.64501	0.557369
ENSMUSG00000097000.2	RP23-478A9.4	antisense	3.52702	3.6986	3.35544	-0.140475	0.199495	-0.0361639	2.44182	0.882479
ENSMUSG00000097357.2	RP24-324M11.1	bidirectional_promoter_lncRNA	1.30158	1.36421	1.23896	-0.138933	0.318317	-0.0230136	0.680053	0.933883
ENSMUSG00000113204.1	RP23-95L9.5	lincRNA	12.4779	13.0612	11.8946	-0.134978	0.383793	-0.105466	4.97436	0.578563
ENSMUSG00000086889.1	Phf2os1	antisense	2.69073	2.81561	2.56585	-0.134008	0.762355	0.366502	1.35699	0.17232
ENSMUSG00000091985.1	RP23-406B13.10	lincRNA	1.20556	1.26137	1.14975	-0.133676	0.732925	-0.0271186	1.65648	0.927376
ENSMUSG00000090952.2	RP23-27D5.2	processed_transcript	2.83827	2.96933	2.70722	-0.133324	0.778406	-0.116778	1.22339	0.683823
ENSMUSG00000085148.1	Mir22hg	processed_transcript	6.64905	6.95326	6.34484	-0.132106	0.792521	-0.100307	3.00533	0.778641
ENSMUSG00000097061.2	RP23-17K9.18	bidirectional_promoter_lncRNA	8.91277	9.31587	8.50966	-0.130589	0.196905	-0.078467	3.86787	0.694488
ENSMUSG00000086111.1	RP23-255E18.1	lincRNA	1.07338	1.12051	1.02625	-0.126783	0.917504	0.112255	0.17309	0.8467
ENSMUSG00000110830.1	RP23-331E5.8	antisense	7.46493	7.78887	7.14099	-0.12529	0.925303	-0.0619525	3.18008	0.866339
ENSMUSG00000084771.8	RP23-105P9.3	antisense	1.44175	1.50388	1.37962	-0.124414	0.634547	-0.0751679	1.96435	0.791917
ENSMUSG00000097073.7	RP23-46B12.5	lincRNA	1.95338	2.03652	1.87024	-0.12288	0.845957	0.0153159	3.19383	0.950236
ENSMUSG00000084846.1	AC087062.7	antisense	2.17685	2.26896	2.08475	-0.122157	0.610167	-0.0255818	1.68826	0.933281
ENSMUSG00000096981.2	RP23-123D6.11	antisense	1.52431	1.58879	1.45984	-0.122118	0.219013	-0.166208	0.480021	0.564422
ENSMUSG00000107879.1	RP24-363O21.3	lincRNA	1.96688	2.04933	1.88444	-0.121011	0.664933	-0.0582401	2.32665	0.839956
ENSMUSG00000086859.3	Snhg20	lincRNA	85.7138	89.2998	82.1279	-0.120785	0.837091	-0.0375836	4.6777	0.892079
ENSMUSG00000103103.1	RP23-250G8.13	lincRNA	3.70487	3.85958	3.55016	-0.120558	0.728342	-0.0384728	1.7306	0.904869
ENSMUSG00000106874.1	RP23-148L8.3	lincRNA	3.23857	3.37211	3.10503	-0.119047	0.620892	1.39012	4.84023	0.0140483
ENSMUSG00000089726.2	Mir17hg	lincRNA	1.63607	1.70337	1.56877	-0.118765	0.636507	-0.0132876	2.07297	0.960479
ENSMUSG00000024845.17	Tmem134	processed_transcript	4.28761	4.46306	4.11216	-0.118136	0.536028	-0.078522	3.78275	0.719915
ENSMUSG00000090330.2	AC156992.2	antisense	4.34614	4.52262	4.16967	-0.117228	0.494201	-0.0470221	1.93794	0.857152
ENSMUSG00000104950.1	RP23-434H17.6	antisense	1.3751	1.43071	1.3195	-0.116742	0.679235	0.0255399	1.64099	0.940825
ENSMUSG00000066057.6	RP24-133K9.1	lincRNA	2.37573	2.47044	2.28102	-0.115094	0.469828	-0.148117	2.06206	0.568936
ENSMUSG00000104671.1	RP23-106G24.2	lincRNA	1.0161	1.05574	0.976455	-0.112626	0.551125	0.0162253	0.622336	0.956817
ENSMUSG00000087177.7	RP24-271F24.2	antisense	15.9153	16.5345	15.2961	-0.112318	0.585632	-0.0356244	4.0116	0.888462
ENSMUSG00000103983.1	RP23-395H6.2	lincRNA	1.75872	1.82651	1.69093	-0.111271	0.662459	-0.0212573	2.85328	0.933245
ENSMUSG00000091509.7	RP23-315I4.2	processed_transcript	10.9887	11.4017	10.5756	-0.108506	0.420181	-0.0661097	3.69335	0.7549
ENSMUSG00000110317.1	RP23-60P23.9	lincRNA	2.60587	2.70237	2.50938	-0.106894	0.552279	-0.0210926	2.60449	0.934795
ENSMUSG00000053574.4	RP23-207N15.6	processed_transcript	1.26195	1.30856	1.21535	-0.106609	0.696132	-0.0403588	1.56329	0.889996
ENSMUSG00000108207.2	RP23-134H19.4	processed_transcript	7.30727	7.57134	7.0432	-0.104319	0.771701	-0.211494	3.04995	0.47234
ENSMUSG00000097326.2	RP23-344L21.3	lincRNA	6.2285	6.45175	6.00524	-0.103469	0.997958	0.0849737	1.3695	0.822328
ENSMUSG00000097820.3	RP24-93F20.4	antisense	3.85494	3.99292	3.71697	-0.103315	0.560436	-0.107127	3.0393	0.718301
ENSMUSG00000086171.7	Pcsk2os1	antisense	1.06253	1.09975	1.02531	-0.101117	0.59575	-0.143523	1.03169	0.829766
ENSMUSG00000101013.1	RP24-300D7.1	antisense	1.75724	1.81736	1.69713	-0.098743	0.767574	-0.0659365	2.96115	0.798052
ENSMUSG00000063714.15	Sp3os	antisense	8.5603	8.83912	8.28148	-0.0940141	0.64814	0.0316578	1.67253	0.902803
ENSMUSG00000115625.1	RP24-98A17.2	lincRNA	34.6599	35.7665	33.5532	-0.0921603	0.46738	-0.143122	2.92545	0.869907
ENSMUSG00000097777.7	RP23-269E5.5	antisense	2.41136	2.48816	2.33457	-0.0919254	0.66999	0.0499343	1.55109	0.86874
ENSMUSG00000097236.1	4831440E17Rik	lincRNA	1.51945	1.56545	1.47345	-0.0873744	0.706595	-0.0975987	0.787121	0.726145
ENSMUSG00000097320.8	Tmem147os	antisense	7.31859	7.53664	7.10054	-0.0859937	0.431233	-0.0593926	2.73582	0.797772
ENSMUSG00000100975.2	RP24-159O13.1	lincRNA	8.3571	8.60463	8.10957	-0.0854869	0.544743	-0.0364291	2.64434	0.879932
ENSMUSG00000102101.1	Zbtb11os1	antisense	3.10575	3.19631	3.0152	-0.0841572	0.541298	0.0249578	1.36702	0.929239
ENSMUSG00000084808.7	AC093451.2	processed_transcript	1.31762	1.35593	1.27931	-0.0839112	0.648228	-0.198521	0.275059	0.505681
ENSMUSG00000097392.2	RP23-314A12.2	lincRNA	6.20366	6.3822	6.02513	-0.0830638	0.727121	-0.0204614	4.02342	0.924207
ENSMUSG00000108872.1	RP23-124O24.4	processed_transcript	21.3057	21.9178	20.6935	-0.0829218	0.863193	-0.0187796	3.96578	0.939702
ENSMUSG00000072591.10	AC122789.1	lincRNA	1.24098	1.27602	1.20594	-0.0814986	0.529638	0.0358141	1.86787	0.8812
ENSMUSG00000113780.1	RP23-349P1.2	lincRNA	1.03403	1.06316	1.00491	-0.08129	0.644159	-0.166285	1.31829	0.559147
ENSMUSG00000093672.2	RP24-309I5.3	antisense	1.25942	1.29488	1.22395	-0.0812716	0.925541	-0.0736183	1.53596	0.831197
ENSMUSG00000056411.2	RP23-89M15.2	antisense	2.71799	2.79252	2.64346	-0.0791414	0.827586	-0.0309298	2.0823	0.921483
ENSMUSG00000056579.18	Tug1	antisense	32.7979	33.693	31.9028	-0.0787647	0.264602	-0.016746	6.96227	0.919095
ENSMUSG00000115007.1	RP24-260F19.4	bidirectional_promoter_lncRNA	1.99118	2.04512	1.93724	-0.0781792	0.997214	0.00600878	0.824767	0.985847
ENSMUSG00000044471.12	Lncpint	lincRNA	25.0364	25.7141	24.3588	-0.0781137	0.906666	0.0676911	4.85379	0.773784
ENSMUSG00000097509.1	RP24-387D22.3	antisense	1.23418	1.26712	1.20124	-0.077028	0.744053	-0.0138795	0.655601	0.962969
ENSMUSG00000097354.7	RP24-530N5.3	lincRNA	1.59232	1.63467	1.54998	-0.0767567	0.962479	-0.135816	0.904915	0.766202
ENSMUSG00000106636.1	RP23-370G17.4	processed_transcript	1.45525	1.49294	1.41756	-0.0747411	0.952697	-0.0185918	1.593	0.959548
ENSMUSG00000074024.5	AC104921.1	bidirectional_promoter_lncRNA	12.5903	12.9113	12.2693	-0.0735853	0.609102	-0.023464	5.82179	0.900665
ENSMUSG00000092274.2	Neat1	lincRNA	112.104	114.959	109.249	-0.0735063	0.981484	-0.00580019	8.7185	0.986745
ENSMUSG00000097027.2	RP24-195M20.6	bidirectional_promoter_lncRNA	1.19645	1.22644	1.16646	-0.0723375	0.746273	0.0166601	1.81323	0.949379
ENSMUSG00000025450.4	CH36-200G6.2	processed_transcript	1.22118	1.25038	1.19197	-0.0690239	0.81793	0.191957	1.30368	0.655884
ENSMUSG00000112630.1	RP23-429B12.3	lincRNA	1.83334	1.8762	1.79048	-0.0674714	0.634305	0.10987	2.02335	0.784137
ENSMUSG00000056735.5	AC121564.2	antisense	2.12493	2.17227	2.0776	-0.0642872	0.880975	0.0778771	1.56171	0.80325
ENSMUSG00000091994.2	RP23-13B8.9	bidirectional_promoter_lncRNA	2.63933	2.69465	2.58402	-0.060478	0.878277	0.00259016	2.5516	0.992954
ENSMUSG00000101356.1	RP24-89G21.1	lincRNA	9.61318	9.81418	9.41218	-0.0603381	0.980901	-0.12873	2.87525	0.754232
ENSMUSG00000048106.5	RP23-105K2.3	lincRNA	7.06098	7.208	6.91396	-0.0600862	0.406344	-0.0292976	4.41553	0.868609
ENSMUSG00000106304.1	RP24-317M4.3	lincRNA	3.28008	3.34716	3.213	-0.0590176	0.761083	0.0892319	1.12004	0.782218
ENSMUSG00000039563.6	AC131803.2	lincRNA	2.07518	2.11741	2.03294	-0.0587341	0.892233	-0.181623	0.852108	0.75888
ENSMUSG00000097021.7	RP24-365N15.5	lincRNA	1.29874	1.32487	1.27261	-0.0580538	0.773676	-0.0240301	1.28621	0.941917
ENSMUSG00000097121.2	RP24-212D8.2	antisense	3.07687	3.13585	3.01788	-0.0553223	0.818001	0.0835339	1.39148	0.806349
ENSMUSG00000116518.1	RP23-32P19.4	processed_transcript	1.4475	1.47406	1.42094	-0.0529504	0.745782	-0.0897322	1.28256	0.759272
ENSMUSG00000097613.1	RP24-186A9.3	antisense	4.38123	4.46091	4.30155	-0.0524798	0.83673	-0.00955822	1.58629	0.980087
ENSMUSG00000096299.3	CH25-625A20.1	lincRNA	1.30499	1.32848	1.2815	-0.0519414	0.891719	-0.0537191	1.41182	0.864648
ENSMUSG00000109125.1	RP24-267C3.3	lincRNA	4.75097	4.83493	4.66701	-0.0509987	0.78326	-0.0127772	6.43473	0.949446
ENSMUSG00000106943.1	Snora26	lincRNA	1.40424	1.42745	1.38103	-0.0477006	0.911716	-0.00981619	1.11538	0.972595
ENSMUSG00000087143.9	RP23-471B6.2	antisense	1.74522	1.77371	1.71674	-0.0470987	0.732988	-0.159844	2.51489	0.627887
ENSMUSG00000097566.1	A930024N18Rik	lincRNA	1.12221	1.14018	1.10424	-0.0462194	0.805548	0.0963304	1.61822	0.818748
ENSMUSG00000080727.2	C920021L13Rik	antisense	4.48243	4.5538	4.41105	-0.0459488	0.837076	-0.00202815	2.35694	0.995784
ENSMUSG00000093553.1	RP24-201C14.6	antisense	1.65976	1.68377	1.63575	-0.0417385	0.825781	-0.064925	1.76744	0.819599
ENSMUSG00000085218.7	RP23-300H23.1	processed_transcript	2.31101	2.34249	2.27953	-0.0393096	0.985634	0.0127455	1.97615	0.965857
ENSMUSG00000021268.17	Meg3	lincRNA	338.831	343.216	334.445	-0.0373521	0.942565	0.0674883	9.62347	0.841818
ENSMUSG00000115317.1	RP23-310D3.2	lincRNA	7.45279	7.54912	7.35645	-0.0372978	0.763725	-0.00923935	2.97086	0.976794
ENSMUSG00000097571.8	Jpx	lincRNA	1.47051	1.48893	1.4521	-0.0361377	0.720403	-0.103486	2.68862	0.707731
ENSMUSG00000097006.7	RP23-201I4.11	antisense	2.4884	2.51754	2.45925	-0.0337963	0.868386	0.0651688	2.57612	0.798921
ENSMUSG00000100213.1	RP24-287C2.2	lincRNA	4.91432	4.97135	4.85729	-0.0334875	0.876359	0.010344	1.58696	0.971312
ENSMUSG00000087380.7	RP23-402K12.2	processed_transcript	10.5086	10.6267	10.3905	-0.0324248	0.772746	0.00823351	2.33622	0.97825
ENSMUSG00000087373.7	RP23-199A2.7	lincRNA	4.51187	4.56217	4.46158	-0.0321663	0.752931	0.0215666	1.6763	0.962854
ENSMUSG00000106019.1	RP24-487F9.4	lincRNA	3.66751	3.70815	3.62686	-0.0319805	0.95227	0.0360843	1.95918	0.899267
ENSMUSG00000090370.3	RP23-340P19.2	processed_transcript	1.79431	1.81385	1.77476	-0.0314311	0.880484	0.0129519	1.42186	0.971055
ENSMUSG00000075389.3	RP23-37J21.6	processed_transcript	1.56573	1.58224	1.54923	-0.0304102	0.881497	0.0472421	2.18569	0.884386
ENSMUSG00000085241.7	Snhg3	processed_transcript	13.4526	13.5935	13.3117	-0.0302135	0.754726	-0.0615603	2.29813	0.869563
ENSMUSG00000085001.1	Rapgef4os2	antisense	2.3578	2.38201	2.33359	-0.0296314	0.774437	-0.0231562	1.81039	0.939268
ENSMUSG00000087174.7	RP23-250A14.2	processed_transcript	1.68316	1.69927	1.66705	-0.0276135	0.740083	0.00720391	3.04543	0.973859
ENSMUSG00000042857.3	RP23-464E7.4	bidirectional_promoter_lncRNA	2.12435	2.14468	2.10402	-0.0276123	0.971002	-0.0769449	2.66548	0.777228
ENSMUSG00000085054.2	AC118698.3	lincRNA	1.86323	1.87829	1.84817	-0.0233214	0.930549	-0.0119632	1.76233	0.972971
ENSMUSG00000097493.3	RP23-108H23.2	processed_transcript	2.18325	2.19942	2.16707	-0.021379	0.924412	0.059747	2.36952	0.844538
ENSMUSG00000044694.2	RP24-173L14.2	antisense	1.09293	1.10037	1.08549	-0.0196373	0.86451	0.0835782	1.98575	0.769336
ENSMUSG00000105957.1	RP23-335C9.1	lincRNA	1.51569	1.52571	1.50567	-0.0190823	0.999791	-0.051044	1.5261	0.867662
ENSMUSG00000086137.1	RP24-385A10.3	lincRNA	47.644	47.9326	47.3554	-0.017476	0.748031	0.250924	1.34837	0.555124
ENSMUSG00000097375.2	RP24-270A10.4	lincRNA	18.226	18.3361	18.1159	-0.0174343	0.93147	0.0489752	4.69647	0.805345
ENSMUSG00000074782.3	RP24-230J5.2	antisense	1.6805	1.69028	1.67073	-0.0167796	0.886784	0.0587092	1.748	0.880837
ENSMUSG00000097944.1	RP23-441L19.1	bidirectional_promoter_lncRNA	5.50235	5.53285	5.47186	-0.0159922	0.968796	0.069184	3.04831	0.776867
ENSMUSG00000107060.1	RP24-473H20.3	lincRNA	1.12184	1.1278	1.11589	-0.0153116	0.964342	-0.048187	1.396	0.932838
ENSMUSG00000070392.5	RP24-201C14.4	processed_transcript	2.99844	3.0122	2.98467	-0.0132437	0.855591	0.175929	5.49341	0.391814
ENSMUSG00000097585.2	RP24-88J19.1	processed_transcript	2.25874	2.26869	2.2488	-0.0126993	0.85382	0.0227808	2.07867	0.932425
ENSMUSG00000116056.1	RP23-246A19.5	lincRNA	1.848	1.85351	1.84248	-0.00860702	0.939722	-0.0546138	0.676638	0.888024
ENSMUSG00000097456.7	RP23-50E10.6	antisense	1.61631	1.61994	1.61267	-0.00648533	0.912702	-0.163504	0.854494	0.6358
ENSMUSG00000087590.2	Epb41l4aos	lincRNA	7.85613	7.87228	7.83999	-0.0059288	0.981451	0.00729301	0.959678	0.979015
ENSMUSG00000089810.1	RP23-3F1.4	antisense	6.81283	6.82642	6.79924	-0.00575622	0.982897	0.042451	2.6983	0.850732
ENSMUSG00000091050.1	RP23-204C16.2	antisense	2.19566	2.19931	2.192	-0.00480153	0.919303	-0.0395044	1.92756	0.891555
ENSMUSG00000096221.3	RP23-242K15.24	antisense	3.35596	3.35954	3.35239	-0.00307157	0.92679	-0.00213425	2.29422	0.993246
ENSMUSG00000085586.1	RP23-94N18.4	processed_transcript	3.00412	3.00554	3.00269	-0.00136868	0.991832	0.0199301	2.59052	0.929507
ENSMUSG00000110424.1	RP23-336M16.3	processed_transcript	3.05758	3.05869	3.05647	-0.00104395	0.980155	-0.0659307	1.05894	0.821565
ENSMUSG00000097164.2	Cep83os	bidirectional_promoter_lncRNA	2.73498	2.73552	2.73443	-0.000574973	0.957357	0.00987672	3.62751	0.961661
ENSMUSG00000108037.2	RP24-503A2.6	processed_transcript	3.09705	3.09623	3.09788	0.000769781	0.937955	-0.00681221	2.87664	0.980152
ENSMUSG00000085347.1	Hk1os	antisense	1.23705	1.23653	1.23758	0.00123242	0.744007	-0.391417	0.306567	0.294576
ENSMUSG00000097440.2	RP23-249P18.1	antisense	1.18249	1.18194	1.18305	0.00135212	0.931594	0.0314191	0.871127	0.950097
ENSMUSG00000066170.6	RP23-23B10.4	lincRNA	1.71349	1.71217	1.71482	0.00222909	0.98672	-0.0436723	1.57129	0.876842
ENSMUSG00000097204.2	RP23-261M19.4	antisense	3.5229	3.51642	3.52937	0.00530328	0.92108	-0.0362964	3.31685	0.869984
ENSMUSG00000097277.7	WI1-1616M8.2	lincRNA	12.163	12.1403	12.1858	0.00539988	0.990916	0.0321584	2.92281	0.884213
ENSMUSG00000098977.1	RP23-297I16.6	antisense	1.50987	1.50683	1.51291	0.00580711	0.866638	0.0856665	1.35227	0.850507
ENSMUSG00000103436.1	RP23-135F22.6	processed_transcript	1.53598	1.53241	1.53955	0.00671107	0.96766	-0.0937634	2.68918	0.739842
ENSMUSG00000097391.8	Mirg	lincRNA	12.3315	12.2998	12.3632	0.00741764	0.844696	0.022146	4.90429	0.931304
ENSMUSG00000112545.1	RP24-98A23.5	lincRNA	2.61504	2.60792	2.62216	0.00785335	0.976327	0.0230142	1.1413	0.934237
ENSMUSG00000086782.2	RP23-32L21.4	lincRNA	8.16812	8.14558	8.19066	0.00796228	0.909138	0.0385979	2.04242	0.887433
ENSMUSG00000098061.1	RP23-204I16.2	lincRNA	6.2881	6.26867	6.30754	0.00891979	0.977037	0.104555	3.0646	0.720185
ENSMUSG00000053714.8	RP23-457F4.2	antisense	4.02232	4.00852	4.03612	0.00989581	0.916141	0.0590958	3.07297	0.828823
ENSMUSG00000075027.10	RP23-125F10.5	antisense	3.76322	3.7493	3.77714	0.0106739	0.776767	0.00373462	2.18538	0.993105
ENSMUSG00000041789.7	RP23-81P21.1	lincRNA	1.10771	1.10358	1.11184	0.0107606	0.92952	-0.0608518	0.927399	0.889284
ENSMUSG00000096954.1	Gdap10	lincRNA	3.76201	3.7465	3.77753	0.0118998	0.958888	0.0798385	3.75743	0.78124
ENSMUSG00000086968.8	AC079042.1	antisense	4.27294	4.2544	4.29147	0.0125171	0.993794	0.0641356	3.45106	0.794548
ENSMUSG00000108010.1	RP23-74G1.5	lincRNA	3.92263	3.90176	3.9435	0.0153488	0.850085	0.105339	1.73809	0.79355
ENSMUSG00000097177.8	RP23-229N10.4	processed_transcript	5.83015	5.79861	5.86168	0.0156052	0.872744	0.186675	3.03212	0.434151
ENSMUSG00000085862.2	RP23-360N18.1	lincRNA	5.84824	5.8164	5.88008	0.0157093	0.992827	0.0164037	2.62804	0.957731
ENSMUSG00000073155.12	RP23-338E5.2	lincRNA	33.368	33.1591	33.5769	0.018062	0.919553	0.0701656	4.27754	0.722194
ENSMUSG00000115099.1	RP23-296J16.2	lincRNA	2.86426	2.84624	2.88228	0.0181582	0.874482	0.0348388	3.01	0.913895
ENSMUSG00000097970.1	RP23-28L24.7	lincRNA	3.00668	2.98721	3.02616	0.0186872	0.936673	-0.0605508	0.921046	0.863563
ENSMUSG00000110945.1	RP23-453B15.7	antisense	2.49086	2.47165	2.51006	0.0222488	0.731843	-0.0181177	2.51838	0.936283
ENSMUSG00000087574.1	RP23-393B19.1	lincRNA	3.67664	3.64732	3.70595	0.0230066	0.963854	0.203486	2.45614	0.550642
ENSMUSG00000085622.9	RP24-273K21.3	processed_transcript	16.8637	16.7263	17.0011	0.0235097	0.813102	0.0641769	3.4385	0.746198
ENSMUSG00000079179.9	Rab10os	antisense	10.6252	10.5382	10.7123	0.0236453	0.833272	0.124907	4.43407	0.571833
ENSMUSG00000107614.1	RP23-281L18.1	lincRNA	30.2632	30.0035	30.5229	0.0247577	0.775017	0.0129336	4.45299	0.962788
ENSMUSG00000109408.1	RP23-25M3.6	processed_transcript	1.8201	1.8037	1.83649	0.0259936	0.818202	0.0319312	2.71839	0.905629
ENSMUSG00000059277.12	AC015800.4	processed_transcript	1.87263	1.85518	1.89007	0.0268863	0.796164	-0.00369006	2.05749	0.988447
ENSMUSG00000098332.2	RP24-176F12.14	processed_transcript	17.3574	17.1839	17.5308	0.0288384	0.846282	0.0764848	1.94005	0.779493
ENSMUSG00000097572.2	RP24-233F22.1	lincRNA	1.21788	1.2052	1.23056	0.03004	0.891512	-0.300089	1.52917	0.343041
ENSMUSG00000086448.1	RP23-92G13.12	bidirectional_promoter_lncRNA	1.04844	1.03681	1.06007	0.0320098	0.757215	0.148644	1.56935	0.571071
ENSMUSG00000086841.1	RP23-234K24.8	processed_transcript	40.9273	40.4583	41.3963	0.033067	0.843654	0.0498891	3.22459	0.838279
ENSMUSG00000098202.1	RP23-378G4.2	lincRNA	1.1607	1.14497	1.17643	0.039103	0.922033	-0.0827675	2.3308	0.749004
ENSMUSG00000111462.1	RP23-442M18.7	processed_transcript	6.08558	5.99964	6.17152	0.0407499	0.721049	0.0880727	0.524204	0.848122
ENSMUSG00000085287.8	RP23-10B20.2	lincRNA	1.36153	1.34151	1.38156	0.0424431	0.692212	-0.13742	0.977891	0.611742
ENSMUSG00000052291.8	RP24-420A20.8	processed_transcript	1.73985	1.7123	1.76741	0.0457054	0.836568	0.182159	1.36129	0.485995
ENSMUSG00000085334.7	RP23-153M14.4	processed_transcript	8.75258	8.61237	8.89278	0.0462258	0.962164	-0.0507125	4.07401	0.870868
ENSMUSG00000086212.7	Mkln1os	lincRNA	1.96269	1.92984	1.99555	0.0483034	0.851129	0.2282	0.705318	0.508129
ENSMUSG00000045813.7	RP23-238L7.1	lincRNA	2.70748	2.66193	2.75304	0.048553	0.77252	-0.430505	0.986354	0.17626
ENSMUSG00000097103.1	Gm2885	lincRNA	1.03534	1.01636	1.05432	0.052903	0.911822	0.179804	0.265859	0.599003
ENSMUSG00000100147.2	RP24-131B6.1	lincRNA	3.38703	3.32383	3.45023	0.0538459	0.950516	0.0680401	2.71452	0.837434
ENSMUSG00000085558.7	RP23-131A6.1	processed_transcript	1.53169	1.50268	1.5607	0.0546508	0.992768	0.0786311	2.13109	0.805323
ENSMUSG00000070315.12	RP23-54G12.5	processed_transcript	5.04618	4.95022	5.14215	0.0548812	0.841387	0.0925859	3.34353	0.725147
ENSMUSG00000097166.1	RP23-387P23.6	antisense	1.83673	1.80176	1.87171	0.0549501	0.968648	-0.055509	0.671036	0.880048
ENSMUSG00000097785.1	B230217O12Rik	lincRNA	1.70268	1.67003	1.73533	0.0553382	0.830756	0.151548	1.13438	0.616041
ENSMUSG00000084790.1	RP23-171I6.4	antisense	2.01573	1.97681	2.05465	0.0557184	0.831129	-0.0993103	0.610342	0.754163
ENSMUSG00000097337.1	Gm26606	lincRNA	2.51447	2.46336	2.56557	0.0586562	0.957206	-0.0528292	2.77379	0.838501
ENSMUSG00000085069.2	RP23-360O1.1	antisense	7.58375	7.42884	7.73865	0.0589436	0.557458	0.0923595	4.09343	0.902646
ENSMUSG00000062470.10	Fbxl12os	antisense	1.00554	0.984614	1.02646	0.060043	0.833146	-0.0934882	1.459	0.752116
ENSMUSG00000085208.3	Brip1os	antisense	5.44461	5.33055	5.55867	0.0604554	0.686612	0.119159	3.97245	0.665045
ENSMUSG00000060380.3	RP24-175C20.1	lincRNA	2.47425	2.42198	2.52653	0.0609704	0.759257	0.18679	1.13112	0.491989
ENSMUSG00000073781.4	AC012382.2	lincRNA	6.68495	6.54153	6.82836	0.0619115	0.851591	0.152596	2.26496	0.708276
ENSMUSG00000096995.2	RP23-3K10.3	bidirectional_promoter_lncRNA	2.63794	2.5811	2.69478	0.0621827	0.65508	0.196572	1.83452	0.478134
ENSMUSG00000102869.2	RP24-114E18.8	lincRNA	53.2404	52.0915	54.3893	0.0622762	0.497399	0.148916	8.20255	0.393826
ENSMUSG00000085260.7	Med9os	antisense	4.08975	4.00103	4.17847	0.0626051	0.686677	0.0479752	0.291972	0.872847
ENSMUSG00000100691.1	RP23-410L16.1	lincRNA	13.3944	13.0948	13.6941	0.0645552	0.428235	0.0992005	2.93926	0.659318
ENSMUSG00000101493.1	RP23-246F18.8	lincRNA	3.27544	3.19993	3.35094	0.0665265	0.700449	0.137807	1.1861	0.624827
ENSMUSG00000097080.7	1700086O06Rik	lincRNA	1.66499	1.62634	1.70364	0.0669895	0.75344	0.0193636	1.65751	0.939245
ENSMUSG00000086288.1	AC087062.8	antisense	5.02954	4.91193	5.14716	0.0674859	0.8234	0.116805	1.50923	0.751463
ENSMUSG00000110357.1	RP23-345D18.4	antisense	4.5245	4.41192	4.63709	0.0718107	0.872337	0.140525	2.15958	0.644907
ENSMUSG00000112137.1	RP24-428L4.2	lincRNA	1.1818	1.15183	1.21176	0.0731691	0.748956	-0.00382285	0.12385	0.990415
ENSMUSG00000110863.1	RP23-186B12.2	bidirectional_promoter_lncRNA	1.24686	1.21354	1.28017	0.0771093	0.670678	0.171278	0.839337	0.559674
ENSMUSG00000087679.2	RP23-325E4.5	lincRNA	16.3407	15.9032	16.7782	0.0772707	0.343291	0.134383	4.62384	0.463968
ENSMUSG00000098682.8	Otx2os1	lincRNA	44.9011	43.6783	46.1239	0.0785978	0.744494	-0.0910337	5.50249	0.775095
ENSMUSG00000097195.9	Snhg5	processed_transcript	12.8889	12.5313	13.2464	0.0800641	0.568934	0.183483	2.94296	0.43804
ENSMUSG00000097536.2	RP23-212I23.1	lincRNA	6.72325	6.53671	6.90979	0.0800761	0.65316	0.096294	3.77928	0.670757
ENSMUSG00000063235.16	Ptpmt1	processed_transcript	6.38533	6.208	6.56266	0.0801516	0.275684	0.116623	4.00089	0.561229
ENSMUSG00000074578.13	Zfas1	processed_transcript	13.6111	13.2265	13.9957	0.0815532	0.590016	0.0250244	2.63212	0.925739
ENSMUSG00000108434.1	RP23-291B1.2	lincRNA	2.33232	2.26615	2.39849	0.0818861	0.628503	0.119394	2.3414	0.690824
ENSMUSG00000097462.7	RP24-358M18.1	antisense	4.51796	4.38946	4.64646	0.0820885	0.789635	0.163595	3.30162	0.546987
ENSMUSG00000096929.7	RP23-445K23.4	processed_transcript	43.0533	41.8253	44.2813	0.0823226	0.764404	0.0749164	7.03083	0.745315
ENSMUSG00000090002.1	AC102895.1	antisense	3.17654	3.08521	3.26786	0.082974	0.663806	-0.22318	0.118402	0.60473
ENSMUSG00000113070.1	RP24-494I18.6	antisense	3.0025	2.91562	3.08937	0.0835087	0.659874	0.0789793	0.331495	0.819508
ENSMUSG00000097290.8	RP23-245B21.3	lincRNA	7.57459	7.35288	7.79631	0.0844821	0.276348	0.00314786	3.59206	0.988069
ENSMUSG00000097296.1	RP24-64D24.4	lincRNA	8.69705	8.44178	8.95233	0.0847156	0.940612	0.214116	1.76981	0.553641
ENSMUSG00000086290.8	Snhg12	lincRNA	27.6694	26.8445	28.4943	0.0860456	0.640675	0.136337	3.53666	0.557459
ENSMUSG00000085704.1	RP23-23G3.3	processed_transcript	3.55815	3.451	3.66529	0.0869108	0.448461	0.127779	2.06529	0.605876
ENSMUSG00000086075.1	AC113299.3	lincRNA	1.08336	1.05054	1.11618	0.08744	0.643503	0.185243	2.317	0.558343
ENSMUSG00000054426.11	RP24-155C13.1	processed_transcript	7.55534	7.31805	7.79262	0.0906482	0.615393	0.234091	1.16141	0.392364
ENSMUSG00000110235.1	RP23-116E3.2	lincRNA	1.35626	1.31258	1.39995	0.0929685	0.695991	0.166473	0.69483	0.623468
ENSMUSG00000115122.1	RP23-101E7.1	antisense	7.16436	6.93325	7.39547	0.0931111	0.818558	0.22471	4.56992	0.67949
ENSMUSG00000108655.1	RP24-259P13.2	antisense	1.0623	1.02791	1.09668	0.0934322	0.964001	0.0852429	0.516429	0.81691
ENSMUSG00000097769.7	Snhg4	processed_transcript	3.5634	3.44751	3.6793	0.0938757	0.560654	-0.0534533	1.57249	0.850417
ENSMUSG00000115545.1	RP23-360N18.3	lincRNA	1.25753	1.216	1.29906	0.0953254	0.740958	0.298482	0.374041	0.37618
ENSMUSG00000073415.4	RP23-349B4.5	antisense	1.69949	1.6428	1.75618	0.0962858	0.380473	0.126574	1.40834	0.612515
ENSMUSG00000097343.2	RP23-17C12.6	processed_transcript	2.19716	2.12253	2.27179	0.0980495	0.709204	0.176743	2.0095	0.564723
ENSMUSG00000100017.2	RP23-170I24.2	bidirectional_promoter_lncRNA	2.04093	1.97113	2.11074	0.0987313	0.562638	0.0688054	1.55853	0.816137
ENSMUSG00000097217.2	RP24-236O3.3	bidirectional_promoter_lncRNA	7.81391	7.53863	8.08919	0.101693	0.510806	0.16328	2.65546	0.495143
ENSMUSG00000087381.8	RP23-118E21.9	antisense	3.17406	3.06048	3.28764	0.103298	0.632652	-0.0707089	2.62132	0.793562
ENSMUSG00000107726.1	RP23-47A6.5	lincRNA	1.61475	1.55577	1.67373	0.105435	0.725485	0.0852415	1.07941	0.823128
ENSMUSG00000089889.2	AC123686.3	antisense	7.84784	7.55551	8.14016	0.107528	0.583438	0.112487	1.95249	0.744654
ENSMUSG00000097350.1	4732491K20Rik	lincRNA	2.35325	2.26527	2.44123	0.107922	0.539908	0.190385	2.31847	0.498745
ENSMUSG00000096967.3	RP23-61D6.4	processed_transcript	1.91988	1.84762	1.99214	0.108647	0.70633	-0.241258	1.85643	0.367198
ENSMUSG00000087045.1	RP23-48K5.4	lincRNA	1.1127	1.0706	1.15479	0.109209	0.598573	0.195892	0.115212	0.637934
ENSMUSG00000071181.2	RP24-211E15.2	processed_transcript	2.26656	2.17846	2.35467	0.112212	0.959751	0.023249	1.43205	0.947968
ENSMUSG00000090386.9	Mir99ahg	processed_transcript	51.7898	49.7608	53.8188	0.113099	0.53034	0.111579	6.26069	0.58687
ENSMUSG00000097003.1	RP24-89G21.5	lincRNA	4.5668	4.38636	4.74723	0.114062	0.752724	0.0299276	3.68668	0.911181
ENSMUSG00000113581.1	RP23-392O3.2	bidirectional_promoter_lncRNA	1.04328	1.00169	1.08487	0.115082	0.960995	0.129905	0.0209515	0.818956
ENSMUSG00000097574.1	RP23-99D11.4	lincRNA	3.60305	3.45804	3.74805	0.116186	0.585045	0.132754	2.2431	0.671789
ENSMUSG00000111474.1	RP23-367D2.1	antisense	1.34253	1.28806	1.39699	0.117121	0.625697	0.267919	0.303847	0.560542
ENSMUSG00000097787.1	2700046G09Rik	lincRNA	7.011	6.72449	7.29751	0.117981	0.483343	0.156946	2.97366	0.522589
ENSMUSG00000097666.1	A330094K24Rik	lincRNA	5.38727	5.16327	5.61127	0.120042	0.653341	0.160849	1.98894	0.614031
ENSMUSG00000086539.8	RP23-284J4.1	processed_transcript	6.03571	5.77825	6.29317	0.123154	0.677569	0.134315	3.38063	0.668144
ENSMUSG00000029386.15	Tctn2	processed_transcript	12.8161	12.262	13.3702	0.124822	0.87411	0.157672	4.54207	0.56855
ENSMUSG00000111521.1	RP23-228B2.5	antisense	1.06048	1.01289	1.10807	0.12956	0.509619	0.108711	0.656235	0.718875
ENSMUSG00000084915.2	RP24-460O22.2	antisense	1.00502	0.959901	1.05014	0.129622	0.701182	-0.0757237	1.14494	0.781443
ENSMUSG00000085929.1	RP23-328F3.3	processed_transcript	1.47164	1.40331	1.53998	0.134081	0.601201	0.483129	0.139587	0.13497
ENSMUSG00000099681.1	RP23-456M3.4	antisense	3.90888	3.72655	4.09121	0.134688	0.508171	0.225461	3.33061	0.351712
ENSMUSG00000111631.1	RP23-413J12.1	processed_transcript	1.83493	1.74816	1.92169	0.136544	0.808861	-0.101614	2.55212	0.697429
ENSMUSG00000107096.3	RP23-34P11.2	lincRNA	5.72244	5.45098	5.9939	0.136979	0.519545	0.167788	4.13582	0.49277
ENSMUSG00000086873.1	AC125065.1	processed_transcript	2.33162	2.21977	2.44348	0.138527	0.425099	0.20042	1.25566	0.495176
ENSMUSG00000075463.3	RP23-205I1.2	processed_transcript	2.59476	2.47005	2.71947	0.138784	0.706395	0.143974	2.75886	0.597858
ENSMUSG00000086877.7	RP23-275N2.7	processed_transcript	3.59982	3.42651	3.77313	0.139024	0.40819	0.0801333	2.15702	0.744372
ENSMUSG00000097032.2	RP24-372J15.1	antisense	3.37218	3.20798	3.53639	0.140617	0.589467	0.123767	1.68311	0.64959
ENSMUSG00000097431.2	RP23-138C14.7	antisense	8.08864	7.68249	8.49479	0.145003	0.534339	0.265158	4.02559	0.273487
ENSMUSG00000097180.5	RP23-354E8.2	lincRNA	1.67732	1.59148	1.76316	0.14779	0.529923	0.108879	1.34016	0.777958
ENSMUSG00000097616.7	RP23-44E17.1	lincRNA	1.81421	1.7212	1.90723	0.148058	0.565935	0.110263	1.02537	0.706441
ENSMUSG00000103108.2	Rncr4	lincRNA	1.97909	1.87672	2.08145	0.149375	0.535906	0.191387	1.57566	0.589349
ENSMUSG00000085894.1	AC074336.1	processed_transcript	1.29236	1.22542	1.3593	0.149584	0.490667	0.0931455	0.819939	0.786
ENSMUSG00000097119.1	B230354K17Rik	lincRNA	8.01454	7.5945	8.43457	0.151359	0.188815	0.184601	4.85052	0.292025
ENSMUSG00000056687.9	RP23-12N20.1	antisense	3.92261	3.71066	4.13455	0.156053	0.492832	0.23361	2.78255	0.458249
ENSMUSG00000085741.8	RP24-482A24.11	processed_transcript	3.92738	3.71398	4.14077	0.156935	0.448107	0.16182	2.00931	0.540597
ENSMUSG00000056288.11	RP23-280J3.2	antisense	3.97629	3.75775	4.19483	0.158742	0.623241	0.25912	1.74916	0.436906
ENSMUSG00000056753.3	RP24-64D24.6	antisense	2.5369	2.39644	2.67737	0.159922	0.38827	0.216802	1.64781	0.430321
ENSMUSG00000116180.1	RP23-432N1.7	bidirectional_promoter_lncRNA	2.23013	2.10542	2.35484	0.16152	0.324288	0.110576	2.12603	0.650126
ENSMUSG00000043993.6	RP23-37J21.9	processed_transcript	6.69371	6.31919	7.06823	0.161609	0.460143	0.198374	2.81389	0.461356
ENSMUSG00000101970.6	RP23-32A8.1	processed_transcript	17.5704	16.5846	18.5561	0.162049	0.292582	0.0322911	5.25615	0.880555
ENSMUSG00000053332.13	Gas5	processed_transcript	136.221	128.404	144.037	0.165744	0.152311	0.11373	5.63459	0.526548
ENSMUSG00000086915.7	RP23-427I15.4	antisense	2.84535	2.67997	3.01073	0.167895	0.680599	0.442488	2.48513	0.0856745
ENSMUSG00000100635.1	RP23-103C13.2	lincRNA	2.83669	2.67182	3.00157	0.167896	0.496155	0.0444253	0.200299	0.912939
ENSMUSG00000085829.1	RP24-285J23.2	antisense	2.25194	2.12081	2.38308	0.168214	0.632151	0.134845	1.65412	0.600689
ENSMUSG00000106951.1	RP23-134H19.3	lincRNA	10.3629	9.75117	10.9747	0.170537	0.837239	0.177156	4.90852	0.582271
ENSMUSG00000085175.7	RP23-316C11.7	antisense	4.57802	4.307	4.84904	0.171017	0.570822	0.255587	1.09977	0.424163
ENSMUSG00000085566.1	RP23-228H14.6	processed_transcript	4.08845	3.84387	4.33303	0.172817	0.413243	0.166968	3.37029	0.530346
ENSMUSG00000087578.1	Ccdc142os	antisense	3.02261	2.84026	3.20496	0.174281	0.529059	0.213629	1.04035	0.45089
ENSMUSG00000097062.1	Gm17586	lincRNA	2.74757	2.5815	2.91365	0.174615	0.377539	0.0471794	0.899806	0.866482
ENSMUSG00000113722.1	RP24-132G6.4	lincRNA	5.96601	5.60337	6.32866	0.175605	0.270913	0.00609241	0.953795	0.982709
ENSMUSG00000086682.1	RP23-183D11.8	processed_transcript	1.59077	1.49263	1.68891	0.178229	0.823907	0.169581	1.64635	0.574046
ENSMUSG00000086013.1	RP24-359O2.3	lincRNA	20.0188	18.7727	21.265	0.179845	0.373194	0.325166	3.36887	0.218992
ENSMUSG00000072769.6	RP24-317M4.4	lincRNA	66.1772	62.0435	70.3108	0.180467	0.465261	0.239846	6.82911	0.361881
ENSMUSG00000116223.1	RP23-278C10.9	antisense	1.195	1.11925	1.27074	0.183128	0.577677	0.365764	0.591881	0.287494
ENSMUSG00000100876.1	RP23-45G16.6	antisense	1.00589	0.941792	1.06999	0.184117	0.635595	0.273926	1.3479	0.392052
ENSMUSG00000086725.1	RP23-313I4.3	processed_transcript	5.46779	5.11778	5.8178	0.184957	0.315783	0.275564	2.90374	0.281055
ENSMUSG00000085636.1	RP23-37J21.5	processed_transcript	2.83226	2.64814	3.01638	0.18784	0.779697	0.117991	1.93613	0.813618
ENSMUSG00000085492.7	Trmt61b	processed_transcript	1.78327	1.66716	1.89938	0.18814	0.246961	0.196577	1.92267	0.465303
ENSMUSG00000092564.1	RP23-222K15.23	antisense	1.60024	1.49347	1.70701	0.192801	0.562294	-0.0340497	0.215942	0.924791
ENSMUSG00000110156.1	RP23-453G12.2	antisense	12.2743	11.4544	13.0942	0.193022	0.586309	0.238236	1.49464	0.44443
ENSMUSG00000084826.7	RP24-388N11.3	antisense	76.591	71.3993	81.7826	0.195884	0.376306	0.258905	5.19501	0.291959
ENSMUSG00000106981.1	RP23-425N12.2	lincRNA	5.01222	4.67065	5.3538	0.196941	0.585349	0.206861	2.42247	0.466227
ENSMUSG00000055323.5	RP23-421P23.7	processed_transcript	2.40343	2.23847	2.56839	0.198351	0.432449	-0.0934679	0.370424	0.772377
ENSMUSG00000086714.1	RP23-306D20.11	processed_transcript	1.1388	1.06061	1.21699	0.198419	0.473058	0.245917	0.832286	0.517647
ENSMUSG00000093577.1	RP24-201C14.5	antisense	1.02787	0.956524	1.09921	0.200593	0.629039	0.0886416	1.17826	0.798586
ENSMUSG00000097416.3	WI1-2736D10.2	antisense	3.6632	3.40629	3.92011	0.202695	0.420631	0.327383	1.06233	0.458562
ENSMUSG00000104960.1	Snhg8	processed_transcript	58.9639	54.7756	63.1521	0.2053	0.091901	0.261296	3.6117	0.229354
ENSMUSG00000085438.1	RP23-22A15.2	lincRNA	34.8556	32.3668	37.3444	0.206375	0.090143	0.259389	7.56743	0.141241
ENSMUSG00000085151.7	RP23-105M23.4	processed_transcript	3.70343	3.43818	3.96868	0.207014	0.0787366	0.240176	2.21362	0.316281
ENSMUSG00000098449.1	RP23-386C10.2	antisense	3.11795	2.89461	3.34129	0.207039	0.407196	0.239875	0.139346	0.51563
ENSMUSG00000086247.7	AC118260.2	processed_transcript	1.80117	1.6695	1.93284	0.211306	0.413637	0.72917	0.88919	0.0184355
ENSMUSG00000097251.2	RP23-45A13.2	antisense	1.79926	1.6674	1.93112	0.211838	0.109202	0.291363	1.2868	0.295866
ENSMUSG00000097419.1	RP24-347A16.3	antisense	3.06643	2.8412	3.29167	0.212318	0.478697	0.256492	2.29199	0.466493
ENSMUSG00000059659.7	RP23-214M22.2	antisense	3.89308	3.60633	4.17984	0.212917	0.338428	0.223543	2.652	0.413832
ENSMUSG00000086454.7	Platr14	processed_transcript	1.38998	1.28754	1.49243	0.213045	0.727355	0.129965	1.23301	0.632861
ENSMUSG00000096983.1	2010015M23Rik	lincRNA	2.24274	2.07681	2.40867	0.213864	0.261233	0.082255	1.42084	0.76158
ENSMUSG00000097345.1	AA543186	lincRNA	1.40982	1.30512	1.51452	0.214681	0.352679	0.230019	0.965941	0.427921
ENSMUSG00000097577.2	RP23-300H21.3	antisense	2.85554	2.64164	3.06944	0.216544	0.261432	0.206138	1.25672	0.461572
ENSMUSG00000103408.1	RP23-383K24.3	lincRNA	1.72781	1.59792	1.8577	0.217321	0.580411	0.24404	0.158134	0.541941
ENSMUSG00000087336.2	AC113504.5	antisense	2.67561	2.47354	2.87769	0.218336	0.350707	-0.00678851	1.12791	0.984046
ENSMUSG00000097123.1	Gm6297	lincRNA	1.92553	1.77845	2.07262	0.220838	0.304332	0.158164	1.66705	0.543875
ENSMUSG00000087519.8	RP23-337M17.4	processed_transcript	1.13058	1.04332	1.21784	0.223131	0.436349	0.320278	0.329172	0.384512
ENSMUSG00000053656.6	Dancr	lincRNA	12.1264	11.1764	13.0764	0.226509	0.0519999	0.296042	1.70238	0.244162
ENSMUSG00000071456.6	RP23-83G6.1	antisense	8.33071	7.67156	8.98987	0.22878	0.221478	0.295331	4.0707	0.257281
ENSMUSG00000043773.5	RP23-366E4.5	lincRNA	1.92636	1.77286	2.07986	0.23041	0.334767	0.0522467	1.74835	0.854582
ENSMUSG00000097353.1	A430046D13Rik	lincRNA	4.65193	4.28083	5.02303	0.230667	0.149703	0.113194	3.37565	0.60776
ENSMUSG00000097248.9	RP23-433F5.1	lincRNA	10.7195	9.84825	11.5907	0.235028	0.458942	0.238705	3.37739	0.476022
ENSMUSG00000085555.9	RP23-142O4.3	processed_transcript	5.37545	4.93567	5.81522	0.23659	0.237547	0.339981	2.64117	0.211563
ENSMUSG00000113170.1	RP24-177A17.5	lincRNA	1.25774	1.15477	1.3607	0.236737	0.427682	-0.0370094	2.01765	0.891066
ENSMUSG00000112639.1	RP24-310D17.9	lincRNA	1.02129	0.937632	1.10496	0.236896	0.465541	-0.0639496	2.37316	0.792103
ENSMUSG00000100164.1	RP24-467O4.1	bidirectional_promoter_lncRNA	5.52015	5.05722	5.98309	0.242548	0.162297	0.283572	1.71911	0.302874
ENSMUSG00000086284.1	Frmpd1os	antisense	8.092	7.41192	8.77208	0.243071	0.994037	0.324001	0.900995	0.697968
ENSMUSG00000073236.4	RP23-192G18.7	processed_transcript	3.46634	3.17321	3.75947	0.244585	0.182819	0.361768	2.26294	0.155082
ENSMUSG00000066175.2	RP24-464B24.1	antisense	2.28949	2.0954	2.48358	0.245199	0.366222	0.271388	0.570534	0.43788
ENSMUSG00000112110.1	RP24-406I15.1	lincRNA	1.46299	1.33867	1.5873	0.245778	0.87191	-0.365036	1.9142	0.155133
ENSMUSG00000101037.1	RP23-260J19.3	antisense	2.5472	2.33073	2.76367	0.245802	0.238848	0.207382	1.63917	0.436458
ENSMUSG00000042579.2	RP24-122I22.2	lincRNA	6.98095	6.38737	7.57454	0.245936	0.134202	0.253852	4.2765	0.206237
ENSMUSG00000096975.1	Gm16386	lincRNA	3.48177	3.1845	3.77905	0.246958	0.00792848	0.0364446	2.65935	0.870451
ENSMUSG00000101225.1	RP23-4H17.1	antisense	2.37117	2.16684	2.57549	0.249252	0.309856	0.284104	1.92052	0.404635
ENSMUSG00000111080.1	RP23-128C4.4	lincRNA	9.33179	8.52393	10.1396	0.250417	0.108844	0.261414	4.508	0.165134
ENSMUSG00000105265.4	Sox2ot	processed_transcript	1.355	1.23764	1.47237	0.250559	0.815233	0.0982243	2.32419	0.755276
ENSMUSG00000085525.7	RP23-383I4.10	lincRNA	11.1787	10.2043	12.1531	0.252152	0.341518	0.175525	2.54026	0.491303
ENSMUSG00000085315.7	RP23-435G20.3	processed_transcript	2.34253	2.13755	2.54752	0.253137	0.121849	0.320063	0.949445	0.276036
ENSMUSG00000103041.1	RP24-372I24.4	antisense	4.65999	4.25012	5.06987	0.254444	0.0701753	0.238577	3.9883	0.210729
ENSMUSG00000092187.1	RP23-84M17.2	antisense	2.21945	2.02326	2.41563	0.255716	0.248697	-0.0431732	0.871227	0.883037
ENSMUSG00000086468.1	Etaa1os	antisense	5.11681	4.66065	5.57296	0.257911	0.361744	0.235865	0.57514	0.450591
ENSMUSG00000100680.1	RP23-190H11.5	lincRNA	4.96366	4.52034	5.40698	0.258392	0.26129	0.219598	0.314229	0.522553
ENSMUSG00000113553.1	RP23-211D22.1	lincRNA	8.29423	7.5518	9.03666	0.258969	0.635867	0.415549	2.1532	0.198813
ENSMUSG00000075514.4	RP23-177L19.1	antisense	1.96237	1.78298	2.14177	0.264508	0.268439	0.38952	0.601498	0.268673
ENSMUSG00000087014.1	RP23-427I15.3	antisense	3.66675	3.33143	4.00206	0.264602	0.252613	0.324716	1.59686	0.317819
ENSMUSG00000115810.1	RP24-388K7.1	bidirectional_promoter_lncRNA	3.86853	3.51322	4.22384	0.265764	0.313612	0.384915	0.803625	0.252042
ENSMUSG00000085112.1	RP23-378L22.2	processed_transcript	2.89904	2.63267	3.1654	0.265861	0.328589	0.294121	2.09687	0.345633
ENSMUSG00000086391.1	RP23-119N24.3	antisense	49.6942	45.0793	54.309	0.268725	0.323283	0.329615	5.0557	0.204372
ENSMUSG00000029447.11	Cct6a	processed_transcript	77.2722	70.0053	84.5392	0.272155	0.0588082	0.32186	7.04588	0.0889015
ENSMUSG00000073478.6	AC115896.3	lincRNA	8.38769	7.59716	9.17822	0.272753	0.127364	0.346581	2.39275	0.196457
ENSMUSG00000085408.1	RP23-233B9.7	processed_transcript	2.34915	2.12648	2.57182	0.274321	0.315893	0.355245	1.86182	0.269014
ENSMUSG00000115263.1	RP23-142O4.5	antisense	7.19566	6.50357	7.88776	0.278382	0.074398	0.232888	2.87735	0.320291
ENSMUSG00000113529.1	RP23-46D6.7	bidirectional_promoter_lncRNA	1.93839	1.75156	2.12523	0.278973	0.254831	0.371054	2.07496	0.209135
ENSMUSG00000097868.1	A330069E16Rik	lincRNA	1.44001	1.30054	1.57948	0.280336	0.0558128	0.253075	0.260797	0.455401
ENSMUSG00000109108.1	RP23-103E11.5	bidirectional_promoter_lncRNA	4.02953	3.63358	4.42549	0.284445	0.387276	0.329921	1.69892	0.315681
ENSMUSG00000097729.2	RP24-98A23.3	processed_transcript	6.91776	6.2258	7.60972	0.289583	0.15038	0.293508	2.77048	0.220097
ENSMUSG00000056145.5	RP23-469H5.1	lincRNA	1.06778	0.960754	1.17482	0.290196	0.297685	0.322937	1.98979	0.333256
ENSMUSG00000097131.1	D230017M19Rik	lincRNA	2.25544	2.02921	2.48166	0.290382	0.189917	0.232274	2.17316	0.364031
ENSMUSG00000112280.1	RP24-347C6.4	processed_transcript	2.62676	2.36291	2.89061	0.290812	0.115629	0.302711	1.40278	0.298483
ENSMUSG00000115756.1	RP23-105B9.4	processed_transcript	1.45897	1.31132	1.60662	0.293012	0.574347	0.12117	2.54032	0.734875
ENSMUSG00000108738.1	RP23-335G1.1	antisense	3.07636	2.76471	3.38801	0.293309	0.416082	0.515864	2.55612	0.0961313
ENSMUSG00000097292.2	RP23-445G17.1	antisense	1.16447	1.04597	1.28297	0.294643	0.15705	0.296018	0.89691	0.290187
ENSMUSG00000101856.1	RP23-405O11.1	lincRNA	1.59545	1.43294	1.75796	0.294927	0.148248	0.289121	0.626189	0.316952
ENSMUSG00000085457.3	RP23-262J21.8	antisense	5.27965	4.7389	5.82039	0.296563	0.138962	0.0918387	2.83827	0.699174
ENSMUSG00000086015.1	RP23-151M22.6	processed_transcript	1.51429	1.3584	1.67019	0.298102	0.342709	0.264909	0.668107	0.436934
ENSMUSG00000087165.7	RP23-268K22.2	processed_transcript	4.54618	4.07671	5.01566	0.299035	0.441155	0.375927	2.03947	0.190055
ENSMUSG00000108414.1	Snhg1	processed_transcript	29.1676	26.1105	32.2247	0.303537	0.135611	0.165506	3.60222	0.466722
ENSMUSG00000085237.2	RP23-134H19.2	lincRNA	1.93264	1.72936	2.13591	0.304614	0.562588	0.270475	0.451557	0.436893
ENSMUSG00000097527.2	RP23-413C19.5	lincRNA	1.05777	0.946175	1.16937	0.305549	0.441397	0.107535	2.07821	0.724839
ENSMUSG00000087063.1	AC163337.4	antisense	9.90574	8.85162	10.9599	0.308216	0.287421	0.326673	3.29967	0.269899
ENSMUSG00000072809.2	RP23-19I2.7	antisense	1.28686	1.1499	1.42383	0.308267	0.135981	0.300225	1.4437	0.289705
ENSMUSG00000055818.2	RP24-545G7.8	antisense	2.13913	1.91023	2.36803	0.309937	0.380976	0.361207	0.774747	0.359767
ENSMUSG00000086224.8	RP24-257J5.1	antisense	1.25819	1.12166	1.39473	0.314361	0.392377	0.273362	0.665502	0.403261
ENSMUSG00000099207.7	RP23-302F9.1	lincRNA	2.44177	2.17578	2.70777	0.315572	0.432496	0.510566	2.64281	0.115855
ENSMUSG00000099966.1	RP24-155O13.4	antisense	3.21795	2.86688	3.56903	0.316051	0.109163	0.142125	3.01745	0.519049
ENSMUSG00000085084.7	AC125047.1	lincRNA	2.05706	1.83204	2.28208	0.316896	0.241161	0.60766	2.25188	0.0899981
ENSMUSG00000111929.1	RP23-359K10.9	antisense	1.92669	1.71529	2.1381	0.317879	0.478551	0.386461	0.39767	0.283797
ENSMUSG00000086119.2	RP23-162D3.2	antisense	1.4814	1.31819	1.6446	0.319173	0.155917	0.10411	1.8581	0.691849
ENSMUSG00000063018.6	RP23-207H18.3	processed_transcript	2.48188	2.2084	2.75535	0.319237	0.39384	0.368989	0.821761	0.319762
ENSMUSG00000090270.1	RP23-5H10.2	antisense	9.73535	8.65935	10.8114	0.320216	0.14393	0.357373	2.17872	0.230171
ENSMUSG00000097451.10	Rian	processed_transcript	425.825	378.04	473.611	0.325163	0.2393	0.365008	8.60817	0.15238
ENSMUSG00000097675.2	RP23-336I5.9	processed_transcript	2.88266	2.55617	3.20914	0.328203	0.330248	0.573278	0.723686	0.144641
ENSMUSG00000072761.10	RP23-15O6.1	lincRNA	8.23879	7.3053	9.17227	0.328336	0.110087	-0.0113317	2.31487	0.963021
ENSMUSG00000085433.2	AC113474.3	lincRNA	2.79896	2.48061	3.11731	0.329608	0.424869	0.23987	1.14517	0.465095
ENSMUSG00000097284.7	4930480K23Rik	lincRNA	1.98351	1.75739	2.20964	0.330375	0.169647	0.378503	2.41501	0.167576
ENSMUSG00000086914.1	AC158384.4	antisense	3.22683	2.8582	3.59546	0.331067	0.193431	0.388872	0.543852	0.258899
ENSMUSG00000097793.1	RP24-109N11.4	antisense	1.14527	1.01369	1.27686	0.332974	0.136459	0.341238	2.23211	0.171094
ENSMUSG00000085585.1	RP23-309E16.7	antisense	2.52593	2.2352	2.81666	0.333581	0.909213	0.433219	1.27657	0.473479
ENSMUSG00000085665.1	RP23-160F12.2	processed_transcript	1.24366	1.09999	1.38733	0.334812	0.140864	0.292313	1.69648	0.289087
ENSMUSG00000099632.1	RP23-117O11.4	antisense	10.3389	9.14217	11.5357	0.335498	0.167573	0.435476	1.5245	0.156206
ENSMUSG00000037735.7	RP24-280B23.1	lincRNA	3.37723	2.9854	3.76906	0.336282	0.109537	0.387647	2.5961	0.156326
ENSMUSG00000097055.2	RP23-15F7.3	antisense	1.62437	1.43572	1.81301	0.336616	0.155811	0.466823	1.53126	0.102289
ENSMUSG00000110834.1	CAAA01180111.2	lincRNA	26.6011	23.4986	29.7037	0.338069	0.204376	0.350407	3.09903	0.201346
ENSMUSG00000110246.1	RP23-127M7.1	lincRNA	1.39065	1.22813	1.55317	0.338748	0.758247	0.122555	4.49018	0.675731
ENSMUSG00000074466.12	AC171273.3	antisense	4.68849	4.13628	5.2407	0.341425	0.022145	0.205798	2.11548	0.436006
ENSMUSG00000054181.11	RP23-271B15.4	processed_transcript	1.49073	1.3121	1.66936	0.347416	0.439925	0.342689	0.601615	0.37742
ENSMUSG00000097048.7	RP23-20K24.5	antisense	12.2392	10.7645	13.7138	0.349343	0.143739	0.356246	3.0554	0.141461
ENSMUSG00000085900.1	AC117574.2	antisense	16.3109	14.3048	18.317	0.356683	0.631573	0.426116	2.25468	0.298866
ENSMUSG00000087535.2	Zmiz1os1	antisense	1.79729	1.57553	2.01905	0.357833	0.0927748	0.448799	1.52432	0.10491
ENSMUSG00000086429.9	Gt(ROSA)26Sor	antisense	22.3711	19.5654	25.1768	0.363785	0.0793675	0.369682	3.88131	0.110636
ENSMUSG00000054514.3	Atad3aos	antisense	3.5563	3.10836	4.00424	0.365376	0.37432	0.242585	0.804299	0.491698
ENSMUSG00000085227.1	AC159257.6	antisense	7.47831	6.52547	8.43116	0.36965	0.0905709	0.338178	2.11398	0.213601
ENSMUSG00000097537.2	RP23-230D17.7	antisense	2.27474	1.98319	2.5663	0.371867	0.188973	0.393646	2.18556	0.200015
ENSMUSG00000091351.1	RP24-194F23.2	antisense	13.7453	11.9627	15.5279	0.376327	0.245286	0.218593	2.37834	0.496451
ENSMUSG00000097422.1	Gm26521	lincRNA	1.01178	0.880309	1.14325	0.377056	0.401233	0.466833	0.765402	0.208895
ENSMUSG00000087138.1	AC155806.4	antisense	3.45795	3.00819	3.9077	0.377425	0.163341	0.440317	1.35	0.152124
ENSMUSG00000112278.1	RP23-454I20.1	antisense	2.19041	1.90514	2.47568	0.37793	0.206411	0.462256	0.404094	0.15443
ENSMUSG00000108461.1	RP24-157O12.2	bidirectional_promoter_lncRNA	4.22233	3.67168	4.77297	0.378448	0.0184103	0.45443	0.830506	0.107749
ENSMUSG00000109599.1	RP24-194N4.6	lincRNA	1.6813	1.46147	1.90113	0.379433	0.178017	0.410772	0.448655	0.214239
ENSMUSG00000097587.2	RP23-77H12.1	lincRNA	7.46482	6.48046	8.44918	0.382716	0.396696	0.376335	4.38555	0.229395
ENSMUSG00000113404.1	CH25-660D15.1	lincRNA	7.33751	6.36618	8.30885	0.38422	0.25997	0.436767	3.86383	0.153896
ENSMUSG00000112346.1	RP23-324E2.11	bidirectional_promoter_lncRNA	3.95699	3.43299	4.48099	0.38435	0.0954422	0.375915	2.59123	0.179595
ENSMUSG00000112117.1	Rmst	lincRNA	34.9008	30.2789	39.5227	0.384371	0.184886	0.386191	4.57709	0.0869268
ENSMUSG00000108190.1	RP23-62E15.1	antisense	1.3023	1.12794	1.47665	0.388636	0.262143	0.695531	0.0275713	0.0364881
ENSMUSG00000109002.1	RP23-428N8.3	antisense	26.0913	22.5212	29.6613	0.397298	0.358509	0.272188	4.46156	0.599798
ENSMUSG00000097122.1	Gm26624	lincRNA	1.66759	1.43921	1.89597	0.397664	0.269161	0.50039	4.78318	0.0890974
ENSMUSG00000112609.1	RP23-360L4.5	lincRNA	36.5418	31.5267	41.5569	0.398513	0.189221	0.314146	4.73855	0.234214
ENSMUSG00000097145.5	RP24-309H3.4	processed_transcript	3.89226	3.35243	4.43208	0.402776	0.189025	0.170427	1.28159	0.574641
ENSMUSG00000087424.1	RP23-216M21.4	processed_transcript	4.8372	4.16625	5.50815	0.402818	0.033494	0.33083	3.32923	0.112918
ENSMUSG00000087461.2	RP23-241O13.2	lincRNA	1.74954	1.50214	1.99694	0.410767	0.505997	0.430324	1.87226	0.286319
ENSMUSG00000098702.1	RP24-390G17.1	antisense	3.94345	3.38521	4.50169	0.411219	0.0813308	0.606232	2.04811	0.0646489
ENSMUSG00000113586.1	RP24-100P15.2	lincRNA	1.89261	1.62344	2.16178	0.413167	0.958707	0.421216	1.02864	0.555277
ENSMUSG00000114784.1	RP23-151C6.3	lincRNA	7.75674	6.65217	8.8613	0.413693	0.219664	0.492054	1.15229	0.191806
ENSMUSG00000006638.14	Abhd1	processed_transcript	4.04692	3.47044	4.6234	0.413832	0.381023	0.428765	1.74115	0.323271
ENSMUSG00000087445.1	RP23-169M4.4	antisense	2.21936	1.89718	2.54155	0.421852	0.423671	-0.184681	0.56538	0.60516
ENSMUSG00000085024.1	RP23-16H24.2	lincRNA	1.66875	1.42527	1.91223	0.424028	0.149508	0.156237	0.147428	0.679121
ENSMUSG00000098051.1	RP23-359C15.10	lincRNA	1.38212	1.18017	1.58408	0.424647	0.563736	0.204796	0.20526	0.64835
ENSMUSG00000093565.1	Rab26os	antisense	76.5364	65.3304	87.7423	0.425517	0.0703785	0.502442	2.77942	0.0661823
ENSMUSG00000085886.1	AC110496.4	antisense	1.73431	1.46858	2.00005	0.445619	0.106802	0.576499	1.62462	0.0604841
ENSMUSG00000105703.2	RP24-378G4.3	processed_transcript	1.60916	1.36205	1.85627	0.446625	0.864016	-0.0797565	0.839543	0.877757
ENSMUSG00000089875.2	Etohd2	antisense	1.28711	1.08837	1.48586	0.449138	0.0613192	0.488706	2.15721	0.0838029
ENSMUSG00000089742.1	AC163442.5	antisense	2.81268	2.37436	3.251	0.453344	0.305419	0.568071	1.61511	0.104401
ENSMUSG00000043644.4	RP23-82I5.2	bidirectional_promoter_lncRNA	6.86554	5.78475	7.94633	0.458035	0.0241083	0.494605	1.5533	0.077654
ENSMUSG00000099843.1	RP24-79F8.3	lincRNA	2.76945	2.32778	3.21112	0.464118	0.144427	0.0674917	0.97176	0.817804
ENSMUSG00000069713.2	RP23-158C15.8	lincRNA	1.61493	1.35711	1.87274	0.464612	0.211266	0.549849	0.874314	0.144664
ENSMUSG00000084880.1	Tomm6os	antisense	2.5926	2.1733	3.0119	0.470786	0.082727	0.521248	2.25056	0.0640212
ENSMUSG00000108600.1	RP23-145H5.1	lincRNA	16.6766	13.9693	19.3838	0.472596	0.180737	0.453854	3.57405	0.159711
ENSMUSG00000042549.10	Map2k3os	antisense	1.53537	1.28436	1.78637	0.475986	0.00940462	0.485432	0.432489	0.0978022
ENSMUSG00000109682.1	RP24-367D19.1	lincRNA	19.1068	15.98	22.2336	0.47648	0.136856	0.411978	3.19604	0.175282
ENSMUSG00000085776.8	RP23-198D7.2	antisense	1.96558	1.64071	2.29045	0.481312	0.131772	0.073	1.14408	0.833265
ENSMUSG00000107623.1	RP23-240C17.2	lincRNA	3.85675	3.21527	4.49824	0.484421	0.118363	0.498339	2.9407	0.0891429
ENSMUSG00000073437.10	RP24-162O18.3	processed_transcript	5.1165	4.26417	5.96882	0.485182	0.129297	0.0445087	2.89335	0.892442
ENSMUSG00000097303.2	RP24-245C15.2	bidirectional_promoter_lncRNA	3.69683	3.07244	4.32122	0.492053	0.244403	0.498786	1.60214	0.261252
ENSMUSG00000103413.1	RP23-241O13.3	lincRNA	1.91948	1.5917	2.24726	0.497595	0.495247	0.409548	0.375545	0.432381
ENSMUSG00000092203.7	RP23-349B4.7	processed_transcript	8.95371	7.42059	10.4868	0.498976	0.0280482	0.453948	1.77271	0.0829989
ENSMUSG00000090936.2	RP23-115O3.19	lincRNA	1.23021	1.01714	1.44329	0.504844	0.164306	0.437323	0.665767	0.170671
ENSMUSG00000086477.2	AC111124.2	processed_transcript	1.55116	1.27763	1.82468	0.514176	0.164794	0.633426	0.566958	0.0990613
ENSMUSG00000115943.1	RP24-211C19.3	antisense	1.92134	1.58106	2.26163	0.516475	0.196739	0.596236	0.436255	0.130894
ENSMUSG00000097334.1	2700012I20Rik	lincRNA	2.63006	2.16159	3.09852	0.519486	0.0672392	0.402736	0.288479	0.200762
ENSMUSG00000085403.1	RP23-383I7.3	antisense	7.33046	6.00884	8.65208	0.52596	0.107051	0.551951	2.43272	0.0823514
ENSMUSG00000087694.8	RP23-230H3.7	processed_transcript	13.1712	10.7769	15.5655	0.530413	0.154047	0.534334	3.40959	0.0843692
ENSMUSG00000053117.10	E330013P04Rik	lincRNA	4.008	3.27391	4.7421	0.534513	0.331242	0.482899	3.20587	0.230878
ENSMUSG00000043833.6	AC116151.2	processed_transcript	2.98926	2.43344	3.54508	0.542823	0.274572	0.477876	2.14295	0.113079
ENSMUSG00000086638.7	RP23-188D9.5	processed_transcript	4.28221	3.47059	5.09383	0.553569	0.207788	0.604423	2.06172	0.11467
ENSMUSG00000097309.2	RP24-326A21.3	bidirectional_promoter_lncRNA	1.01332	0.815168	1.21147	0.571586	0.0737649	0.568893	1.59572	0.0480325
ENSMUSG00000052248.15	Zeb2os	antisense	1.98609	1.5939	2.37827	0.577353	0.0790599	0.591152	0.792605	0.0717146
ENSMUSG00000107439.1	RP24-492L15.6	antisense	2.8736	2.29973	3.44748	0.584082	0.234616	0.572073	0.262237	0.130691
ENSMUSG00000097203.2	RP23-91H23.2	lincRNA	2.11578	1.69322	2.53834	0.584111	0.180391	0.38508	3.14946	0.1593
ENSMUSG00000111828.1	RP23-366E1.3	antisense	1.41648	1.13267	1.70029	0.586055	0.182435	0.564561	0.0894628	0.164858
ENSMUSG00000086712.2	RP23-204P1.2	lincRNA	1.11572	0.891663	1.33978	0.587425	0.042404	0.484681	1.09808	0.102422
ENSMUSG00000084939.2	RP23-356F8.1	processed_transcript	4.33641	3.46547	5.20735	0.587499	0.0622964	0.584079	3.33683	0.036061
ENSMUSG00000097592.2	RP23-441D9.10	antisense	1.30222	1.0389	1.56553	0.591598	0.031788	0.553886	0.274561	0.0710824
ENSMUSG00000097318.1	1700007L15Rik	lincRNA	4.6757	3.71894	5.63245	0.59887	0.0718641	0.553032	1.24172	0.0843792
ENSMUSG00000085156.7	RP23-69P8.2	processed_transcript	4.01131	3.18531	4.83732	0.602775	0.0512376	0.182708	1.44515	0.546099
ENSMUSG00000097515.2	RP23-298M23.5	lincRNA	1.13541	0.89812	1.37269	0.612031	0.0531062	0.419685	0.298934	0.214618
ENSMUSG00000109992.1	RP23-185B22.1	lincRNA	52.5753	40.8881	64.2626	0.652298	0.151205	0.712278	6.174	0.0540603
ENSMUSG00000100594.1	RP23-370J16.1	lincRNA	1.79494	1.39446	2.19542	0.654786	0.02258	0.450525	1.42981	0.0913871
ENSMUSG00000075437.4	RP23-36D5.2	lincRNA	2.41241	1.86717	2.95764	0.663593	0.0734435	0.82014	0.640824	0.0177816
ENSMUSG00000084899.1	RP24-238B3.2	processed_transcript	4.89611	3.78318	6.00903	0.667533	0.516774	0.746355	1.03574	0.164327
ENSMUSG00000113047.1	RP23-95L9.7	lincRNA	3.85425	2.96211	4.74639	0.680208	0.0871071	0.340165	2.61176	0.173387
ENSMUSG00000087466.3	RP23-363K7.1	antisense	1.3914	1.06836	1.71445	0.682344	0.086094	0.804099	0.890443	0.0221983
ENSMUSG00000092368.1	RP24-443D19.8	antisense	4.33352	3.32572	5.34133	0.683531	0.0973971	0.571681	1.44605	0.101479
ENSMUSG00000087698.1	RP23-183L1.2	antisense	1.7543	1.33955	2.16906	0.695324	0.0343821	0.609836	0.251607	0.0725186
ENSMUSG00000085482.1	RP24-280G18.4	antisense	1.94581	1.484	2.40763	0.698126	0.348333	0.72342	0.697293	0.0572649
ENSMUSG00000109118.1	RP23-218K15.3	bidirectional_promoter_lncRNA	2.12959	1.6131	2.64608	0.714024	0.0581908	0.297507	0.648727	0.388057
ENSMUSG00000079467.8	AC127556.10	antisense	3.61099	2.73369	4.48829	0.715316	0.128781	0.555309	1.1338	0.083467
ENSMUSG00000074346.6	Kcnd3os	antisense	2.88629	2.18424	3.58835	0.716194	0.119933	0.699833	1.10417	0.125451
ENSMUSG00000085950.1	RP23-42H18.1	lincRNA	1.12579	0.84991	1.40167	0.721765	0.0955568	-0.0286094	2.65938	0.915771
ENSMUSG00000087159.7	RP23-37L2.2	processed_transcript	3.0447	2.2801	3.80929	0.740427	0.201938	0.6302	0.959708	0.16367
ENSMUSG00000109714.1	RP24-348E18.1	processed_transcript	1.05321	0.781203	1.32522	0.762467	0.129572	0.171618	1.55497	0.706042
ENSMUSG00000110020.1	RP24-502E20.5	antisense	1.08101	0.79187	1.37016	0.791008	0.205864	0.517776	0.528483	0.12762
ENSMUSG00000085322.1	RP23-354I18.3	processed_transcript	2.09615	1.52145	2.67086	0.811859	0.0632194	0.90989	0.906903	0.0224585
ENSMUSG00000097162.2	RP24-344N22.1	bidirectional_promoter_lncRNA	6.2426	4.51451	7.97069	0.820135	0.00626492	0.469302	1.76188	0.0898258
ENSMUSG00000110611.1	RP23-127B8.7	antisense	2.51128	1.81112	3.21145	0.826341	0.079768	0.839538	0.764097	0.0215685
ENSMUSG00000116061.1	RP24-158O8.1	lincRNA	25.8489	18.4188	33.279	0.853428	0.158464	1.02439	3.32102	0.0770893
ENSMUSG00000087361.7	RP23-301M3.1	lincRNA	1.10848	0.734765	1.4822	1.01239	0.101772	0.164297	0.247243	0.656932
ENSMUSG00000105361.1	Yam1	lincRNA	241.333	158.96	323.706	1.02602	0.287298	1.07397	7.08894	0.0656098
ENSMUSG00000093483.1	RP23-381B19.7	processed_transcript	10.8889	6.87607	14.9018	1.11583	0.0683687	0.594173	1.4501	0.0801546
ENSMUSG00000115783.1	Bc1	lincRNA	107.298	67.3547	147.242	1.12834	0.0941648	0.125266	0.977794	0.710085
ENSMUSG00000038917.4	RP23-366O14.1	lincRNA	1.98543	1.13407	2.8368	1.32275	0.109773	1.36688	2.00904	0.0205408
