# Supplementary material for: Transcriptome Analysis of Pineal Glands in the Mouse Model of Alzheimer’s Disease
Source: Front Mol Neurosci. 2020 Jan 9;12:318. doi: 10.3389/fnmol.2019.00318 (PMC6962250; doi:10.3389/fnmol.2019.00318)
Supplement: TABLE S3 — The read counts of circRNAs measured by STAR-DCC algorithm. [file Table_3.XLSX]

## Sheet: Table S3
Supplementary Table S3. The read counts of circRNAs measured by STAR-DCC algorithm
Locus	Strand	WT11	WT21	WT22	WT23	5xFAD1	5xFAD2	5xFAD3	5xFAD21
chr3:135655500-135669339	-	53	66	181	76	216	192	144	125
chr3:51308050-51326035	-	35	49	82	53	148	132	94	58
chr2:92214049-92230724	+	29	44	49	34	102	72	61	41
chr9:22643745-22679064	+	32	25	46	36	90	68	48	51
chr9:96591950-96611499	-	33	44	27	29	66	84	48	56
chr12:51647994-51661713	-	36	46	42	31	73	67	57	29
chr6:50143719-50163649	+	34	64	36	52	71	76	21	12
chr5:118593333-118593570	+	49	57	27	26	51	54	36	31
chr1:87364104-87380008	+	22	44	42	38	62	53	35	26
chr16:32950292-32961744	+	25	20	26	27	78	42	50	31
chr16:94383912-94403368	+	27	32	34	30	50	45	32	28
chr17:66024076-66053091	-	18	18	38	23	50	62	38	22
chr2:104470749-104471847	-	22	22	20	28	61	47	40	22
chr2:68390914-68410141	-	24	30	21	26	31	29	43	31
chr8:84771784-84772315	-	28	39	19	23	26	46	31	17
chr12:101665553-101694673	-	13	37	34	26	33	5	29	39
chr18:79086551-79087180	-	14	33	15	25	48	25	27	22
chr18:35793465-35801367	+	25	26	15	22	39	31	28	18
chr7:121047838-121057399	+	20	22	19	16	32	42	39	11
chr2:140008699-140057499	-	18	29	18	10	43	27	34	20
chr4:108717789-108727545	-	11	25	17	28	34	55	9	16
chr2:140042094-140057499	-	17	24	18	16	45	23	31	15
chr6:8537817-8582790	+	8	5	14	19	39	35	28	28
chr12:3617606-3648389	+	18	25	15	18	36	20	25	15
chr1:78522685-78529252	+	10	12	15	11	38	44	28	12
chr5:3747021-3772787	-	15	21	15	20	34	20	24	19
chr2:70770004-70786995	-	24	29	23	15	16	26	12	22
chr12:101678514-101694673	-	8	14	13	20	28	27	28	23
chr2:169883526-169886459	+	6	10	21	11	47	24	31	11
chr7:81893799-81905636	-	8	15	26	8	32	21	27	17
chr6:47576536-47577667	-	23	20	22	9	17	30	15	13
chr13:93341756-93356079	+	6	5	32	5	37	28	12	19
chr9:63616686-63619231	+	7	17	22	17	26	20	14	21
chr14:72652016-72683771	-	6	10	32	5	24	24	23	18
chr4:48604581-48617331	+	10	12	21	9	32	20	25	13
chr3:146463185-146493843	-	9	10	6	18	31	30	29	8
chr12:101646580-101694673	-	7	27	15	35	17	7	16	11
chr4:132656693-132673032	+	8	16	18	2	32	31	18	9
chr5:65565989-65594548	+	15	8	17	15	26	20	20	12
chr6:8537817-8579739	+	8	11	14	7	25	28	21	14
chr12:108157754-108165172	-	5	15	13	9	31	24	17	12
chr2:18284623-18308949	-	8	4	19	12	21	25	19	15
chr12:101678514-101709536	-	8	9	11	6	27	26	23	12
chr9:22490818-22514093	+	8	7	7	12	29	21	19	18
chr16:33421321-33434974	+	12	9	11	14	24	14	22	14
chr2:68358814-68410141	-	18	16	9	10	13	18	16	18
chr4:151830418-151835883	-	10	10	18	4	28	17	21	10
chr15:35099434-35115645	-	11	7	16	5	26	19	22	11
chr4:43087903-43115160	+	6	16	16	6	27	22	15	9
chr9:96602713-96611499	-	17	11	11	6	23	22	15	12
chr7:128878305-128879536	+	6	6	12	11	15	36	21	8
chr15:35072430-35115645	-	11	11	13	3	43	9	17	4
chr9:66540062-66566903	-	7	17	11	9	23	25	13	5
chr7:99935162-99955540	-	11	11	12	12	23	12	18	9
chr5:147450653-147455188	+	7	11	7	10	21	21	20	9
chr12:101665553-101709536	-	13	7	12	11	23	24	6	9
chr15:82851513-82857284	-	5	11	13	11	20	18	15	12
chr17:66037493-66053091	-	9	6	8	4	26	18	18	16
chr9:80087430-80103764	+	7	8	18	4	22	17	17	11
chr13:35815909-35816575	+	12	11	8	11	29	11	17	4
chr5:32478066-32491189	+	9	6	18	8	25	15	12	9
chr10:92075170-92136690	-	10	11	12	14	12	16	15	11
chr4:43087903-43101874	+	13	7	11	5	23	18	16	7
chr17:26736789-26743131	+	6	6	13	7	24	15	13	14
chr17:66436080-66438391	-	4	6	17	4	22	20	15	9
chr16:11116795-11128703	-	8	11	9	13	20	16	11	7
chr18:39120119-39150118	+	6	6	15	9	17	13	17	11
chr6:31418931-31433131	+	5	13	6	8	22	17	11	11
chr1:155953154-155962560	-	8	9	5	7	18	10	20	14
chr6:119920110-119921028	+	14	20	9	5	14	14	6	9
chr9:7825615-7827009	-	8	5	11	3	18	18	18	10
chr6:134506196-134513419	-	5	11	8	7	20	19	14	6
chr14:56748835-56772006	-	4	7	10	3	24	17	14	10
chr2:33260478-33324703	-	2	11	11	5	17	19	16	8
chr5:130895468-130906763	-	7	0	10	0	29	33	7	3
chr6:134758619-134761434	-	6	7	12	2	21	22	10	8
chr18:39126833-39150118	+	4	16	12	7	14	19	8	7
chr2:158035996-158058827	+	8	6	11	10	19	18	8	7
chr12:116317830-116324210	+	7	7	8	9	18	14	12	11
chr7:132966507-132973623	+	9	8	10	2	21	14	16	6
chr9:22643745-22659145	+	2	8	13	4	18	20	10	11
chr13:103884143-103889285	-	17	15	2	7	15	11	13	5
chr2:34432003-34444406	+	2	6	8	9	22	12	19	7
chr12:51619814-51661713	-	6	11	8	5	21	13	17	3
chr18:24897637-24903998	+	5	6	15	5	11	21	9	11
chr12:101649007-101694673	-	8	15	14	8	15	1	7	14
chr15:39566943-39616510	+	13	6	12	7	17	10	13	4
chr9:65794622-65795495	-	7	20	7	10	7	5	17	9
chr12:102991350-103021876	+	5	4	9	6	19	16	16	6
chr6:98003887-98006197	+	8	5	21	6	6	13	9	13
chr1:139040000-139062971	+	9	8	8	4	22	10	13	6
chr14:21516626-21517498	+	4	4	12	6	20	6	9	19
chr15:81382980-81392322	-	6	9	5	7	17	18	10	8
chr17:26739543-26743131	+	6	13	8	6	13	14	14	6
chr2:25965663-25966948	-	10	8	6	6	23	15	4	7
chr5:33843112-33846267	+	12	6	6	9	19	13	9	4
chr14:34691682-34695105	+	2	9	7	10	11	15	20	3
chr2:139977607-140057499	-	11	7	2	8	14	13	19	3
chr8:77344640-77365160	-	7	12	12	9	14	11	10	2
chr2:169883526-169886586	+	5	6	9	10	15	11	15	5
chr7:46652858-46657275	-	4	2	11	3	16	15	10	14
chr3:56079859-56091120	-	8	8	10	9	9	11	13	6
chr15:73391759-73394744	-	9	4	8	5	17	11	17	2
chr19:5800854-5800910	-	29	8	5	4	4	5	12	5
chr19:5801833-5801898	-	22	6	6	4	5	9	18	1
chr5:96128943-96134132	-	4	9	14	3	8	20	8	5
chr5:130187401-130191043	+	4	6	7	8	14	17	8	7
chr9:22655225-22679064	+	2	7	14	5	17	9	11	6
chr4:117582600-117593162	+	6	5	6	10	14	10	13	6
chr3:57769040-57807127	+	4	2	7	5	12	17	10	12
chr12:52516079-52519967	+	7	7	4	5	10	15	7	13
chr14:21626719-21664748	+	7	4	1	14	16	10	11	5
chr17:86488160-86496111	+	4	11	2	7	16	5	9	13
chr4:123536202-123554365	-	3	12	4	8	14	17	6	3
chr8:85875634-85901957	+	8	5	4	6	15	11	14	4
chr2:113363836-113365829	+	3	4	7	4	16	9	13	10
chr10:25267308-25289730	-	2	5	9	7	11	20	4	7
chr12:51655402-51661713	-	9	9	7	3	9	13	7	8
chr6:125790241-125815599	+	3	10	7	5	20	9	6	5
chr7:59240967-59247217	+	6	12	7	8	7	15	2	8
chr9:59426123-59454469	-	6	4	3	2	18	11	10	11
chr2:68307041-68314603	-	6	6	7	3	13	16	9	4
chr4:84971131-85006524	+	6	5	7	4	12	13	9	8
chr5:110755397-110756766	-	8	4	5	4	13	7	15	8
chr6:88355483-88358642	-	10	11	9	2	11	10	5	6
chr1:53256629-53282092	-	2	4	5	9	15	15	9	4
chr1:190871592-190899571	-	4	8	6	2	17	9	11	6
chr18:35610871-35613502	+	5	5	5	7	19	8	8	6
chr19:5801899-5801943	-	21	9	7	4	2	5	12	3
chr11:104368680-104378826	-	6	5	7	4	12	6	16	6
chr12:24878191-24882794	+	13	17	5	10	3	5	3	6
chr8:47899436-47900856	-	5	5	7	6	16	6	4	13
chr11:26397746-26434500	+	5	3	4	3	15	15	5	11
chr11:86532772-86535460	-	4	10	2	5	12	16	7	5
chr16:94403314-94412123	+	4	9	4	7	12	5	7	13
chr3:86532085-86542711	+	3	0	6	2	13	20	12	5
chr9:122131893-122137601	+	5	10	6	4	14	14	4	4
chr1:87880368-87881939	+	7	5	5	4	16	12	8	3
chr17:63471408-63490887	-	1	3	8	7	19	12	5	5
chr2:61613651-61627839	+	4	6	7	8	17	11	4	3
chr4:83535790-83558030	+	9	5	7	2	16	8	9	4
chr6:47540677-47577667	-	5	6	7	5	13	13	8	3
chr8:73214125-73340286	-	1	9	9	3	9	4	11	14
chr13:45852328-45956575	-	7	12	3	3	12	6	10	6
chr3:5241670-5245645	+	6	9	5	5	14	5	8	7
chr11:84193079-84195687	+	2	9	5	4	10	15	10	3
chr16:58424561-58433463	+	1	5	10	4	8	12	9	9
chr2:23537328-23545579	-	3	4	1	5	16	15	8	6
chr5:36519273-36525048	-	4	5	12	0	10	16	5	6
chr5:73510886-73534697	+	3	7	12	3	11	9	4	9
chr7:46647487-46657275	-	1	1	8	1	20	9	12	6
chr8:77310731-77365160	-	7	10	6	6	8	12	7	2
chr3:89001773-89007877	+	1	1	9	1	13	13	10	9
chr1:167830546-167832894	+	7	10	6	7	5	11	8	2
chr12:4762327-4764147	-	6	5	7	2	6	10	13	7
chr12:101649007-101709536	-	8	8	3	2	10	8	6	11
chr4:34839332-34839986	-	4	5	4	1	19	11	5	7
chr4:129838978-129847868	+	1	7	5	9	11	8	10	5
chr5:106618071-106638635	-	5	3	8	8	13	4	5	10
chr6:37903533-37931500	+	8	7	7	4	9	9	6	6
chr19:37087538-37139221	-	5	6	5	4	13	9	7	6
chr1:155173986-155197435	+	1	11	11	11	9	3	2	6
chr13:109933868-109939361	+	5	5	6	7	11	10	5	5
chr2:14026906-14045255	-	2	3	7	2	20	10	5	4
chr14:99133236-99150741	+	4	6	9	3	7	9	7	7
chr3:75358347-75397101	-	0	1	0	1	0	47	1	2
chr4:84291693-84293662	-	5	10	7	5	14	8	2	1
chr9:3441055-3460131	+	2	5	5	3	12	16	6	3
chr13:45795509-45956575	-	5	5	6	5	9	4	10	7
chr16:85013627-85030365	-	1	6	5	5	14	6	6	8
chr18:6111685-6115850	-	9	4	3	4	10	8	9	4
chr19:4342847-4394892	-	0	4	9	4	8	19	5	2
chr5:100805898-100812202	-	4	6	4	6	15	4	11	1
chr12:101646580-101709536	-	3	8	6	3	11	4	10	5
chr17:65592291-65595054	-	2	3	5	4	12	9	10	5
chr18:75114790-75126919	+	3	7	7	6	13	5	6	3
chr3:50417988-50438915	-	9	3	2	5	4	17	10	0
chr4:117582600-117615241	+	8	6	2	2	11	7	7	7
chr8:67882981-67908889	-	5	3	5	4	11	8	8	6
chr12:3442474-3457209	+	3	4	8	5	9	7	7	6
chr12:51621780-51661713	-	2	10	3	5	13	7	7	2
chr12:101688960-101694673	-	1	11	9	9	8	2	4	5
chr13:69512890-69515903	-	3	5	8	3	7	11	7	5
chr9:16374949-16378254	-	7	9	5	12	10	1	4	1
chr9:42057271-42072346	-	5	10	6	5	8	3	7	5
chr13:23698387-23761094	-	0	0	10	0	9	11	11	6
chr3:66994517-66996590	+	1	3	9	0	14	9	7	4
chr3:122781567-122818067	+	3	0	5	3	11	5	6	14
chr8:79118175-79136663	+	6	3	4	8	4	16	2	4
chr9:32181842-32190061	+	0	6	11	5	12	3	7	3
chr9:62912750-62923655	-	2	5	7	4	9	6	8	6
chr1:66772906-66802168	-	4	2	6	7	8	7	6	6
chr12:69302324-69303962	+	6	0	5	0	10	12	7	6
chr13:48932297-48934078	-	5	10	5	4	6	7	5	4
chr15:79114655-79115171	+	7	13	4	3	5	4	6	4
chr16:13629583-13647299	-	7	1	6	4	8	8	9	3
chr17:80044494-80053641	-	3	13	1	6	7	8	7	1
chr18:78856484-78859931	-	1	1	2	7	14	5	11	5
chr19:5801885-5801966	-	7	7	1	7	5	7	11	1
chr7:89955531-89962361	-	10	9	4	3	4	8	6	2
chr1:16440323-16509408	-	3	4	2	2	13	8	7	6
chr1:82236636-82237604	-	3	1	8	3	9	5	5	11
chr11:70874746-70884968	+	5	4	9	5	7	1	7	7
chr19:45630865-45640521	-	1	9	5	4	12	4	7	3
chr4:56906215-56912130	-	2	8	5	2	5	10	10	3
chr8:67904117-67908889	-	3	4	9	3	5	4	13	4
chr1:185386246-185397267	+	2	2	5	8	3	10	9	5
chr7:14578736-14609339	-	1	1	2	4	16	8	8	4
chr9:22887581-22887996	+	2	15	3	8	2	3	4	7
chr1:188415678-188451878	+	6	3	5	4	9	10	2	4
chr1:188415678-188466340	+	3	6	3	4	8	7	7	5
chr11:52236837-52245121	+	1	2	5	4	13	10	6	2
chr12:111858210-111872433	-	3	2	2	5	12	5	10	4
chr13:37888871-37899787	+	6	6	5	5	10	4	5	2
chr19:42562552-42564341	+	4	7	8	4	2	10	3	5
chr3:135626595-135669339	-	1	2	8	3	7	5	10	7
chr7:79294508-79297207	+	4	3	5	3	12	12	3	1
chr8:85875634-85922242	+	3	4	6	5	7	9	5	4
chr8:127415570-127474615	+	3	1	6	5	10	7	6	5
chr13:55233895-55248077	+	2	5	2	5	6	9	8	5
chr19:56574758-56576284	+	4	1	3	5	8	14	3	4
chr4:74306965-74315649	+	1	1	4	4	8	6	10	8
chr1:119567796-119579077	-	1	4	2	4	6	7	4	13
chr1:181956394-181961919	-	4	2	2	3	11	11	4	4
chr10:22705693-22712091	-	1	3	10	2	10	6	4	5
chr10:25220611-25289730	-	2	3	4	1	8	12	7	4
chr14:27438599-27442620	+	2	11	2	4	7	4	9	2
chr2:37624173-37647285	-	1	1	3	4	13	10	5	4
chr5:36519273-36572037	-	1	2	8	3	9	8	8	2
chr6:47576563-47577667	-	5	2	3	3	6	9	6	7
chr7:73514090-73519708	-	4	8	2	6	6	6	9	0
chr9:121727316-121731565	+	3	5	3	3	14	3	5	5
chr14:52120473-52133859	+	1	3	5	1	9	4	12	5
chr18:35222065-35223575	+	3	1	6	2	5	11	8	4
chr19:56570416-56576284	+	2	4	1	5	7	9	9	3
chr3:121228310-121235764	-	2	3	4	1	12	9	4	5
chr4:87840682-87841389	-	7	3	5	4	7	6	6	2
chr7:81484426-81485109	-	0	5	6	4	11	3	5	6
chr18:10582055-10586041	-	4	5	6	5	3	5	8	3
chr18:73675161-73678039	-	2	7	4	2	9	7	8	0
chr3:78966402-78966775	-	4	3	4	0	8	10	8	2
chr5:36543177-36572037	-	1	6	6	4	9	6	3	4
chr8:77351614-77365160	-	5	6	7	0	5	6	5	5
chr9:55838120-55859918	-	4	9	3	3	6	4	2	8
chr10:67157907-67189849	+	2	3	2	6	9	11	5	0
chr11:54543579-54568496	+	3	1	7	5	11	7	0	4
chr15:73257034-73268893	-	7	4	3	2	7	9	5	1
chr2:168705123-168710976	-	3	3	3	5	5	6	5	8
chr4:48636840-48650418	+	5	3	4	4	8	10	2	2
chr5:130187401-130198116	+	0	4	9	2	9	6	4	4
chrX:94098283-94102380	-	0	2	8	6	6	8	5	3
chr11:70874746-70887171	+	5	5	7	0	5	6	5	4
chr12:111592577-111618383	+	2	5	5	3	6	9	3	4
chr15:88811297-88812159	-	2	9	2	5	4	7	5	3
chr18:78923989-79087180	-	2	2	2	1	9	9	8	4
chr19:42562552-42576201	+	6	4	3	3	6	4	4	7
chr4:74280897-74315649	+	3	1	2	3	7	9	5	7
chr4:150439343-150477468	+	4	4	3	4	10	2	3	7
chr6:38470152-38484125	+	4	0	5	7	7	5	6	3
chr7:132771578-132779385	-	2	7	0	4	10	8	5	1
chr9:70559037-70562861	+	2	6	2	5	10	6	2	4
chrX:94098283-94114263	-	1	3	3	5	8	6	8	3
chr1:38053616-38085652	-	4	4	4	3	9	5	6	1
chr10:120825108-120852092	-	3	5	2	4	10	8	4	0
chr13:11759671-11785141	-	6	1	3	1	8	2	11	4
chr14:36926839-36941264	-	4	4	2	1	5	6	7	7
chr17:79650302-79659473	+	0	8	4	2	8	4	6	4
chr19:37087538-37126388	-	3	4	4	2	7	6	5	5
chr2:139996073-140057499	-	0	4	3	2	13	4	7	3
chr5:73194986-73221072	-	2	7	3	2	7	9	4	2
chr1:78522690-78529252	+	0	0	2	6	7	8	5	7
chr10:18089448-18096336	+	1	1	6	1	10	7	6	3
chr13:84251230-84260240	+	3	1	5	4	8	9	3	2
chr13:91524585-91564694	+	5	2	6	0	6	6	7	3
chr2:68358814-68369105	-	0	8	1	2	7	4	8	5
chr5:25347361-25349940	-	2	5	3	2	6	10	3	4
chr6:5100432-5115480	+	5	1	2	7	5	6	6	3
chr7:19436938-19437518	-	4	3	2	0	8	9	3	6
chr9:32181842-32208265	+	2	2	1	2	6	11	6	5
chr12:24878191-24924294	+	3	7	1	9	5	4	5	0
chr15:35471883-35534360	+	3	0	7	0	5	12	5	2
chr15:79536997-79537545	-	6	6	3	1	3	6	9	0
chr15:82825231-82857284	-	2	2	4	2	2	9	9	4
chr19:38523915-38525452	+	8	1	1	3	7	6	6	2
chr4:150500003-150510038	+	2	3	5	3	8	9	3	1
chr5:107788199-107799260	-	6	1	2	0	7	9	7	2
chr6:56173603-56181797	-	1	1	7	2	10	5	5	3
chr9:20473028-20476478	-	4	6	1	2	5	3	4	9
chr9:78175353-78175411	-	4	1	3	3	4	9	10	0
chrX:151376748-151399803	+	2	4	2	1	11	10	4	0
chr1:52479238-52490755	-	2	2	1	4	8	6	4	6
chr11:88049977-88053039	+	4	0	6	0	4	9	4	6
chr13:64243634-64248499	-	1	7	7	6	6	3	3	0
chr16:94383912-94393174	+	1	6	7	1	5	9	1	3
chr2:174778588-174779751	+	0	3	0	5	7	5	12	1
chr5:32640331-32664400	+	1	4	3	6	4	5	4	6
chr6:38461475-38470222	+	9	3	5	2	5	5	1	3
chr6:47501168-47502590	+	4	5	3	4	6	6	1	4
chr6:50143719-50183871	+	4	6	0	6	7	7	1	2
chr8:85875634-85879810	+	0	4	4	3	7	5	7	3
chrX:101213774-101215578	-	3	1	4	2	5	9	3	6
chr12:3617606-3686862	+	3	4	6	1	5	8	1	4
chr12:52516079-52542636	+	2	6	5	2	4	2	5	6
chr12:101649131-101694673	-	4	3	3	4	6	1	1	10
chr13:99434121-99434180	-	5	1	5	2	7	4	8	0
chr17:30513556-30530365	-	2	4	4	1	10	3	4	4
chr17:80653862-80655921	-	6	3	5	2	4	1	2	9
chr18:39097630-39111900	+	0	3	1	3	10	7	4	4
chr19:4784724-4785567	-	1	6	3	1	4	8	4	5
chr2:142739523-142740991	-	5	6	5	2	7	5	1	1
chr3:133320936-133348190	+	3	2	4	3	5	6	5	4
chr4:59514274-59524476	-	6	3	2	1	4	7	7	2
chr5:101781375-101798516	+	2	2	4	1	12	4	5	2
chr5:106634831-106638635	-	3	2	2	5	5	9	5	1
chr5:137311874-137312233	-	2	5	4	1	4	13	3	0
chr7:99065800-99099473	-	2	0	2	3	3	7	9	6
chrX:71117481-71121468	+	0	3	2	1	6	8	5	7
chr12:51643104-51661713	-	3	4	3	7	4	3	3	4
chr13:36232122-36246494	+	1	0	4	2	5	12	3	4
chr17:42845326-42852528	-	5	9	3	1	2	2	7	2
chr2:104608871-104609186	+	1	2	3	0	4	9	7	5
chr3:152420015-152428832	+	5	4	2	4	4	4	3	5
chr4:82835446-82854115	-	1	3	2	2	3	10	4	6
chr5:23540375-23565265	-	3	3	2	4	8	2	4	5
chr5:43758222-43773659	-	2	4	3	5	7	1	6	3
chr7:92645990-92665865	-	7	1	2	2	3	8	4	4
chr7:130218998-130242644	-	7	5	3	1	7	5	1	2
chr1:139053346-139062971	+	1	7	3	3	9	2	4	1
chr1:139085883-139110485	+	2	1	1	8	8	3	3	4
chr10:50748806-50767507	+	1	7	5	1	7	3	1	5
chr11:19998120-20008477	+	4	6	1	1	4	8	3	3
chr13:17763104-17772957	-	5	1	3	2	11	2	4	2
chr14:21618891-21637640	+	2	5	0	1	11	3	5	3
chr15:11883298-11895804	-	3	6	1	1	3	10	3	3
chr19:28530873-28540408	-	2	5	2	4	1	9	1	6
chr19:60199970-60221304	-	0	2	2	1	10	3	8	4
chr4:9630773-9639347	-	0	2	2	3	12	4	5	2
chr4:150406196-150439468	+	2	6	8	3	4	1	5	1
chr6:31418931-31451584	+	4	4	4	3	8	3	2	2
chr6:99632257-99651791	-	3	3	2	1	8	4	8	1
chr7:130507482-130516168	-	3	4	4	4	5	3	2	5
chr9:18295300-18302183	+	8	2	3	6	4	1	6	0
chr9:45890804-45898491	-	1	4	2	1	4	11	4	3
chr11:4517741-4531305	-	4	1	7	3	8	4	2	0
chr16:93849130-93853898	+	3	3	0	2	8	4	7	2
chr18:22912582-22952310	-	4	2	5	5	3	2	4	4
chr19:5801885-5801940	-	9	4	2	2	5	1	3	3
chr19:27849711-27900903	-	2	3	7	0	5	5	4	3
chr2:48870289-48873473	+	1	3	2	6	5	8	3	1
chr2:68263235-68410141	-	0	5	4	2	2	7	6	3
chr3:122747889-122748477	+	8	6	1	2	1	4	1	6
chr4:9583812-9610938	-	5	4	0	3	5	3	4	5
chr4:33320519-33379437	+	1	3	1	3	2	8	7	4
chr4:83535790-83580894	+	2	2	0	4	8	8	4	1
chr5:45775392-45795358	-	1	2	5	0	4	6	9	2
chr5:146259505-146271735	+	3	3	1	1	10	5	2	4
chr6:134541652-134542045	-	4	13	1	1	5	1	3	1
chr7:98243949-98266247	-	4	3	2	3	5	5	2	5
chr8:123382527-123383443	+	3	6	3	3	1	4	7	2
chr12:51772274-51772705	-	3	0	1	1	6	9	3	5
chr13:17750257-17772957	-	3	0	4	4	7	5	3	2
chr14:122701055-122738004	+	2	4	4	2	7	3	6	0
chr19:37068173-37088587	-	1	3	2	3	7	4	6	2
chr2:139947170-139951579	-	2	1	5	4	8	3	4	1
chr4:8183253-8189392	-	3	1	10	1	7	2	1	3
chr9:13619990-13621675	+	1	0	1	1	10	2	8	5
chr9:59801914-59843138	+	1	1	0	2	9	5	6	4
chr9:70703287-70722771	+	1	1	3	1	9	5	4	4
chr1:13221307-13286025	-	3	5	5	4	2	0	5	3
chr1:177102962-177248881	-	2	4	4	1	5	6	2	3
chr11:6313788-6317080	+	5	2	0	2	3	8	4	3
chr13:52887241-52898736	-	4	0	4	1	7	2	6	3
chr14:54662168-54667161	-	2	3	3	5	4	1	5	4
chr15:43492170-43513849	+	1	7	2	1	3	6	2	5
chr15:81631614-81632512	+	4	2	5	1	10	2	1	2
chr18:80909592-80917878	-	2	3	1	4	8	3	3	3
chr19:22766634-22793454	+	3	4	2	0	3	6	3	6
chr2:156223335-156254310	+	1	3	2	4	5	8	1	3
chr3:57769040-57796285	+	2	2	4	2	5	4	3	5
chr4:130718154-130719351	+	4	2	0	3	5	6	6	1
chr5:73510886-73544155	+	2	4	3	2	7	7	2	0
chr6:65869181-65901859	+	2	6	4	1	3	3	6	2
chrX:159919758-159966482	+	0	5	0	2	10	4	3	3
chr1:91384565-91385346	-	4	5	3	5	3	1	2	3
chr11:22053432-22068506	-	3	2	4	2	4	4	6	1
chr11:97229830-97238258	-	3	3	1	4	5	6	2	2
chr14:36938584-36941264	-	2	2	3	5	3	4	6	1
chr16:85079840-85082888	-	0	3	2	2	3	6	5	5
chr18:5210877-5214919	-	0	5	4	4	6	3	1	3
chr2:78913674-78920209	+	0	3	4	5	4	4	4	2
chr3:103310309-103311513	+	3	1	1	1	6	8	3	3
chr4:74348400-74359528	+	2	2	4	0	9	3	2	4
chr4:150468695-150510038	+	2	1	0	4	8	6	2	3
chr6:8537817-8573298	+	3	3	3	0	5	7	3	2
chr6:31139729-31197851	-	1	4	4	0	6	4	6	1
chr6:52619977-52630349	-	0	0	5	0	8	7	4	2
chr6:84989325-85005036	-	2	4	2	3	7	4	2	2
chr8:3258383-3258934	-	6	4	4	2	0	6	1	3
chr8:86631386-86673069	+	3	1	1	0	7	6	6	2
chr9:59801914-59832308	+	2	2	3	3	6	5	1	4
chr9:72842695-72858949	+	2	1	4	3	11	2	2	1
chrY:1129870-1158634	-	1	1	5	1	7	4	4	3
chr10:93235438-93236963	+	5	3	0	2	6	4	4	1
chr10:123168227-123181800	-	2	0	4	3	7	3	3	3
chr11:26534211-26550075	-	1	3	3	3	3	8	1	3
chr14:27438599-27450049	+	0	2	3	1	3	7	6	3
chr16:44520225-44521335	-	4	6	0	1	5	3	3	3
chr18:25339714-25344962	+	2	1	1	1	8	8	2	2
chr2:18284623-18317000	-	2	3	2	1	8	6	2	1
chr2:83653358-83664192	+	2	0	4	5	4	3	5	2
chr2:121347264-121347642	-	8	2	1	4	3	5	2	0
chr3:57769040-57820600	+	0	0	4	1	4	9	2	5
chr3:96041338-96042928	-	1	3	1	6	11	3	0	0
chr3:116645366-116651499	-	1	3	5	0	3	6	7	0
chr4:16151917-16158430	-	2	4	0	1	4	5	3	6
chr4:48604581-48639045	+	0	4	2	3	4	5	5	2
chr4:83535790-83554884	+	4	1	1	1	9	4	2	3
chr4:126923064-126926023	-	1	3	1	1	5	7	3	4
chr7:51887912-51953301	+	0	0	4	6	4	5	3	3
chr8:67741761-67758265	-	2	2	5	1	5	2	4	4
chr9:14571623-14575439	-	1	1	3	4	5	7	2	2
chr1:66801049-66802168	-	0	0	5	3	5	7	2	2
chr1:177078774-177248881	-	2	3	6	1	2	5	5	0
chr10:56177492-56195500	-	0	1	4	1	4	4	3	7
chr10:117355935-117367988	-	0	1	2	5	2	6	3	5
chr11:43704534-43705477	+	0	6	5	3	2	3	3	2
chr12:57325524-57364234	+	1	3	2	2	7	3	3	3
chr13:68887959-68982544	-	3	1	3	4	3	4	1	5
chr14:21626719-21637640	+	3	1	3	2	3	9	2	1
chr16:33421321-33468183	+	6	2	3	1	5	5	1	1
chr17:81428182-81445593	-	1	2	3	2	5	6	5	0
chr19:28530873-28531986	-	3	5	3	5	2	2	2	2
chr19:53907449-53912925	+	4	4	1	3	5	1	6	0
chr2:37640851-37647285	-	4	3	2	1	4	3	4	3
chr3:133320936-133339349	+	0	2	5	1	6	3	3	4
chr4:108717789-108719812	-	3	7	1	1	3	5	0	4
chr4:121170618-121190258	-	3	2	4	2	4	5	2	2
chr5:32819866-32835688	-	2	2	1	1	7	2	4	5
chr6:144116444-144155223	-	8	0	2	3	3	6	1	1
chr7:68003810-68004355	+	0	2	2	4	4	7	1	4
chr7:79323469-79325601	+	2	2	4	2	5	7	2	0
chr8:84864058-84864552	+	2	4	3	2	3	3	3	4
chr9:42063715-42072346	-	2	1	4	4	9	2	1	1
chr9:64725502-64728429	-	0	3	5	3	6	4	2	1
chr9:72591751-72593360	+	1	2	1	4	5	5	3	3
chrX:38424267-38442140	-	2	3	3	1	5	3	3	4
chr1:38107568-38108467	-	5	3	3	2	3	3	4	0
chr1:38534906-38536946	-	4	7	1	2	5	2	2	0
chr1:139081173-139110485	+	2	2	2	4	3	3	4	3
chr1:159340283-159340422	+	0	4	1	4	3	3	5	3
chr1:165604610-165608604	-	1	0	8	1	5	4	3	1
chr10:20076482-20082468	+	0	2	7	4	2	2	6	0
chr10:52429193-52436663	+	1	3	1	1	4	5	6	2
chr10:75274017-75279961	+	6	0	1	3	5	2	2	4
chr14:59506265-59539205	+	1	3	5	0	6	3	3	2
chr14:74775581-74786390	-	5	5	2	1	2	3	5	0
chr19:5801695-5801822	-	10	3	0	3	1	3	3	0
chr19:32223509-32352023	-	0	1	6	1	3	4	1	7
chr2:14288987-14294944	+	8	7	0	1	4	2	0	1
chr2:31604614-31605343	+	1	7	1	1	2	4	5	2
chr2:68307041-68359034	-	1	1	1	2	5	2	6	5
chr4:82327729-82498769	-	1	0	4	1	11	0	3	3
chr4:82350389-82498769	-	6	3	1	1	5	5	0	2
chr4:129178241-129183717	-	1	3	3	0	4	6	4	2
chr5:106618071-106666845	-	0	3	1	3	7	4	1	4
chr6:108813627-108818613	+	4	2	3	1	6	4	0	3
chr7:132949585-132973623	+	1	0	3	1	6	5	5	2
chr8:80800101-80800395	-	0	4	2	0	3	7	4	3
chr9:55685880-55859918	-	3	3	4	1	3	3	4	2
chr1:7120194-7120615	+	2	0	1	1	6	4	5	3
chr1:37801720-37811027	-	1	0	1	4	6	8	1	1
chr10:12436281-12455564	-	4	3	1	0	3	3	3	5
chr10:85143016-85157194	-	2	1	4	2	2	2	7	2
chr12:78794245-78797390	+	5	3	2	0	6	4	1	1
chr13:9710146-9735466	-	2	1	2	2	4	5	4	2
chr14:25502655-25581673	+	1	2	5	1	5	6	1	1
chr14:70256360-70267506	-	1	6	3	1	3	5	1	2
chr14:120324794-120325412	+	3	3	2	1	2	3	3	5
chr15:81377688-81392322	-	5	2	2	1	3	4	5	0
chr17:74241905-74258505	-	3	2	1	1	4	3	5	3
chr18:10574875-10586041	-	2	1	1	2	2	3	8	3
chr19:37068173-37139221	-	2	3	1	2	5	2	7	0
chr19:37325148-37330612	-	1	4	0	1	7	6	2	1
chr2:125108956-125116873	-	4	2	4	0	4	1	1	6
chr2:131511984-131516443	+	1	5	3	2	2	3	3	3
chr2:146889021-146891284	+	0	1	1	0	14	3	3	0
chr2:147024715-147026439	+	2	5	1	2	2	7	2	1
chr3:59031546-59042413	+	6	5	0	2	3	1	0	5
chr3:95991444-95992278	-	5	4	2	1	5	1	1	3
chr4:82350389-82383661	-	0	0	1	1	7	5	5	3
chr4:84971131-84979521	+	0	3	4	1	3	3	4	4
chr4:103059618-103072843	-	2	4	1	7	1	6	1	0
chr5:106634831-106666845	-	3	7	1	3	1	5	2	0
chr6:35064898-35080226	-	3	2	2	2	4	5	3	1
chr7:34353390-34371184	-	1	0	0	1	8	6	4	2
chr1:119548894-119579077	-	0	1	3	1	4	3	7	2
chr10:82368571-82383844	+	0	1	2	1	4	1	5	7
chr11:20725685-20727639	-	2	2	2	2	5	3	3	2
chr11:31055458-31061586	+	1	2	2	2	6	2	3	3
chr12:77323845-77332329	+	3	2	4	0	5	2	3	2
chr12:85863564-85879475	+	3	2	1	1	5	2	3	4
chr14:70678079-70682850	-	2	5	0	4	4	2	2	2
chr16:94403314-94468060	+	0	1	4	2	2	5	4	3
chr17:26736789-26763448	+	3	2	3	0	7	1	4	1
chr18:76262440-76304776	+	0	5	2	1	3	4	2	4
chr19:53987454-53988383	+	4	3	0	2	0	6	4	2
chr2:69914414-69922933	+	0	2	4	3	2	4	3	3
chr2:73706919-73721441	-	0	3	3	2	5	2	3	3
chr2:155437860-155440785	-	1	4	5	2	2	3	1	3
chr3:138546321-138555491	+	2	2	1	3	2	3	4	4
chr4:133719537-133723051	-	5	0	0	0	5	4	6	1
chr4:150406196-150406664	+	1	0	1	4	4	3	2	6
chr5:23979488-24000019	-	2	2	2	2	3	3	3	4
chr5:28358274-28368313	+	2	0	3	0	6	1	8	1
chr5:121745723-121749229	+	0	2	2	1	4	5	2	5
chr6:5045936-5077615	+	1	3	1	2	2	4	3	5
chr6:22132229-22145687	+	6	3	0	2	2	5	2	1
chr6:31139729-31181149	-	3	3	0	0	4	5	6	0
chr9:8634047-8658377	+	2	5	0	2	0	3	3	6
chr9:42081788-42106544	-	2	0	3	3	7	3	2	1
chr9:44828784-44829271	-	0	1	2	2	4	6	4	2
chr9:82926397-82945918	-	0	3	0	1	8	4	3	2
chr1:89627761-89634294	+	1	2	5	0	1	3	3	5
chr1:156869441-156907778	-	0	3	5	2	5	2	2	1
chr1:175121728-175153230	-	0	1	3	1	3	2	5	5
chr1:177043775-177248881	-	3	1	1	1	3	1	6	4
chr10:56123511-56151853	-	1	0	2	2	4	6	2	3
chr11:8518199-8519570	-	3	2	3	3	5	1	1	2
chr11:88073057-88078555	+	2	2	5	2	2	1	2	4
chr11:104350487-104378826	-	0	4	4	1	4	2	4	1
chr12:51627110-51661713	-	2	0	3	0	7	0	5	3
chr12:78590534-78637579	+	1	5	0	2	6	4	2	0
chr12:85028770-85034034	+	3	3	0	2	7	1	0	4
chr13:18810432-18814293	+	0	3	4	3	3	4	2	1
chr13:52887241-52919266	-	1	3	2	1	6	4	2	1
chr14:28040343-28317314	+	0	0	2	2	6	7	1	2
chr14:87472076-87511770	+	4	0	1	1	2	4	6	2
chr16:17373350-17389457	-	1	1	6	0	1	7	1	3
chr16:85013627-85043743	-	1	4	0	2	5	3	1	4
chr19:5801899-5801940	-	8	2	0	2	4	0	2	2
chr19:57751630-57797503	+	1	2	2	4	4	4	2	1
chr2:5973469-5988472	+	1	2	1	2	5	6	3	0
chr2:14115817-14117535	+	3	4	1	3	4	1	4	0
chr2:33273561-33324703	-	3	0	4	1	2	6	2	2
chr2:37635424-37647285	-	0	0	1	2	7	2	7	1
chr2:117152992-117172086	+	1	1	0	2	2	5	8	1
chr2:146143013-146153917	+	2	2	1	1	3	6	2	3
chr2:158382504-158383163	+	0	2	1	3	7	2	2	3
chr4:87782287-87794011	-	0	1	2	1	3	8	4	1
chr5:36571296-36572037	-	2	2	0	3	4	3	3	3
chr5:103885907-103886290	-	2	2	2	1	1	2	5	5
chr6:97993127-98006197	+	2	2	1	1	8	0	0	6
chr7:44915841-44916470	-	2	0	3	0	4	5	4	2
chr7:133025713-133081860	-	2	2	7	1	1	3	3	1
chr8:91468317-91485278	+	1	3	5	2	3	3	1	2
chr9:41393194-41402263	+	2	0	2	0	7	3	5	1
chr9:58978625-58990508	-	2	4	1	0	8	1	2	2
chrX:151293765-151334013	-	0	2	0	0	7	6	2	3
chr1:64550849-64576329	+	1	3	4	1	3	1	2	4
chr1:66521455-66530853	+	2	1	5	1	6	1	1	2
chr1:140362949-140383095	+	4	1	1	3	3	5	2	0
chr10:92109639-92136690	-	1	3	3	1	4	5	1	1
chr10:116517317-116549105	-	4	1	2	1	5	3	1	2
chr11:4803678-4820493	-	0	1	0	3	6	1	3	5
chr11:60270318-60275002	-	3	4	2	3	3	4	0	0
chr11:77571607-77585494	-	2	5	3	1	2	3	2	1
chr11:80250208-80251126	+	1	1	1	2	5	3	5	1
chr11:94036600-94048558	+	4	2	1	1	4	1	5	1
chr12:35078900-35086984	+	0	3	3	2	4	1	4	2
chr12:100595815-100619641	-	1	2	1	1	1	6	5	2
chr12:101649007-101689060	-	2	1	5	2	3	2	2	2
chr13:45735115-45956575	-	1	2	3	3	4	3	3	0
chr14:17963061-17963321	+	4	1	3	1	4	3	2	1
chr15:58968839-58972560	-	0	2	4	1	3	2	2	5
chr16:4137366-4138985	-	1	0	2	2	4	8	2	0
chr16:36000182-36002950	+	0	0	1	2	9	2	1	4
chr18:31827262-31835481	+	1	2	5	0	1	4	5	1
chr18:39227368-39246924	+	1	2	3	3	2	5	3	0
chr18:77133091-77150098	+	1	2	4	2	5	4	0	1
chr19:21678353-21684305	+	3	0	1	2	5	4	2	2
chr19:57751630-57755618	+	5	0	1	5	4	0	3	1
chr19:60543010-60564294	-	3	4	1	0	1	6	3	1
chr2:44752047-44756435	-	1	4	2	0	4	3	3	2
chr2:120806759-120825315	-	0	0	4	2	5	5	0	3
chr2:139947157-139951579	-	0	4	4	2	4	3	2	0
chr3:106531137-106539603	-	0	0	1	2	2	9	0	5
chr6:47484744-47509103	+	6	1	1	2	2	1	5	1
chr6:125710556-125712447	+	0	2	1	4	2	2	2	6
chr7:121052087-121057399	+	0	2	2	1	3	4	2	5
chr8:47513283-47514877	-	1	3	3	2	4	2	4	0
chr8:77310731-77358634	-	2	2	3	1	6	3	2	0
chr8:87859284-87904548	-	1	5	1	2	3	2	1	4
chr8:111918291-111918956	-	1	5	0	2	2	2	2	5
chr9:41475006-41528200	+	1	5	2	0	3	2	2	4
chr9:59884480-59910707	+	2	1	0	2	6	4	1	3
chr9:83988776-84012619	+	2	2	0	2	4	6	2	1
chr9:100495521-100508672	-	1	0	2	1	3	5	3	4
chrX:75172854-75261716	-	1	2	6	1	3	1	2	3
chr1:143667625-143677855	-	0	0	2	0	3	5	4	4
chr10:123146794-123181800	-	1	2	4	0	2	4	1	4
chr11:90571722-90594841	-	3	0	1	4	4	4	1	1
chr11:103046379-103055289	+	4	1	0	2	4	3	2	2
chr13:55055975-55069807	-	3	3	1	0	4	3	1	3
chr13:58191722-58199070	-	0	1	2	3	2	6	0	4
chr13:94224895-94233180	-	1	1	3	1	3	4	4	1
chr13:97091818-97107133	+	0	3	3	0	6	2	3	1
chr15:36025808-36054878	-	2	1	4	2	4	1	2	2
chr16:44200614-44205080	+	0	1	3	7	1	2	2	2
chr16:70433545-70441319	+	4	2	0	4	0	5	1	2
chr16:97038898-97056765	-	2	1	5	0	2	3	3	2
chr17:86474317-86476891	+	1	1	4	5	1	4	2	0
chr17:88462713-88463263	+	3	2	1	3	2	2	4	1
chr18:67545615-67587859	-	1	2	2	0	3	3	4	3
chr19:32792549-32818060	+	2	0	3	0	4	5	1	3
chr19:38175635-38180932	+	1	3	1	1	6	4	1	1
chr19:45635735-45640521	-	2	1	1	0	3	6	4	1
chr2:3772796-3778568	+	1	0	1	1	2	5	3	5
chr2:37936619-37983105	-	3	2	1	4	3	0	1	4
chr3:133320936-133330512	+	1	1	2	3	5	4	1	1
chr4:14756773-14775083	-	0	0	5	2	2	2	4	3
chr4:99212577-99235186	+	2	3	2	0	2	3	2	4
chr4:130668925-130701110	+	0	5	2	2	2	3	2	2
chr4:150439343-150510038	+	0	2	4	4	3	2	2	1
chr5:23979488-23991837	-	1	3	1	2	5	4	1	1
chr6:38440455-38470222	+	2	1	2	0	2	5	3	3
chr6:97323655-97329564	-	2	3	3	1	6	2	1	0
chr8:95365314-95366422	+	0	2	3	6	2	3	0	2
chr9:6288490-6337441	+	0	1	4	1	3	3	3	3
chr9:42437115-42451762	-	1	4	4	2	2	3	1	1
chr9:45890804-45900256	-	1	2	0	2	8	2	3	0
chr9:55858081-55859918	-	2	1	1	0	5	6	2	1
chr9:59426123-59436915	-	0	2	1	1	4	4	2	4
chr9:96202131-96247088	+	3	3	0	0	3	6	2	1
chr1:59642418-59655532	-	0	3	2	2	5	2	2	1
chr1:60194504-60206416	+	2	1	2	1	4	2	2	3
chr1:179999362-180040200	+	3	2	1	2	2	0	5	2
chr1:192980346-192986882	-	0	3	3	1	4	2	1	3
chr10:41521918-41524145	+	0	0	2	1	8	1	3	2
chr10:42789300-42797733	+	0	2	2	2	1	6	4	0
chr10:92103706-92136690	-	0	1	2	2	2	4	4	2
chr11:11700205-11707904	+	5	2	2	0	2	3	3	0
chr11:49212695-49215945	+	0	2	2	1	2	9	1	0
chr11:53368660-53380672	+	1	0	2	0	7	1	4	2
chr11:55394800-55394840	-	5	2	1	0	3	6	0	0
chr11:70874746-70893688	+	2	3	3	1	3	4	0	1
chr11:80223903-80227332	+	0	6	0	0	4	3	2	2
chr12:3442474-3474613	+	1	1	1	2	3	3	3	3
chr12:109620313-109627153	+	0	0	3	1	4	5	2	2
chr12:116317830-116348314	+	1	2	1	1	2	5	3	2
chr13:17738917-17772957	-	3	0	1	1	3	4	2	3
chr13:69510620-69515903	-	0	2	3	0	3	1	4	4
chr14:48168197-48179276	+	3	2	3	0	0	4	4	1
chr14:72599066-72683771	-	1	0	5	0	2	1	7	1
chr15:98084970-98087133	-	3	4	0	4	2	2	0	2
chr15:99401580-99402169	+	3	4	3	0	2	2	2	1
chr16:75870768-75888811	-	0	1	2	1	2	6	4	1
chr17:84334026-84386602	-	0	1	4	0	7	2	3	0
chr18:61140791-61141790	-	0	3	0	5	2	2	1	4
chr19:57751630-57777945	+	0	5	3	2	1	1	2	3
chr19:58263912-58270163	-	2	1	1	5	6	0	1	1
chr2:32182458-32183300	+	1	3	3	1	6	0	3	0
chr2:73842360-73853891	-	2	2	1	2	6	2	1	1
chr2:139985129-140057499	-	2	2	0	0	1	2	6	4
chr2:167507047-167511326	+	1	3	3	3	3	3	0	1
chr4:9281388-9350821	+	0	1	0	0	7	4	4	1
chr4:116256168-116286999	+	3	0	3	0	2	2	4	3
chr4:117564621-117593162	+	0	2	1	0	7	1	1	5
chr5:31466232-31468240	+	2	4	0	2	2	1	4	2
chr5:90298540-90304065	-	1	4	0	3	2	2	4	1
chr5:110265512-110267265	-	0	2	2	0	5	1	1	6
chr5:143684396-143687044	+	0	2	0	0	2	7	2	4
chr6:47551732-47577667	-	3	1	1	0	3	6	2	1
chr6:127468032-127478129	+	1	2	1	0	5	2	5	1
chr7:61813262-61925420	-	0	0	5	2	4	2	2	2
chr7:81300640-81306783	+	0	0	0	1	3	8	4	1
chr8:22414716-22421450	+	0	1	3	1	2	3	4	3
chr8:36850164-36938758	-	1	1	2	3	3	3	2	2
chr8:77344640-77351672	-	3	1	2	1	4	4	2	0
chr8:90932249-90933862	+	1	1	1	0	3	7	4	0
chr8:106078604-106079741	+	2	1	3	1	1	5	1	3
chr8:106099072-106100989	+	2	2	1	1	2	0	6	3
chr9:7186768-7189253	+	2	0	4	1	6	1	1	2
chr9:42437115-42444588	-	1	1	1	2	2	4	3	3
chr9:82926397-82933067	-	0	1	0	1	4	3	2	6
chr1:37801720-37819640	-	0	1	1	1	5	4	2	2
chr1:163883383-163888305	+	2	2	3	1	2	2	2	2
chr10:62776568-62776963	-	0	0	3	1	3	3	3	3
chr10:120947204-120952255	-	7	1	2	0	1	2	1	2
chr11:74928993-74990215	+	0	3	1	0	7	3	1	1
chr11:89042162-89049900	-	2	0	0	3	6	1	3	1
chr11:98109494-98128376	-	1	3	2	1	2	4	1	2
chr12:73926557-73928298	+	1	4	0	2	3	1	3	2
chr12:100615997-100619641	-	1	2	0	0	4	2	5	2
chr14:28302876-28317314	+	0	5	1	4	3	0	0	3
chr14:60843208-60875307	+	4	5	0	0	0	2	4	1
chr14:72563484-72584844	-	3	2	2	2	1	3	2	1
chr15:41797474-41826052	+	0	0	2	2	4	3	4	1
chr15:98740337-98742829	-	1	3	2	0	0	2	5	3
chr16:57569650-57572425	+	0	2	1	1	5	1	5	1
chr16:76330746-76352549	-	3	1	5	2	3	0	0	2
chr17:66049786-66053091	-	3	2	3	3	1	1	2	1
chr17:69207859-69210383	+	2	2	2	0	4	2	2	2
chr17:79650302-79681682	+	4	1	1	0	3	1	5	1
chr17:81408067-81445593	-	0	1	2	0	5	3	5	0
chr18:73657195-73678039	-	1	0	6	0	3	4	2	0
chr19:24346237-24360151	-	2	3	0	1	0	5	2	3
chr19:28354206-28357952	-	0	1	2	3	3	4	2	1
chr19:37044522-37088587	-	3	1	3	2	2	2	1	2
chr19:38157385-38175735	+	2	0	1	2	3	5	1	2
chr19:45885952-45892148	-	0	1	3	3	3	2	1	3
chr19:60764032-60764233	-	3	1	2	1	4	3	1	1
chr2:38126529-38136975	-	1	5	1	0	3	3	0	3
chr2:60779731-60797742	-	0	2	1	6	3	0	3	1
chr2:68358814-68398532	-	0	3	1	0	0	3	1	8
chr2:69776130-69782118	-	0	2	3	1	3	4	3	0
chr2:91555267-91560911	+	4	1	2	2	2	3	1	1
chr2:109131485-109137532	-	2	0	2	0	4	1	6	1
chr2:166834471-166836457	+	2	2	2	0	3	3	2	2
chr3:35916220-35921187	-	6	2	0	1	2	3	0	2
chr3:116647782-116651499	-	0	1	3	2	4	4	1	1
chr4:8169596-8189392	-	1	0	3	0	2	5	1	4
chr4:8577955-8582493	+	2	2	0	3	2	3	2	2
chr4:13835633-13846957	+	1	3	0	3	3	2	3	1
chr4:103048210-103072843	-	2	1	0	5	0	3	1	4
chr4:124682193-124683855	-	0	1	4	3	1	1	3	3
chr4:130327193-130329674	-	0	4	1	4	3	2	1	1
chr5:9417985-9463034	+	2	0	3	0	6	2	3	0
chr5:45747056-45795358	-	1	1	0	2	6	3	3	0
chr5:103783124-103784513	+	1	0	2	1	5	3	1	3
chr6:31418931-31478056	+	1	2	2	2	3	3	2	1
chr6:47551732-47558294	-	2	1	5	1	1	2	1	3
chr6:72128264-72132163	+	3	2	2	2	2	1	1	3
chr6:134739812-134761434	-	2	0	1	2	3	4	1	3
chr6:145032783-145039635	-	0	1	4	0	3	2	3	3
chr7:110027071-110031766	+	1	2	0	0	6	1	3	3
chr7:116387844-116391393	-	1	3	1	1	7	3	0	0
chr8:22535019-22545600	+	1	0	0	1	6	1	3	4
chr8:39063191-39071516	+	0	3	2	2	3	2	2	2
chr9:55176191-55185760	+	2	5	0	1	3	0	4	1
chr9:77775079-77779635	+	1	2	2	0	3	4	3	1
chrX:56634795-56638388	+	0	3	1	4	2	5	1	0
chrX:83878047-83887233	+	1	0	4	0	3	6	1	1
chrX:152253424-152253861	+	5	2	1	2	1	3	1	1
chrX:162784322-162787678	-	4	1	2	0	3	0	4	2
