# Supplementary material for: Transcriptome Analysis of Pineal Glands in the Mouse Model of Alzheimer’s Disease
Source: Front Mol Neurosci. 2020 Jan 9;12:318. doi: 10.3389/fnmol.2019.00318 (PMC6962250; doi:10.3389/fnmol.2019.00318)
Supplement: TABLE S4 — Primers used in this study. [file Table_4.XLSX]

## Sheet: Table S4
Supplementary Table S4. Primers used in this study
	lncRNAs
	name	Primer sequence
	RP23-479J7.2	Fw	CCACAGAACAACAACAGGCA
		Rev	GAAGTGGGTGGAGGAGGAAA
	circRNAs
	name	Primer sequence
	circMboat2	Fw	AGGGTAGCAACTACGTGTCT
		Rev	GTGGGATTTCCTACTGCATCA
	circFat3	Fw	GGTGGAGTGTGTAAAGTGGAAGCC
		Rev	CAGGTGACTGCCCATGATGAGGAT
	circTlk1	Fw	GCAACTCCAGTAAATCTTGC
		Rev	TGGAAGCTTAGGATCTCTAAG
	circTc2n	Fw	CACCATAGAGACATCCTCTACAGC
		Rev	CTCTAGTTATGGAGACACTCCCAC
	circAnkrd12	Fw	CATACTGCTGTCACTGTCAGA
		Rev	CCACTTTCTGAACGAAAGCAG
	Host gene of circRNAs
	Mboat2	Fw	GTTCCGTTTGTGCTCCTCTC
		Rev	TCCTGTGTGCTCGTTCTTCT
	Tc2n	Fw	GCTTTCACAGCCACCATAGG
		Rev	TCCTTCCTGTTGCACAAAGC
	Ankrd12	Fw	GTACAGGAGACAGCAGTGGT
		Rev	AGGCTCATCTCTTGCCCTTT
	Tlk1	Fw	AGGCACCTGCTACCAATTCT
		Rev	TGGCCTAACAAAGGGATCGT
	Fat3	Fw	GCCAGCTTTCTGATGGACAG
		Rev	AGGACCCTGATGTGAACCTG
	GAPDH	Fw	AATGTGTCCGTCGTGGATCT
		Rev	AGACAACCTGGTCCTCAGTG
